# Supplementary material for: Lowering Hippocampal miR-29a Expression Slows Cognitive Decline and Reduces Beta-Amyloid Deposition in 5×FAD Mice
Source: Mol Neurobiol. 2023 Nov 22;61(6):3343–56. doi: 10.1007/s12035-023-03791-0 (PMC11087195; doi:10.1007/s12035-023-03791-0)
Supplement: Supplementary file 1 — (XLSX 7446 kb) [file 12035_2023_3791_MOESM1_ESM.xlsx]

## Sheet: Primers
Supplementary Table 1: Primer sequences for miR-29a mimic and miR-29a sponge
miR-29a mimic primers
Forward Primer	AAGAAGGAATTCACCTTCTGTGACCCCTTAGAGGATG
Reverse Primer	AAGAAGTCTAGATCATGGTGCTCTTCCCCAATCATTATAACCG
miR-29a sponge primers
Forward Primer	5'-Phos-TCGAGGTCGACTAACCGATTTTCTTGGTGCTAACAATAACCGATTTTCTTGGTGCTAACAATAACCGATTTTCTTGGTGCTAACAATAACCGATTTTCTTGGTGCTAACAATAACCGATTTTCTTGGTGCTAACAATAACCGATTTTCTTGGTGCTAACAATAACCGATTTTCTTGGTGCTAAAGCTTGC
Reverse Primer	5'-Phos-GGCCGCAAGCTTTAGCACCAAGAAAATCGGTTATTGTTAGCACCAAGAAAATCGGTTATTGTTAGCACCAAGAAAATCGGTTATTGTTAGCACCAAGAAAATCGGTTATTGTTAGCACCAAGAAAATCGGTTATTGTTAGCACCAAGAAAATCGGTTATTGTTAGCACCAAGAAAATCGGTTAGTCGACC

## Sheet: RNA_FAD-Sponge_vs_FAD-Control
Supplementary Table 2: Gene differential expression analysis between FAD-Sponge and FAD-Control
gene	baseMean	log2FoldChange	lfcSE	stat	pvalue	padj
Wdfy1	1029.43	0.542377	0.0885601	6.12439	9.10306e-10	1.07707e-05
Fbxo32	538.672	-0.606981	0.127857	-4.74732	2.06126e-06	0.00639635
Tmem88b	1324.92	-0.484356	0.102236	-4.73762	2.16239e-06	0.00639635
Plp1	27152.4	-0.409121	0.0852736	-4.79775	1.60456e-06	0.00639635
Olfml2b	972.07	0.468735	0.100093	4.68301	2.82693e-06	0.00668964
Mbp	51331.8	-0.274271	0.0606819	-4.51982	6.1893e-06	0.0104617
Igfbp2	1322.83	0.897151	0.197982	4.53148	5.85727e-06	0.0104617
2021-09-04	2488.64	-0.515892	0.117114	-4.40503	1.05767e-05	0.015643
Ndrg1	2429.17	-0.412733	0.0944987	-4.3676	1.25617e-05	0.0165145
Ermn	1617.4	-0.440755	0.105211	-4.18923	2.799e-05	0.0318701
Tspan18	842.632	0.577679	0.138323	4.1763	2.96291e-05	0.0318701
Stmn1	2829.64	-0.403435	0.098327	-4.10299	4.07846e-05	0.0402136
Tox	213.962	-0.866916	0.222754	-3.8918	9.95034e-05	0.0686486
Pde8a	435.076	-0.594064	0.150995	-3.93434	8.34257e-05	0.0686486
Trim59	329.609	-0.532086	0.13668	-3.89295	9.90338e-05	0.0686486
Mag	3366.32	-0.38765	0.0999086	-3.88005	0.000104435	0.0686486
Kcnc3	5353.95	0.301199	0.0769339	3.91503	9.03913e-05	0.0686486
Ksr1	3642.01	0.307019	0.0789104	3.89073	9.99444e-05	0.0686486
Aspa	309.967	-0.706817	0.184755	-3.8257	0.0001304	0.0722464
Plekhh1	683.189	-0.463444	0.121722	-3.80739	0.000140438	0.0722464
Chn2	554.878	-0.432666	0.112828	-3.83474	0.000125699	0.0722464
Phldb1	3065.14	-0.284493	0.0743594	-3.82592	0.000130284	0.0722464
Ezr	2084.39	0.315108	0.0827402	3.8084	0.000139868	0.0722464
Ppp1r14a	308.002	-0.744949	0.196403	-3.79297	0.000148858	0.0733872
Kcnj2	496.471	-0.65607	0.174532	-3.75903	0.000170573	0.080729
C1ql2	1959.4	-0.387494	0.103413	-3.74706	0.000178919	0.0814219
Orai2	3685.82	0.26961	0.072311	3.72848	0.000192641	0.0844198
Opalin	381.923	-0.687348	0.185524	-3.70491	0.000211466	0.0893593
Plekhb1	5781.81	-0.313188	0.0850425	-3.68272	0.000230756	0.0941483
Myoc	406.751	-0.852499	0.234503	-3.63535	0.000277606	0.0966069
Col11a2	892.645	-0.813298	0.223065	-3.64602	0.000266333	0.0966069
Rsrp1	6366.99	-0.399364	0.109729	-3.63955	0.000273116	0.0966069
Gse1	3147.73	0.361025	0.0989355	3.6491	0.000263164	0.0966069
Dio2	1499.68	0.441465	0.120489	3.66394	0.000248368	0.0966069
Adamts17	234.137	0.705985	0.195837	3.60497	0.000312194	0.10554
Trim36	191.443	-0.59969	0.168367	-3.5618	0.000368315	0.121053
Nkx6-2	255.333	-0.53455	0.1508	-3.54475	0.000392984	0.12567
Tmc6	251.071	-1.11976	0.317515	-3.52663	0.000420891	0.131052
Pdlim2	269.264	-0.597466	0.17084	-3.49722	0.000470125	0.142629
Arhgef10	1242.06	-0.250904	0.0721178	-3.47909	0.000503122	0.144561
Pgbd5	4294.32	0.231668	0.0666901	3.4738	0.000513147	0.144561
Kdm7a	2321.44	0.45912	0.131839	3.48242	0.000496896	0.144561
Traf3	2280.52	0.293347	0.0848372	3.45777	0.000544671	0.149873
Csrp1	4174.49	-0.374483	0.109247	-3.42786	0.000608352	0.156479
Zhx3	1839.06	0.236088	0.0687142	3.4358	0.000590804	0.156479
Rgs8	2381.71	0.250459	0.0729837	3.43171	0.000599791	0.156479
Satb2	212.048	-0.709572	0.207749	-3.41553	0.00063658	0.156917
Evi2a	433.034	-0.430805	0.126026	-3.41839	0.000629929	0.156917
Ttyh2	713.954	-0.499037	0.147879	-3.37464	0.000739132	0.17676
Prr18	1096.21	-0.339673	0.100741	-3.37174	0.000746957	0.17676
Smad3	1768.65	-0.267018	0.0796686	-3.3516	0.000803452	0.186401
Adssl1	349.724	-0.614729	0.184132	-3.33852	0.000842265	0.191648
Qdpr	2973.92	-0.362189	0.109721	-3.301	0.000963421	0.215079
RP23-8J15.1	12406.6	0.168138	0.051187	3.28479	0.0010206	0.220272
Luzp1	2862.19	0.227939	0.0694117	3.28387	0.00102392	0.220272
Mpp3	1424.39	0.284229	0.0867009	3.27827	0.00104444	0.220676
Ppp1r1a	1465.77	-0.412021	0.126042	-3.26892	0.00107959	0.2241
Enpp6	126.315	-0.678064	0.210073	-3.22776	0.00124765	0.254047
Fras1	593.238	-0.48283	0.150326	-3.21188	0.00131868	0.254047
Tmem229a	1563.03	-0.392289	0.122128	-3.21212	0.00131759	0.254047
Ccnd2	2265.06	0.285734	0.0890019	3.21042	0.00132541	0.254047
Car4	672.02	0.36718	0.114416	3.20916	0.00133121	0.254047
Vwc2l	136.901	-1.38992	0.435009	-3.19516	0.00139755	0.262474
Plxnd1	752.006	-0.523821	0.164265	-3.18888	0.00142825	0.262864
Prelp	1229.23	0.350242	0.109942	3.1857	0.00144406	0.262864
Cobl	460.531	-0.84073	0.265955	-3.16117	0.00157136	0.277498
Gpr68	383.106	0.535258	0.169128	3.16481	0.00155183	0.277498
Ak4	1912.47	0.368924	0.116985	3.15359	0.00161275	0.280619
Cntn6	145.344	-0.81217	0.262361	-3.09562	0.00196401	0.290595
Pamr1	211.329	-0.628888	0.203076	-3.09681	0.00195616	0.290595
Ephb1	773.75	-0.538212	0.176341	-3.05211	0.00227239	0.290595
Cntn4	381.022	-0.534736	0.174245	-3.06887	0.0021487	0.290595
Nov	2118.42	-0.494142	0.162155	-3.04736	0.00230865	0.290595
Mog	873.821	-0.487927	0.157899	-3.09012	0.00200073	0.290595
Plekhg3	445.787	-0.484525	0.156778	-3.09051	0.00199811	0.290595
Gjc2	285.488	-0.476206	0.152665	-3.11929	0.00181289	0.290595
Pllp	893.622	-0.436008	0.141166	-3.08862	0.00201091	0.290595
Neat1	3830.63	-0.411188	0.132068	-3.11347	0.00184902	0.290595
Mpst	380.221	-0.409334	0.132092	-3.09885	0.00194271	0.290595
Sox10	1037.06	-0.37692	0.122347	-3.08075	0.00206479	0.290595
Man1a	1685.36	-0.374879	0.122439	-3.06175	0.0022005	0.290595
Erbb2ip	3608.16	-0.263195	0.084229	-3.12475	0.00177956	0.290595
Qk	8644.98	-0.183602	0.060052	-3.05739	0.00223275	0.290595
Sema4f	1089.74	0.24821	0.0810623	3.06197	0.00219884	0.290595
Fndc5	1620.55	0.25134	0.0819066	3.06862	0.00215049	0.290595
Nhsl1	1153.62	0.25925	0.0845695	3.06553	0.00217287	0.290595
Elfn2	3346.33	0.300483	0.0959897	3.13037	0.00174587	0.290595
Golm1	2497.88	0.306807	0.0994047	3.08645	0.00202565	0.290595
Kcnip2	3424.81	0.332944	0.107136	3.10766	0.00188572	0.290595
Neurod2	4595.47	0.334599	0.108736	3.07718	0.00208971	0.290595
Sh3rf3	699.381	0.411055	0.13104	3.13687	0.00170762	0.290595
Vegfa	1294.5	0.418164	0.133728	3.12697	0.00176619	0.290595
Nnat	6918.32	0.443367	0.145373	3.04985	0.00228956	0.290595
Slc44a5	1299.78	0.499053	0.163441	3.05341	0.00226257	0.290595
Rhbdl3	450.018	0.431435	0.142351	3.03079	0.00243917	0.303792
Entpd2	146.219	-1.09729	0.365935	-2.99858	0.00271242	0.306165
Tmsb10	2361.45	-0.52721	0.174309	-3.02457	0.00248984	0.306165
Ydjc	225.984	-0.462095	0.153662	-3.00723	0.00263643	0.306165
Rgs4	2865.1	-0.34463	0.114951	-2.99807	0.00271698	0.306165
Pik3r1	2411.23	-0.299378	0.0991215	-3.02032	0.0025251	0.306165
Gabrg2	3308.08	-0.238308	0.0794315	-3.00017	0.00269827	0.306165
Nrn1	4226.74	0.213571	0.0708068	3.01625	0.00255919	0.306165
Wscd2	1620.47	0.260273	0.0863319	3.0148	0.00257151	0.306165
Setd8	1164.21	0.265614	0.0884604	3.00263	0.00267657	0.306165
Rnf19a	1137.6	0.349744	0.116097	3.01251	0.00259094	0.306165
Ugt8a	869.779	-0.543512	0.182863	-2.97223	0.00295644	0.31939
Lims2	169.702	-0.53916	0.180794	-2.98217	0.00286211	0.31939
Cntnap5a	933.671	-0.38273	0.128928	-2.96855	0.0029921	0.31939
Ackr3	290.154	0.400791	0.135032	2.96812	0.00299631	0.31939
Foxo6	535.009	0.472936	0.159173	2.97121	0.0029663	0.31939
Hes1	268.153	0.529571	0.177859	2.97747	0.00290637	0.31939
Ptprj	2622.03	0.261786	0.0883977	2.96146	0.00306189	0.323466
Gabra3	1110.64	-0.312753	0.106037	-2.94947	0.00318323	0.333309
Rem2	291.361	0.570147	0.19405	2.93815	0.00330179	0.342691
Dnaic2	142.626	0.970597	0.33102	2.93213	0.0033664	0.346359
Tspan2	2368.44	-0.293145	0.100414	-2.91935	0.00350761	0.351744
Sesn2	431.298	0.52251	0.178892	2.92081	0.00349121	0.351744
Il1r1	417.474	0.567235	0.194304	2.91932	0.00350793	0.351744
Diap1	1770.32	0.231421	0.0793937	2.91485	0.00355859	0.353825
Tmem38a	2171.72	0.223976	0.0770537	2.90675	0.00365204	0.360091
2010107G23Rik	420.327	-0.435935	0.150822	-2.8904	0.00384752	0.373146
Cygb	1331.35	0.336436	0.116383	2.89078	0.00384287	0.373146
Epb4.1l3	2912.79	-0.167041	0.0578625	-2.88686	0.00389108	0.374303
Als2	1389.53	0.238396	0.082662	2.88398	0.00392679	0.374691
Rasgrp3	655.562	-0.473507	0.164663	-2.87561	0.00403251	0.377351
Zfhx2	2505.1	0.253272	0.0879738	2.87894	0.00399009	0.377351
Stard13	579.972	0.398956	0.138805	2.87421	0.00405033	0.377351
Fam102b	1090.15	-0.314551	0.109652	-2.86864	0.00412243	0.381067
Sst	2648.77	0.470746	0.164546	2.86088	0.00422466	0.38749
Gna13	1886.64	-0.240713	0.0842961	-2.85557	0.00429599	0.391001
Pkp2	884.618	0.389461	0.136798	2.84697	0.00441371	0.398649
Pxdc1	194.382	0.521322	0.183525	2.84061	0.00450269	0.403604
Rxfp1	216.735	-1.82814	0.647265	-2.82441	0.00473684	0.418256
Golgb1	4277.04	0.15923	0.0563416	2.82615	0.00471116	0.418256
Gatm	2368.11	-0.232337	0.0823799	-2.82032	0.00479761	0.420484
Cdk19	1530.25	-0.20529	0.0729326	-2.81479	0.0048809	0.424638
Tshz2	991.486	-1.53903	0.54746	-2.81121	0.00493548	0.426095
Cldn11	3357.82	-0.277432	0.0987657	-2.80899	0.00496967	0.426095
Flt3	230.379	0.492505	0.17552	2.80598	0.00501631	0.427
Drd1a	158.935	-1.63848	0.585275	-2.7995	0.00511821	0.427736
1700084C01Rik	428.006	-0.440176	0.157385	-2.79681	0.00516105	0.427736
Tmem28	855.283	0.285218	0.102081	2.79402	0.00520571	0.427736
Spns2	1549.71	0.302065	0.108056	2.79544	0.0051829	0.427736
Klhl3	883.32	0.332055	0.118524	2.80158	0.00508532	0.427736
Mmp17	4807.42	0.201506	0.0722416	2.78934	0.00528163	0.430981
Arhgef10l	661.462	-0.317939	0.114216	-2.78365	0.00537502	0.435598
Fam107a	11748.3	0.427418	0.153699	2.78087	0.00542129	0.436359
Efna3	1281.11	0.211156	0.0760422	2.77683	0.00548922	0.438841
Fam213a	2561.94	0.228812	0.0825569	2.77156	0.00557879	0.443008
RP24-131B6.1	250.09	-0.481468	0.174002	-2.76702	0.00565707	0.443355
Otub2	857.046	0.333744	0.120711	2.76481	0.00569557	0.443355
Lurap1l	564.608	0.364295	0.131697	2.76617	0.00567189	0.443355
Auts2	2591.62	0.239358	0.0869245	2.75363	0.00589378	0.455786
Tshz3	288.403	-0.786944	0.286739	-2.74446	0.00606104	0.462673
Rnf165	2362.45	0.234385	0.0853773	2.74528	0.00604593	0.462673
Ppp1r13b	2293.5	0.251178	0.0916993	2.73915	0.0061599	0.467204
Slc35f1	1018.09	-0.257078	0.0940277	-2.73407	0.00625576	0.471453
Ube4a	1679.73	0.187359	0.0686875	2.72771	0.00637766	0.474594
Errfi1	882.484	0.355259	0.130157	2.72947	0.00634359	0.474594
Ptprd	4358.21	-0.219924	0.0807033	-2.7251	0.00642829	0.475372
Ccnd1	1629.86	0.482245	0.177099	2.72303	0.00646865	0.475385
Hapln2	442.335	-0.391666	0.144166	-2.71677	0.00659232	0.475612
Omg	1648.06	-0.324781	0.119501	-2.7178	0.00657173	0.475612
Celsr3	3220.97	0.191112	0.0703124	2.71804	0.00656693	0.475612
Adamtsl1	273.17	-0.434711	0.160326	-2.71141	0.00669973	0.479543
Slc44a1	2189.52	-0.20822	0.0768332	-2.71002	0.00672786	0.479543
Cpne2	958.473	0.346453	0.128021	2.70623	0.00680521	0.482151
Il16	994.163	0.326712	0.121127	2.69727	0.00699099	0.492366
Kazn	1008.4	-0.243094	0.0902679	-2.69303	0.00708065	0.494126
Ccp110	1737.89	-0.195998	0.0728039	-2.69214	0.00709952	0.494126
Lrrc55	212.384	-0.806802	0.299968	-2.68962	0.00715324	0.494954
Fndc1	241.761	0.459873	0.171313	2.68441	0.00726579	0.499819
Phkg1	530.603	-0.393452	0.147023	-2.67613	0.0074477	0.509371
Adcy8	351.005	-0.502784	0.189101	-2.65881	0.00784183	0.524487
Nab1	774.14	-0.252179	0.0947622	-2.66118	0.00778669	0.524487
Hectd2	1195.61	0.42003	0.157988	2.65863	0.00784602	0.524487
Tbata	252.03	0.478113	0.179555	2.66276	0.00775017	0.524487
Mycl	659.747	0.358708	0.135263	2.65194	0.00800315	0.531985
Myo5b	2527.41	0.36374	0.137342	2.64842	0.00808683	0.534544
Cbln2	140.887	-0.696278	0.263234	-2.64509	0.00816685	0.536297
Syndig1l	137.765	0.472995	0.178924	2.64356	0.00820401	0.536297
Bach1	456.326	-0.325033	0.12309	-2.64061	0.00827561	0.538006
Acvr1b	2577.55	0.165206	0.0628438	2.62883	0.00856802	0.549258
Dlg5	1508.2	0.210839	0.0801168	2.63164	0.00849738	0.549258
Samd14	1397.93	0.269434	0.102523	2.62804	0.00858796	0.549258
Odc1	1489.12	0.233292	0.0890836	2.6188	0.00882404	0.55874
Kdm2b	701.306	0.246811	0.0942552	2.61854	0.00883067	0.55874
Tmeff1	1376.01	-0.200097	0.0766343	-2.61106	0.0090262	0.568075
Lingo2	362.413	-0.411375	0.157738	-2.60796	0.00910846	0.569854
2810468N07Rik	271.436	-0.338437	0.12985	-2.60637	0.00915079	0.569854
Dbp	1338.71	-0.452796	0.174274	-2.59819	0.00937171	0.580556
Gjb1	260.402	-0.502484	0.194041	-2.58957	0.00960958	0.586085
Sema7a	2257.41	-0.203141	0.0783965	-2.5912	0.00956425	0.586085
Cacna1h	3329.06	0.362638	0.140024	2.58983	0.00960224	0.586085
Pth1r	146.124	-0.540451	0.209077	-2.58494	0.00973958	0.587953
Dusp26	701.644	-0.408075	0.157833	-2.58548	0.00972431	0.587953
Ogn	230.507	0.877565	0.339971	2.58129	0.00984305	0.591183
Tmbim1	860.239	-0.253831	0.0984685	-2.57779	0.0099435	0.591214
Prdm8	1677.61	0.262198	0.101659	2.57919	0.00990323	0.591214
Pak6	1429.3	-0.273853	0.106429	-2.57311	0.010079	0.593988
Gprc5b	4486.14	-0.194289	0.0755191	-2.57271	0.0100906	0.593988
Sh3bp5	2463.59	0.239097	0.0930292	2.57013	0.0101662	0.595475
Nfib	5031.09	0.150719	0.0588295	2.56196	0.0104085	0.596496
Dpf1	1148	0.256467	0.100013	2.56434	0.0103372	0.596496
Itga7	642.149	0.317834	0.123898	2.56528	0.0103092	0.596496
Ccnd3	717.861	0.328502	0.127943	2.56755	0.0102419	0.596496
Palmd	565.478	0.382868	0.149497	2.56105	0.0104357	0.596496
Gpr34	800.854	-0.443356	0.173259	-2.55892	0.0104998	0.59673
Nkd2	330.556	0.460138	0.179912	2.55757	0.0105406	0.59673
Tmod1	841.497	-0.426543	0.167447	-2.54733	0.010855	0.608701
Trpv4	146.665	0.610066	0.239444	2.54784	0.0108392	0.608701
Inhba	185.43	0.961209	0.377709	2.54484	0.0109328	0.610174
Car7	295.116	-0.522455	0.206547	-2.52947	0.0114234	0.615301
Lpar1	625.314	-0.394677	0.155871	-2.53207	0.0113392	0.615301
Rspo3	286.79	-0.390868	0.154572	-2.5287	0.0114485	0.615301
Lgi4	1327.35	-0.280404	0.110872	-2.52908	0.0114363	0.615301
Kcnj4	1013.42	-0.279444	0.110153	-2.53687	0.011185	0.615301
Arpp21	3623.52	-0.26015	0.103054	-2.52441	0.0115894	0.615301
Id2	1390.5	-0.196553	0.0779101	-2.52281	0.011642	0.615301
Fbxl18	1396.46	0.206404	0.0817478	2.52489	0.0115734	0.615301
2900026A02Rik	2464.83	0.283378	0.112335	2.52261	0.0116487	0.615301
Cacna1i	2051.38	0.291639	0.115431	2.52651	0.0115201	0.615301
Itgbl1	193.481	0.429663	0.169863	2.52946	0.0114237	0.615301
Stc2	127.818	0.754404	0.299039	2.52277	0.0116436	0.615301
Cckbr	135.636	-0.523241	0.20863	-2.50799	0.0121419	0.615862
Cdc42ep2	170.648	-0.421982	0.168258	-2.50795	0.0121432	0.615862
Litaf	491.536	-0.393056	0.156405	-2.51306	0.011969	0.615862
Cirbp	981.427	-0.377956	0.149963	-2.52033	0.0117243	0.615862
Wsb1	2372.73	-0.257324	0.102576	-2.50862	0.0121205	0.615862
Hif1a	2369.68	-0.212859	0.0845098	-2.51875	0.0117772	0.615862
Sfswap	1799.96	0.220423	0.0877876	2.51087	0.0120435	0.615862
Fmnl1	2954.56	0.241681	0.0964066	2.50689	0.0121798	0.615862
Cacna1c	3627.41	0.24591	0.0980408	2.50825	0.0121332	0.615862
Sipa1l3	5388.11	0.247259	0.0983351	2.51446	0.0119216	0.615862
Slc9a9	448.436	-0.353088	0.141463	-2.49597	0.0125614	0.629774
Hrk	1264.61	0.388731	0.155658	2.49734	0.0125131	0.629774
Abhd3	989.418	-0.267188	0.107225	-2.49185	0.0127078	0.63176
Ago2	3249.5	0.211641	0.0849279	2.49201	0.0127023	0.63176
Arhgef15	212.333	-0.667773	0.268737	-2.48486	0.0129601	0.632036
Id3	772.852	-0.405998	0.163594	-2.48174	0.0130742	0.632036
Ldb2	633.692	-0.364426	0.146444	-2.4885	0.0128284	0.632036
Cdh13	1191.52	-0.350114	0.140666	-2.48897	0.0128114	0.632036
Pcnx	4978.38	0.18145	0.0730613	2.48354	0.0130085	0.632036
Ip6k2	1873.87	0.206369	0.0830088	2.48611	0.0129149	0.632036
Dapk1	3451.42	0.342274	0.137937	2.48138	0.0130873	0.632036
Atf6b	1716.5	0.202004	0.0817043	2.47238	0.0134215	0.642929
Tspan33	650.535	0.422346	0.170767	2.47323	0.0133897	0.642929
Fkbp5	1429.67	0.248678	0.100806	2.46689	0.0136292	0.650246
Nhsl2	1967.23	0.301987	0.122525	2.46471	0.0137125	0.651592
Mcam	364.006	-0.451138	0.184326	-2.4475	0.014385	0.662742
Fa2h	620.119	-0.339204	0.138565	-2.44798	0.0143661	0.662742
Cspg5	4079.29	-0.337313	0.137654	-2.45044	0.014268	0.662742
Gpr37	1328.92	-0.335926	0.137034	-2.45141	0.0142297	0.662742
Plcxd2	674.505	-0.264408	0.107781	-2.45319	0.0141594	0.662742
Ippk	626.933	0.316452	0.129252	2.44833	0.014352	0.662742
Bcl6	1191.2	0.358512	0.14648	2.44752	0.0143843	0.662742
Gjb2	232.829	0.566423	0.231453	2.44725	0.0143953	0.662742
Coro6	436.42	-0.535933	0.219932	-2.43681	0.0148176	0.671733
Acadl	742.901	-0.221889	0.091022	-2.43775	0.0147791	0.671733
Foxk1	2258.39	0.258967	0.106163	2.43934	0.014714	0.671733
Sbk1	1898.22	0.324929	0.133154	2.44025	0.014677	0.671733
6330403A02Rik	14619.2	0.187786	0.0772628	2.43049	0.0150785	0.680952
Pisd-ps1	1048.51	-0.275548	0.113523	-2.42725	0.0152137	0.681851
Shisa7	4968.43	0.276015	0.1137	2.42757	0.0152005	0.681851
Filip1	244.4	-0.523707	0.215913	-2.42555	0.0152854	0.682077
Eml6	1212.35	0.263887	0.108847	2.42439	0.015334	0.682077
Klhl4	251.532	-0.478884	0.198366	-2.41414	0.0157724	0.694173
Slit1	6316.08	0.218714	0.0906053	2.41392	0.015782	0.694173
Tmem215	197.791	0.412983	0.170975	2.41545	0.0157157	0.694173
Dlc1	1409.76	0.203022	0.0841649	2.41219	0.0158568	0.694882
Cav2	784.885	-0.409916	0.170571	-2.4032	0.0162525	0.709592
Pmp22	629.519	-0.414796	0.173435	-2.39166	0.0167726	0.711303
Triqk	313.295	-0.308277	0.128745	-2.39447	0.0166444	0.711303
Slc20a1	3220.32	-0.279656	0.116785	-2.39461	0.0166379	0.711303
Epn2	3695.31	0.165231	0.0689457	2.39653	0.016551	0.711303
1810041L15Rik	1669.72	0.213577	0.0891966	2.39445	0.0166454	0.711303
Srprb	419.348	0.268118	0.112021	2.39345	0.0166907	0.711303
Abcc8	663.377	0.411715	0.171652	2.39854	0.0164606	0.711303
Socs3	212.575	0.837255	0.350053	2.39179	0.0167663	0.711303
Npas2	496.156	-0.254752	0.106877	-2.3836	0.0171441	0.719324
Gabra1	5309.82	-0.225732	0.0946772	-2.38423	0.0171148	0.719324
Mcu	889.617	0.223919	0.0938567	2.38576	0.0170441	0.719324
Anln	955.249	-0.322208	0.135578	-2.37655	0.0174752	0.720442
Rhog	695.442	-0.277731	0.116661	-2.38067	0.0172812	0.720442
Gpr146	472.653	-0.274117	0.115221	-2.37905	0.0173573	0.720442
Zdhhc2	1187.19	-0.207062	0.0870852	-2.3777	0.0174212	0.720442
Epas1	3626.62	0.179453	0.0754061	2.37982	0.0173212	0.720442
Tsc22d3	1046.45	0.393649	0.165763	2.37478	0.0175595	0.721403
1190002N15Rik	545.367	-0.344299	0.14538	-2.36827	0.0178715	0.723037
Adi1	573.409	-0.276696	0.116869	-2.36758	0.0179048	0.723037
Trp53bp1	2878.66	0.157079	0.0662474	2.37109	0.0177355	0.723037
Vps13c	3643.19	0.207922	0.0877818	2.36863	0.0178543	0.723037
Slc25a42	921.483	0.325264	0.137334	2.36842	0.0178643	0.723037
A730017C20Rik	713.647	-0.231343	0.0977731	-2.36612	0.0179755	0.723421
Cybrd1	330.509	-0.634404	0.269793	-2.35144	0.0187008	0.723443
Dusp15	239.329	-0.350246	0.148362	-2.36075	0.0182382	0.723443
Sh2d3c	280.694	-0.312233	0.132552	-2.35556	0.018495	0.723443
Cnp	5369.7	-0.241133	0.102089	-2.36199	0.0181772	0.723443
Agpat6	1628.52	0.179561	0.0763678	2.35126	0.0187097	0.723443
Fyco1	2548.83	0.194909	0.0824918	2.36277	0.0181391	0.723443
Pim2	890.887	0.208228	0.0885239	2.35222	0.0186616	0.723443
Wipf3	13303.8	0.216529	0.092024	2.35297	0.0186243	0.723443
Adra1d	1039.64	0.226015	0.0959046	2.35666	0.0184401	0.723443
Slc2a3	2983.52	0.253589	0.107809	2.35221	0.0186625	0.723443
Dnajb5	3024.12	0.313167	0.132467	2.36411	0.0180735	0.723443
Timp4	577.252	0.441059	0.187034	2.35818	0.0183647	0.723443
Edil3	2777.25	-0.320799	0.137014	-2.34135	0.0192139	0.726565
Acox3	862.387	-0.276793	0.117898	-2.34773	0.018888	0.726565
Nr1d2	2123.14	-0.2119	0.090299	-2.34665	0.0189429	0.726565
Psen1	1493.68	0.170821	0.0728329	2.34539	0.0190074	0.726565
Camk2a	89742.5	0.204163	0.0872035	2.34123	0.0192203	0.726565
Clmn	4286.31	0.211516	0.0902728	2.34308	0.0191255	0.726565
Col19a1	540.882	0.314979	0.134397	2.34365	0.019096	0.726565
Ano4	361.194	-0.321865	0.137553	-2.33993	0.0192874	0.726779
Acot1	278.81	0.345176	0.147674	2.33742	0.0194172	0.729346
Rspo2	407.023	-0.524033	0.22609	-2.31781	0.0204599	0.734059
Sh2b2	133.184	-0.46538	0.200184	-2.32476	0.0200846	0.734059
Plk5	367.384	-0.43541	0.187482	-2.32241	0.0202111	0.734059
Swap70	282.804	-0.377808	0.163082	-2.31667	0.0205218	0.734059
Tmem255a	746.949	-0.367641	0.158588	-2.31822	0.0204374	0.734059
Car2	3488.19	-0.323848	0.13973	-2.31767	0.0204671	0.734059
Rgma	1168.29	-0.295547	0.127631	-2.31563	0.0205783	0.734059
Stxbp2	867.295	-0.268756	0.115169	-2.33357	0.0196181	0.734059
Tram1	877.904	-0.228087	0.0983493	-2.31916	0.0203865	0.734059
Fnbp1	4157.06	-0.153428	0.0662236	-2.31682	0.0205137	0.734059
Shank1	15546.1	0.162087	0.0700415	2.31415	0.0206594	0.734059
mt-Rnr2	175956	0.195283	0.0837599	2.33146	0.0197289	0.734059
D430041D05Rik	4027.21	0.229222	0.099005	2.31526	0.0205987	0.734059
Kdm6b	1134.97	0.281637	0.121515	2.31772	0.0204647	0.734059
Efemp2	355.604	0.417115	0.179134	2.3285	0.0198853	0.734059
Kirrel	161.907	0.419408	0.181118	2.31566	0.0205771	0.734059
Cml1	134.471	0.427911	0.184364	2.32101	0.0202865	0.734059
Cyp1b1	197.57	0.554596	0.239048	2.32002	0.0203396	0.734059
Igfbp6	264.529	-0.74927	0.325949	-2.29873	0.0215203	0.739449
Krt2	194.022	-0.601572	0.261081	-2.30416	0.0212137	0.739449
Lrmp	156.437	-0.509278	0.221978	-2.29427	0.0217748	0.739449
Gsn	1947.83	-0.385351	0.168008	-2.29364	0.021811	0.739449
Clu	28101.6	-0.297109	0.128991	-2.30334	0.0212597	0.739449
Camk2g	3874.69	-0.242635	0.105137	-2.30781	0.02101	0.739449
Elmo1	1151.41	-0.219987	0.0952893	-2.30862	0.0209644	0.739449
Sypl	1126.27	-0.174338	0.0759423	-2.29567	0.021695	0.739449
2021-09-09	2277.43	0.157238	0.0680754	2.30976	0.0209012	0.739449
Kcnq2	15328.1	0.183816	0.0796841	2.3068	0.0210657	0.739449
Kdm4b	1721.69	0.192555	0.0838196	2.29726	0.021604	0.739449
Mt3	6236.27	0.217595	0.0943927	2.30521	0.0211546	0.739449
Cep95	288.964	0.340899	0.148534	2.2951	0.0217276	0.739449
Ndufb2	396.002	0.353174	0.153735	2.29729	0.0216023	0.739449
Frzb	494.758	0.380385	0.16571	2.29549	0.0217052	0.739449
Cd38	242.012	0.497456	0.216488	2.29784	0.0215706	0.739449
Zbtb20	15339.7	0.207533	0.0905302	2.29242	0.0218816	0.739725
Shank2	5278.29	0.216739	0.0946346	2.29027	0.0220055	0.741791
Plxdc2	1705.95	-0.263849	0.115321	-2.28797	0.0221395	0.743288
Arap2	2090.31	-0.245913	0.107589	-2.28567	0.0222735	0.743288
Mapk3	3393.93	-0.213053	0.093185	-2.28634	0.0222342	0.743288
Syna	160.858	0.458296	0.20055	2.2852	0.0223012	0.743288
Plxna4	5644.53	0.177253	0.0776042	2.28407	0.0223676	0.743408
Cyp26b1	224.237	-0.464265	0.203369	-2.28287	0.0224381	0.743662
Nrep	876.889	-0.839391	0.368391	-2.27853	0.0226948	0.748782
Sall3	199.22	-0.523479	0.230288	-2.27315	0.0230174	0.748782
Garnl3	682.889	-0.293569	0.128977	-2.27613	0.022838	0.748782
Gna12	2339.59	-0.191711	0.0842934	-2.27433	0.0229459	0.748782
Ppp1r12b	3458.24	0.141014	0.0619308	2.27696	0.0227888	0.748782
Fbxo10	1183.72	0.207212	0.0910448	2.27593	0.02285	0.748782
Pygm	487.514	0.378523	0.166541	2.27284	0.0230356	0.748782
Lphn2	980.763	-0.289988	0.127797	-2.26914	0.0232599	0.754004
Gpr157	134.221	-0.490437	0.21638	-2.26656	0.0234171	0.757026
Plekha2	1179.05	-0.237986	0.105108	-2.26421	0.0235609	0.7596
Psd2	1185.22	-0.331431	0.146582	-2.26106	0.0237556	0.763794
Fam222a	153.376	-0.445329	0.197236	-2.25785	0.0239553	0.765729
Erbb3	274.763	-0.331803	0.146911	-2.25853	0.0239125	0.765729
Pip4k2a	2152.77	-0.177505	0.078665	-2.25647	0.0240413	0.765729
Crim1	2483.02	-0.168373	0.0746354	-2.25594	0.0240747	0.765729
Mdk	387.729	0.622706	0.276422	2.25274	0.0242756	0.770052
Syt7	9270.23	0.154445	0.0686365	2.25018	0.0244373	0.773107
Kcnk2	790.547	-0.221378	0.098578	-2.24572	0.0247222	0.780036
Padi2	1325.88	-0.699666	0.312425	-2.23947	0.0251252	0.784976
Cmbl	167.033	-0.394856	0.17636	-2.23893	0.0251608	0.784976
Pkd1	3941.06	0.147998	0.06612	2.23832	0.0252004	0.784976
Arhgef28	1755.41	0.168891	0.0753778	2.2406	0.0250522	0.784976
Mmp24	1057.51	0.201393	0.0899812	2.23816	0.0252105	0.784976
Abhd14b	338.001	-0.319646	0.142907	-2.23674	0.0253036	0.785807
Prr5l	279.225	-0.321717	0.144422	-2.22762	0.0259058	0.786895
Hecw2	672.317	-0.294023	0.131771	-2.23132	0.0256599	0.786895
Josd2	1036.28	-0.179493	0.0805657	-2.22791	0.0258867	0.786895
Gm13340	8570.03	0.167749	0.0751246	2.23295	0.0255523	0.786895
Tbkbp1	2047.4	0.188122	0.0846384	2.22266	0.0262389	0.786895
Wwc1	2291.08	0.195736	0.0879421	2.22574	0.0260318	0.786895
Mettl16	906.028	0.210237	0.0945802	2.22284	0.0262266	0.786895
Arhgap39	3507.13	0.217763	0.097434	2.23498	0.0254188	0.786895
Rnf182	1024.1	0.251763	0.113248	2.2231	0.0262089	0.786895
Il11ra1	476.672	0.301884	0.13557	2.22679	0.0259616	0.786895
Dhx33	1870.07	0.307115	0.137652	2.2311	0.0256747	0.786895
Paqr6	255.51	0.376305	0.169339	2.2222	0.0262697	0.786895
Zscan20	167.675	0.393528	0.177057	2.22261	0.0262421	0.786895
Nes	332.083	0.43731	0.196619	2.22415	0.0261386	0.786895
Hdac4	1377.83	0.27568	0.12428	2.21823	0.0265392	0.791282
Slc27a3	171.333	0.403104	0.181736	2.21807	0.0265499	0.791282
Cd37	428.715	-0.382491	0.172877	-2.2125	0.0269322	0.799678
Ccnjl	165.713	0.477539	0.215886	2.212	0.0269668	0.799678
Gareml	381.598	-0.380024	0.172182	-2.20711	0.0273066	0.807728
Sh3bgrl3	2322.51	-0.196837	0.0894604	-2.20026	0.0277882	0.81857
Rasa2	864.948	0.285634	0.129837	2.19994	0.0278115	0.81857
Bola3	351.337	0.276962	0.126047	2.19728	0.0280001	0.822079
Slc7a5	1117.41	0.271472	0.123671	2.19511	0.0281558	0.824602
Tnfaip6	150.354	-0.429976	0.19708	-2.18173	0.0291293	0.841906
Pls1	285.227	-0.416906	0.191127	-2.18131	0.0291608	0.841906
Psmc1	2591.32	0.135263	0.0620349	2.18043	0.0292258	0.841906
Prdm2	1901.05	0.191688	0.087887	2.18108	0.0291778	0.841906
Hpca	28078.2	0.243778	0.111684	2.18275	0.0290544	0.841906
Rasd2	1225.92	0.293743	0.134632	2.18182	0.0291228	0.841906
Gstm1	5200.34	0.309151	0.141864	2.17921	0.0293159	0.841906
Crhbp	340.453	0.443178	0.203329	2.17961	0.0292864	0.841906
RP23-8J15.4	11460.2	0.142439	0.0656602	2.16934	0.0300571	0.856764
Cotl1	2391.26	0.163461	0.075414	2.16752	0.0301953	0.856764
Rab27a	338.967	0.295336	0.136137	2.16941	0.0300515	0.856764
Serpinh1	559.905	0.396393	0.182836	2.16802	0.0301569	0.856764
A930024E05Rik	133.323	0.450717	0.207848	2.16849	0.0301211	0.856764
Tst	574.748	-0.285662	0.131883	-2.16604	0.0303084	0.857917
Rapgef3	954.968	-0.331977	0.153707	-2.1598	0.0307883	0.858184
Rhou	995.93	-0.224572	0.103974	-2.15989	0.0307811	0.858184
Kif3b	1981.41	0.155538	0.0720138	2.15984	0.0307849	0.858184
Nos1ap	2778.66	0.204938	0.0948034	2.16171	0.0306404	0.858184
Myh9	4236.15	0.220601	0.102163	2.15932	0.0308256	0.858184
2810004N23Rik	275.49	0.283564	0.131089	2.16315	0.0305295	0.858184
Mmp14	321.688	0.379029	0.175388	2.16109	0.0306888	0.858184
Tmem218	180.302	0.345416	0.160118	2.15726	0.0309857	0.860618
Cox14	735.142	-0.197277	0.0915883	-2.15395	0.0312441	0.861564
Kdm5c	1990.42	0.166322	0.0772479	2.1531	0.0313111	0.861564
Ajap1	959.018	0.179218	0.0831702	2.15484	0.0311747	0.861564
Ext2	828.326	0.199532	0.0925645	2.1556	0.0311147	0.861564
Zc3h6	436.305	-0.306584	0.14277	-2.14741	0.0317609	0.871721
Ahcyl2	5558.75	0.317894	0.148094	2.14657	0.0318276	0.871721
Rfx4	373.129	-0.28191	0.131474	-2.14423	0.0320145	0.872049
Sox9	1202.83	-0.258184	0.120396	-2.14446	0.0319957	0.872049
Zbtb16	1695.92	0.320363	0.149447	2.14365	0.0320606	0.872049
Usp2	1495.37	-0.260267	0.121508	-2.14198	0.0321951	0.873699
Klhdc8a	136.029	-0.558999	0.265777	-2.10326	0.035443	0.879318
Tex9	214.266	-0.37375	0.175269	-2.13244	0.0329711	0.879318
Pcsk5	317.289	-0.364833	0.172581	-2.11398	0.0345168	0.879318
Zfyve21	214.741	-0.334859	0.15935	-2.10141	0.0356054	0.879318
Sema4g	726.067	-0.317509	0.151499	-2.09579	0.0361009	0.879318
Ets1	316.969	-0.316932	0.151294	-2.09481	0.0361883	0.879318
Rab33a	221.544	-0.30951	0.146003	-2.1199	0.0340148	0.879318
Zik1	311.329	-0.299997	0.141629	-2.11818	0.0341594	0.879318
Crlf2	520.379	-0.290696	0.137488	-2.11434	0.0344859	0.879318
Izumo4	423.569	-0.277018	0.13128	-2.11013	0.0348472	0.879318
Slc7a11	1540.16	-0.266759	0.126671	-2.10593	0.0352107	0.879318
Axl	2224.06	-0.247778	0.116782	-2.12171	0.0338624	0.879318
Ttc9b	776.815	-0.217328	0.101963	-2.13145	0.0330522	0.879318
Npc1	1777.01	-0.203612	0.0960115	-2.1207	0.0339471	0.879318
Cic	5144.12	-0.188364	0.0896157	-2.1019	0.0355616	0.879318
Vps29	1692.91	-0.181286	0.0853789	-2.12331	0.0337278	0.879318
Vegfb	985.041	-0.170326	0.0808865	-2.10574	0.0352271	0.879318
Tsr2	1472.67	-0.158587	0.0757067	-2.09476	0.0361923	0.879318
Sumo3	2014.32	-0.139976	0.0665117	-2.10453	0.0353326	0.879318
Nsd1	4364.82	0.114844	0.0542938	2.11523	0.0344102	0.879318
RP23-8J15.2	6406.15	0.124853	0.0592789	2.10619	0.0351879	0.879318
Mmd2	3696.9	0.143966	0.0674999	2.13283	0.0329389	0.879318
Rbfox2	5907.7	0.144722	0.0690859	2.09482	0.0361873	0.879318
Adora1	7406.9	0.150876	0.0713344	2.11506	0.0344251	0.879318
Chst11	2320.54	0.152338	0.0719544	2.11715	0.0342468	0.879318
Prkci	1232.66	0.156347	0.0735509	2.1257	0.0335282	0.879318
Ncor2	6282.51	0.158463	0.0756225	2.09545	0.0361314	0.879318
Nin	1593.98	0.168524	0.0803196	2.09817	0.0358902	0.879318
Rfng	1156.82	0.169095	0.0801377	2.11006	0.0348533	0.879318
Zfp384	982.805	0.170175	0.0796723	2.13594	0.0326841	0.879318
Znrf1	2236.31	0.170936	0.0812591	2.10359	0.0354138	0.879318
Nrp1	3105.18	0.175611	0.0830712	2.11398	0.0345168	0.879318
Nufip2	1263.53	0.179214	0.0844843	2.12127	0.0338994	0.879318
Pde10a	1677.47	0.179424	0.0856441	2.09499	0.0361718	0.879318
Sfpq	4807.3	0.189579	0.0899899	2.10667	0.0351466	0.879318
Mkl1	1886.42	0.194594	0.0918685	2.11818	0.0341601	0.879318
Flnb	3145.58	0.196407	0.0926463	2.11996	0.0340091	0.879318
Prrt1	5113.36	0.200387	0.0948668	2.1123	0.034661	0.879318
Acad8	611.611	0.216217	0.101318	2.13405	0.0328389	0.879318
Smg1	5850.18	0.217453	0.101781	2.13647	0.0326413	0.879318
Fam206a	509.884	0.233826	0.111495	2.09718	0.0359774	0.879318
Slc41a1	2383.12	0.256284	0.121655	2.10664	0.0351485	0.879318
Pvrl1	1048.89	0.270323	0.127359	2.12252	0.0337941	0.879318
Chsy1	329.343	0.271731	0.127788	2.12642	0.0334683	0.879318
Rreb1	3710.79	0.286704	0.134598	2.13007	0.0331658	0.879318
Kcnq3	5324.97	0.289877	0.137008	2.11577	0.0343642	0.879318
Elovl2	335.436	0.298878	0.141684	2.10946	0.0349047	0.879318
Gm1840	363.558	0.300755	0.143164	2.10078	0.0356606	0.879318
Tinagl1	157.996	0.402069	0.188452	2.13354	0.0328806	0.879318
Hif3a	177.243	0.438864	0.207746	2.1125	0.0346437	0.879318
Vit	164.548	0.451956	0.212675	2.1251	0.0335781	0.879318
Daam2	3348.06	-0.273173	0.13057	-2.09216	0.0364244	0.879539
Marcks	2706.03	-0.174993	0.0836277	-2.09253	0.0363914	0.879539
H2afz	1145.91	-0.156257	0.0746521	-2.09314	0.0363371	0.879539
Nxph3	283.869	-1.04468	0.502053	-2.08082	0.0374505	0.881017
Aqp4	6943.82	-0.587613	0.282494	-2.08009	0.0375173	0.881017
Rgs6	278.471	-0.425263	0.203905	-2.08559	0.0370155	0.881017
Il18	283.611	-0.345817	0.166285	-2.07966	0.0375564	0.881017
Lxn	826.831	-0.288175	0.138427	-2.08177	0.0373631	0.881017
Gap43	2605.92	-0.261801	0.125566	-2.08497	0.0370723	0.881017
Adamts4	596.117	-0.253229	0.12158	-2.08282	0.0372677	0.881017
Socs6	528.805	-0.223432	0.107222	-2.08383	0.0371761	0.881017
Gabbr2	7419.16	0.132588	0.0634506	2.08962	0.0366515	0.881017
Klf13	4776.55	0.138485	0.0664722	2.08336	0.0372187	0.881017
Dbn1	6253.76	0.157908	0.0755854	2.08914	0.0366952	0.881017
Neurl1a	4095.63	0.158092	0.0758078	2.08543	0.0370299	0.881017
Inpp5j	1536.88	0.207448	0.0995271	2.08434	0.0371293	0.881017
Kctd6	1113.04	0.227881	0.109302	2.08488	0.0370806	0.881017
Mapk1ip1	868.554	0.23547	0.113311	2.07808	0.0377019	0.881017
Calb1	2482.76	0.371102	0.178625	2.07754	0.0377515	0.881017
Mfap3	770.413	0.372979	0.179462	2.07832	0.0376796	0.881017
Rprm	859.346	-1.13352	0.547889	-2.06889	0.0385563	0.886868
Angpt1	339.571	-0.346346	0.168223	-2.05885	0.0395088	0.886868
Fmnl3	492.081	-0.339648	0.164629	-2.06311	0.0391019	0.886868
Ldlrad3	307.018	-0.326398	0.15789	-2.06724	0.0387112	0.886868
Fbxl4	327.87	-0.28266	0.13714	-2.0611	0.0392937	0.886868
Dnajc19	370.552	-0.270113	0.130355	-2.07214	0.0382523	0.886868
Dpy19l1	1327.36	-0.262741	0.126995	-2.0689	0.0385553	0.886868
Sdc2	985.275	-0.250222	0.121184	-2.06481	0.0389409	0.886868
Cntn2	3069.53	-0.170436	0.0824013	-2.06836	0.0386058	0.886868
Eif5	4924.64	-0.152233	0.0738088	-2.06253	0.039157	0.886868
Rnf112	9032.01	0.171229	0.0829768	2.06358	0.0390574	0.886868
Timp3	3066.34	0.174237	0.0846571	2.05814	0.0395762	0.886868
Hdac1	800.838	0.214028	0.103763	2.06266	0.0391448	0.886868
Ephb2	581.566	0.255349	0.123196	2.0727	0.0382006	0.886868
Dgat2	1393.91	0.274686	0.132848	2.06766	0.0386719	0.886868
2410131K14Rik	748.001	0.27661	0.134367	2.05862	0.0395309	0.886868
Slc38a3	1979.53	0.288997	0.139387	2.07333	0.0381414	0.886868
Il1rap	1499.65	0.330505	0.159719	2.06929	0.0385186	0.886868
Ap1g2	221.802	0.404387	0.1963	2.06004	0.0393945	0.886868
Wdr78	337.036	0.464795	0.224888	2.06679	0.0387543	0.886868
Cdkn1a	346.912	1.00685	0.488627	2.06057	0.0393437	0.886868
Plxdc1	327.491	-0.555394	0.27015	-2.05588	0.0397946	0.890074
Col1a1	199.836	-0.57713	0.281342	-2.05135	0.0402331	0.893181
Stxbp3a	576.454	-0.230965	0.112572	-2.05171	0.0401981	0.893181
AI413582	524.857	-0.219414	0.106962	-2.05132	0.0402354	0.893181
Entpd7	319.82	0.256128	0.124847	2.05154	0.0402145	0.893181
Lgi3	2348.26	-0.223651	0.109103	-2.04991	0.0403728	0.893448
Dag1	2228.74	0.162142	0.0791069	2.04965	0.0403985	0.893448
Klhdc8b	345.95	-0.404219	0.197488	-2.0468	0.0406774	0.897939
Tmem194b	153.465	-0.404694	0.197815	-2.04583	0.0407734	0.898382
Cnih2	6375.2	0.1354	0.0662383	2.04414	0.0409399	0.898704
Prkag2	2871.19	0.178016	0.0870586	2.04478	0.0408765	0.898704
Plau	252.587	-0.590938	0.289451	-2.04158	0.041193	0.899046
Efcab14	1467.42	-0.158742	0.0777316	-2.04218	0.0411336	0.899046
2210018M11Rik	1057.42	0.177663	0.0870013	2.04207	0.0411445	0.899046
Sult1a1	203.559	0.474606	0.232546	2.04091	0.0412595	0.899046
Ctif	2502.92	0.15592	0.076554	2.03673	0.041677	0.906474
Gorab	221.096	-0.307678	0.151236	-2.03442	0.0419094	0.906633
Grem2	326.036	-0.286373	0.140749	-2.03463	0.0418882	0.906633
Npnt	588.375	0.474412	0.233198	2.03437	0.0419142	0.906633
Sptb	7200.62	0.150873	0.0742374	2.03231	0.0421227	0.90842
Slc16a9	126.607	0.454686	0.223759	2.03203	0.0421503	0.90842
Dlx6os1	533.767	0.363758	0.17912	2.0308	0.042275	0.90945
Dock1	883.434	-0.222991	0.110053	-2.02622	0.042742	0.911114
Psat1	2170.12	-0.185501	0.0915345	-2.02657	0.0427068	0.911114
Sec11c	1459.55	-0.146594	0.0722716	-2.02838	0.0425215	0.911114
Klhl2	6312.52	0.149329	0.0736702	2.02699	0.0426638	0.911114
Irs2	1138.22	0.229931	0.113517	2.02552	0.0428143	0.911114
Tesc	712.11	0.262815	0.129521	2.02914	0.0424443	0.911114
Ankrd28	1553.59	-0.21017	0.103902	-2.02278	0.0430962	0.912381
Focad	1297.53	0.208626	0.103143	2.02269	0.0431052	0.912381
Amer3	967.819	0.308648	0.152495	2.02399	0.0429714	0.912381
Maml2	774.071	0.250627	0.124047	2.02042	0.04334	0.915713
Il33	1494.19	-0.319524	0.15837	-2.01758	0.0436352	0.918085
Kcna6	1751.03	-0.168625	0.0835878	-2.01734	0.0436598	0.918085
Syne1	10264.2	-0.127618	0.0632912	-2.01636	0.0437627	0.918085
Rere	4621.12	0.150594	0.0746846	2.0164	0.0437577	0.918085
Tmem86a	412.662	-0.282729	0.140377	-2.01408	0.0440015	0.919834
Srebf1	1662.21	-0.207112	0.10282	-2.01431	0.0439766	0.919834
Kdelc2	196.159	-0.446941	0.222015	-2.01311	0.0441026	0.92032
Pcdh20	2920.57	0.267138	0.132768	2.01207	0.0442123	0.920986
Sorcs1	364.918	-0.405124	0.202069	-2.00488	0.0449755	0.92178
Mmgt2	208.375	-0.365856	0.182793	-2.00148	0.0453411	0.92178
Glud1	4902.92	-0.28584	0.142712	-2.00291	0.0451864	0.92178
Cyp46a1	2468.13	-0.190415	0.0949082	-2.00631	0.0448234	0.92178
Hnrnpa0	2416.42	-0.132525	0.0660979	-2.00499	0.0449645	0.92178
Sh3pxd2a	1658.85	0.146314	0.0729818	2.0048	0.0449841	0.92178
Phc3	2372.9	0.148702	0.0741155	2.00635	0.0448185	0.92178
Kmt2a	5416.96	0.151992	0.0756717	2.00857	0.0445832	0.92178
Chid1	1371.02	0.154423	0.0770148	2.0051	0.0449521	0.92178
Srrm4	1196.41	0.231792	0.115695	2.00347	0.0451265	0.92178
Ppp1r16b	3996.79	0.264917	0.132222	2.00358	0.0451153	0.92178
Fam114a2	842.167	0.271443	0.135569	2.00224	0.0452584	0.92178
9230112E08Rik	410.858	0.282082	0.140623	2.00594	0.0448626	0.92178
Foxj1	459.152	0.3406	0.170165	2.00159	0.0453289	0.92178
Wwox	324.388	-0.24691	0.123465	-1.99984	0.0455175	0.922197
Nptx1	16441.5	0.214734	0.107359	2.00015	0.0454844	0.922197
RP23-8J15.3	18837.2	0.115501	0.0577949	1.99846	0.0456664	0.923009
Pdk2	2576.76	0.171798	0.0859839	1.99803	0.0457136	0.923009
Rps21	3729.06	-0.256539	0.128452	-1.99716	0.0458076	0.923331
Nwd2	824.549	0.253239	0.126983	1.99427	0.0461221	0.928091
Cdc7	437.464	0.300735	0.15091	1.99281	0.046282	0.929727
Cdon	396.237	-0.309339	0.155309	-1.99177	0.0463963	0.930443
Sec16a	1940.56	0.161435	0.0811597	1.9891	0.0466899	0.931593
Dcakd	876.232	0.224723	0.112974	1.98917	0.0466829	0.931593
Ell	477.893	0.239193	0.120171	1.99043	0.0465431	0.931593
Lat2	204.351	-0.427601	0.215179	-1.98719	0.0469016	0.932671
Scn3b	5174.92	0.327444	0.164724	1.98783	0.0468309	0.932671
Abcb1b	202.923	-0.435364	0.220254	-1.97665	0.0480813	0.935722
Gal3st1	162.056	-0.356856	0.180264	-1.97963	0.0477451	0.935722
Mfap3l	2444.44	-0.332746	0.168176	-1.97856	0.0478659	0.935722
Lzts1	1178.47	-0.287857	0.145141	-1.98329	0.0473347	0.935722
Cdc42ep1	455.89	-0.260847	0.131807	-1.97901	0.0478153	0.935722
Coro2b	5404.06	0.151432	0.0765484	1.97826	0.0478998	0.935722
Usp31	2553.36	0.160207	0.081022	1.97733	0.0480044	0.935722
Ubn2	2241.01	0.178395	0.0900532	1.98099	0.047592	0.935722
Zfp629	784.827	0.201052	0.101664	1.97762	0.0479719	0.935722
AI464131	643.109	0.201121	0.101561	1.9803	0.0476701	0.935722
Stard5	419.849	0.226624	0.114353	1.98179	0.0475032	0.935722
Cnnm4	393.545	0.234851	0.118814	1.97663	0.0480831	0.935722
Lsm11	1112.99	0.271226	0.136884	1.98143	0.0475429	0.935722
Fam124a	345.914	-0.319509	0.162224	-1.96956	0.0488885	0.937161
Peli2	656.706	-0.288685	0.146664	-1.96835	0.0490283	0.937161
Rasgef1b	248.414	-0.28319	0.143775	-1.96968	0.0488748	0.937161
Fdx1l	594.764	-0.243893	0.12383	-1.96958	0.0488864	0.937161
RP23-137I13.1	510.897	-0.236175	0.119771	-1.97188	0.0486229	0.937161
Scoc	2410.96	-0.144327	0.0730921	-1.97459	0.0483152	0.937161
Atp2a2	16099.3	0.137563	0.0697534	1.97213	0.0485951	0.937161
Serac1	557.894	0.195607	0.0991917	1.97201	0.0486084	0.937161
Myof	232.479	0.324803	0.164981	1.96873	0.0489842	0.937161
Fzd1	224.799	0.359713	0.182492	1.97111	0.048711	0.937161
Atf5	788.958	0.386719	0.196459	1.96845	0.0490165	0.937161
Rhbdf1	431.144	0.27014	0.137445	1.96545	0.0493627	0.942032
1110032F04Rik	178.997	-0.381797	0.194325	-1.96473	0.0494451	0.942085
Hhatl	153.705	-0.455	0.231716	-1.96361	0.0495749	0.943039
Rnasel	234.663	-0.305018	0.155645	-1.9597	0.0500304	0.947479
Haghl	1145.43	-0.208775	0.106542	-1.95955	0.0500485	0.947479
Ralgps2	1553.5	0.199498	0.101798	1.95974	0.0500258	0.947479
Spata7	350.771	-0.264749	0.135352	-1.95601	0.0504643	0.950786
Ehd3	3922.08	0.153781	0.0785857	1.95686	0.0503639	0.950786
Hip1	1344.73	0.201606	0.103067	1.95608	0.0504563	0.950786
Prrg1	141.347	-0.519779	0.266754	-1.94853	0.0513516	0.95139
Igsf10	198.37	-0.394796	0.201977	-1.95466	0.0506235	0.95139
Kcnc4	1272.97	-0.276444	0.141658	-1.9515	0.0509981	0.95139
Rassf8	594.203	-0.257285	0.131949	-1.94988	0.0511902	0.95139
Srm	700.692	-0.180466	0.0926281	-1.94829	0.0513809	0.95139
H3f3b	3563.78	-0.168363	0.0864105	-1.94841	0.0513658	0.95139
Cck	4464.3	0.147822	0.0756765	1.95335	0.0507786	0.95139
Mcf2l	3665.71	0.172294	0.0882508	1.95232	0.0509003	0.95139
Kcnq1ot1	2049.6	0.204305	0.104636	1.95253	0.0508748	0.95139
Rdh13	409.017	0.240976	0.123517	1.95095	0.0510635	0.95139
Antxr1	537.011	0.292614	0.150021	1.95049	0.0511176	0.95139
Wdfy4	259.614	-0.406931	0.209262	-1.9446	0.051823	0.956583
Ankrd44	354.021	-0.279568	0.14373	-1.94509	0.0517643	0.956583
Zfp28	255.205	-0.295171	0.151993	-1.94201	0.0521363	0.960868
Reep3	1121.7	-0.167952	0.0865696	-1.94008	0.0523703	0.963678
Slc17a6	161.738	-1.24125	0.645539	-1.9228	0.0545047	0.963971
Tpbg	128.206	-0.562263	0.293345	-1.91673	0.0552722	0.963971
Sv2c	321.455	-0.485983	0.25308	-1.92027	0.0548237	0.963971
Tbxas1	232.752	-0.380072	0.196822	-1.93104	0.0534779	0.963971
Dcn	1133.72	-0.322491	0.167913	-1.92058	0.0547843	0.963971
Ier5	911.934	-0.3103	0.161905	-1.91655	0.0552951	0.963971
Hexb	7596.11	-0.30979	0.160655	-1.9283	0.0538181	0.963971
Zfp467	462.576	-0.284125	0.146939	-1.93363	0.0531585	0.963971
Epb4.1	594.546	-0.275704	0.143297	-1.924	0.0543541	0.963971
Tppp3	665.85	-0.272799	0.141494	-1.928	0.0538553	0.963971
Gmip	374.589	-0.261507	0.135479	-1.93025	0.0535761	0.963971
Epha5	2383.6	-0.229832	0.119587	-1.92189	0.0546196	0.963971
4930506M07Rik	1007.95	-0.214322	0.111666	-1.91932	0.0549441	0.963971
Smyd2	827.317	-0.158609	0.0824259	-1.92426	0.0543218	0.963971
Lrrc4c	1829.76	-0.150261	0.078436	-1.91572	0.0554006	0.963971
Nmt1	5431.25	0.119829	0.0623254	1.92264	0.0545256	0.963971
Zer1	4751.45	0.128252	0.0665702	1.92656	0.054034	0.963971
Pex19	1580.81	0.128587	0.0668926	1.92229	0.0545692	0.963971
Scn8a	9402.23	0.135622	0.0699922	1.93768	0.0526627	0.963971
Ddi2	1650.52	0.164616	0.085128	1.93375	0.0531444	0.963971
Ago3	2144.89	0.165847	0.0864014	1.9195	0.0549211	0.963971
Lamb1	945.424	0.184772	0.0963901	1.91692	0.0552485	0.963971
Lrrc20	585.44	0.186138	0.0965985	1.92693	0.0539887	0.963971
Chka	2065.11	0.187199	0.097023	1.92943	0.053677	0.963971
Pnn	2401.77	0.192457	0.0999175	1.92616	0.0540847	0.963971
Gramd4	772.203	0.224476	0.117148	1.91617	0.0553434	0.963971
Sema4b	472.866	0.239547	0.124229	1.92827	0.0538212	0.963971
mt-Rnr1	89004.2	0.247146	0.127973	1.93123	0.0534548	0.963971
Ska2	316.331	0.259469	0.134509	1.929	0.0537305	0.963971
Arhgef3	1707.49	0.265786	0.137517	1.93275	0.0532674	0.963971
Mas1	885.353	0.276818	0.143914	1.92349	0.0544182	0.963971
Trp53inp1	552.855	0.322454	0.167856	1.92102	0.0547293	0.963971
Drd5	318.235	0.340291	0.17577	1.936	0.0528678	0.963971
Hist1h1c	582.079	0.349844	0.182521	1.91673	0.0552721	0.963971
Gm20594	130.653	0.382051	0.19929	1.91706	0.0552308	0.963971
Col20a1	176.404	0.43572	0.224855	1.93778	0.0526497	0.963971
Snhg7	140.376	0.556378	0.287931	1.93233	0.0533187	0.963971
Id4	1303.42	-0.242716	0.126813	-1.91396	0.0556251	0.965039
mt-Co2	9678.51	0.143996	0.0752142	1.91447	0.0555596	0.965039
Mgst1	279.351	0.5327	0.278502	1.91273	0.0557821	0.966346
Pex5l	4035.55	-0.282701	0.148025	-1.90982	0.0561567	0.970245
Sema4d	1216.58	-0.158164	0.0828485	-1.90907	0.0562532	0.970245
Adam8	161.424	0.550057	0.288073	1.90943	0.0562062	0.970245
Smoc2	845.657	0.261369	0.136984	1.90803	0.0563872	0.971141
Ncs1	8142.12	0.131889	0.0691864	1.90629	0.0566132	0.972203
Atxn7	908.523	0.222567	0.116726	1.90675	0.0565525	0.972203
Naglu	401.564	-0.357064	0.187792	-1.90138	0.057252	0.972236
Exosc1	282.613	-0.258773	0.136072	-1.90173	0.057206	0.972236
Rpl11	3957.21	-0.173426	0.0912115	-1.90136	0.0572545	0.972236
Rnf13	1992.57	-0.170397	0.0896246	-1.90123	0.0572725	0.972236
Dnajb2	1677.89	-0.165887	0.0871839	-1.90273	0.0570759	0.972236
Ccnt2	2822.69	0.132758	0.0697	1.9047	0.0568192	0.972236
Prkab2	1333.24	0.274946	0.144352	1.90469	0.0568197	0.972236
Sipa1l2	2081.38	0.284909	0.14982	1.90168	0.0572132	0.972236
Pak1	5236.89	-0.11413	0.0600568	-1.90036	0.0573859	0.972766
Deptor	349.368	-0.43662	0.229942	-1.89883	0.0575868	0.974774
Naprt1	190.776	-0.436417	0.230003	-1.89744	0.0577705	0.976487
Mical1	311.693	-0.317064	0.167305	-1.89512	0.058076	0.980249
Cd180	481.823	-0.443764	0.234794	-1.89001	0.0587562	0.980541
Mast2	2760.21	0.12687	0.067066	1.89172	0.0585286	0.980541
Creg2	4000.35	0.143	0.0756476	1.89035	0.0587118	0.980541
Xpo5	1211.21	0.155515	0.0822788	1.8901	0.058745	0.980541
Nedd4l	4250.56	0.17297	0.0913511	1.89346	0.0582963	0.980541
Kansl3	1845.26	0.204394	0.10814	1.89008	0.0587473	0.980541
A930011O12Rik	3769.56	0.208959	0.110533	1.89047	0.0586955	0.980541
Dok3	160.309	0.500916	0.264852	1.8913	0.058584	0.980541
Kcna4	644.039	-0.312832	0.166125	-1.88311	0.0596859	0.983012
Rpl34	1987.83	-0.205127	0.108987	-1.88212	0.0598199	0.983012
Stambp	604.02	-0.188402	0.0999306	-1.88533	0.0593854	0.983012
Idh2	895.463	-0.175502	0.0932995	-1.88106	0.0599637	0.983012
Tmem184b	1663.18	-0.173325	0.0920994	-1.88193	0.059845	0.983012
Mrps18a	786.152	-0.167746	0.0891855	-1.88086	0.0599907	0.983012
Rnf7	1069.08	-0.164845	0.0874226	-1.88561	0.0593479	0.983012
Tpt1	9199.56	-0.146689	0.0778623	-1.88396	0.0595705	0.983012
Hdlbp	4852.63	0.100372	0.0531748	1.88758	0.0590827	0.983012
Slc25a44	2096.23	0.133481	0.0707351	1.88705	0.0591537	0.983012
Top1	2750.38	0.177246	0.094133	1.88293	0.0597103	0.983012
5830428H23Rik	1234.44	0.181866	0.0963615	1.88733	0.0591165	0.983012
Taf12	334.361	0.262111	0.139399	1.8803	0.0600674	0.983012
Gm13889	429.758	0.274402	0.145694	1.88342	0.0596434	0.983012
Khsrp	2371.86	0.147308	0.0784009	1.87891	0.0602569	0.984751
Svip	1283.7	-0.167794	0.0894492	-1.87586	0.0606746	0.99021
Ubqln4	2392.2	0.128021	0.0683181	1.8739	0.0609445	0.993244
Neil1	185.376	-0.313736	0.167739	-1.87038	0.0614309	0.993266
Ndst3	717.116	-0.218347	0.116714	-1.87079	0.0613744	0.993266
Seh1l	784.391	-0.19438	0.103933	-1.87025	0.0614495	0.993266
Rnf130	1017.22	-0.150885	0.0805886	-1.87228	0.0611675	0.993266
Gramd1b	5919.55	0.179789	0.0960299	1.87222	0.0611763	0.993266
Zcwpw1	158.479	0.328793	0.175729	1.87102	0.0613424	0.993266
Syn3	202.889	-0.366723	0.196882	-1.86265	0.062511	0.993737
Ipcef1	720.94	-0.355493	0.190988	-1.86134	0.0626959	0.993737
Gjc3	1080.51	-0.235783	0.126467	-1.86438	0.062268	0.993737
Pdk1	1614.54	-0.230137	0.123224	-1.86764	0.0618128	0.993737
Hnrnpdl	4179.2	-0.207453	0.111258	-1.86461	0.0622356	0.993737
Cds1	1647.62	-0.184054	0.0987384	-1.86405	0.0623143	0.993737
Abca2	6714.71	-0.172171	0.0925633	-1.86003	0.0628809	0.993737
Rian	5986.97	-0.167139	0.0898667	-1.85985	0.0629064	0.993737
Zfand5	2963.5	-0.161336	0.08669	-1.86107	0.062734	0.993737
Cacnb4	2946.18	-0.157918	0.0848604	-1.86091	0.0627563	0.993737
Pacs2	3194.06	-0.143322	0.0769337	-1.86293	0.0624723	0.993737
Trak1	3862.06	0.133626	0.0717918	1.86129	0.0627026	0.993737
Bsg	8123.01	0.157802	0.0845192	1.86706	0.0618933	0.993737
Zmynd8	3391.64	0.168838	0.0906412	1.86271	0.0625036	0.993737
Ttll4	702.106	0.199803	0.107134	1.86497	0.0621855	0.993737
Rnf166	589.178	0.200339	0.107319	1.86676	0.0619346	0.993737
Smarcd2	532.264	0.234502	0.125596	1.86712	0.0618852	0.993737
Arhgap22	146.583	-0.339789	0.18298	-1.85697	0.0633154	0.996246
Mex3b	461.434	-0.297175	0.160417	-1.85251	0.0639525	0.996246
Gm10123	412.639	-0.244369	0.131799	-1.85411	0.063724	0.996246
Sh3gl3	544.384	-0.22322	0.120253	-1.85625	0.0634177	0.996246
Asap1	1665.63	-0.147576	0.0796999	-1.85165	0.0640756	0.996246
Cbx6	8744.31	0.115581	0.0622863	1.85564	0.063505	0.996246
Entpd6	1452.6	0.164211	0.0884632	1.85627	0.0634158	0.996246
Cstf3	609.693	0.21646	0.116737	1.85426	0.0637023	0.996246
Ablim3	804.351	0.246171	0.132733	1.85464	0.0636476	0.996246
Klf10	469.894	0.305506	0.164922	1.85242	0.0639649	0.996246
Hmgb2	142.746	0.541125	0.292207	1.85185	0.0640469	0.996246
Lcn2	311.538	2.43877	1.31595	1.85324	0.0638479	0.996246
Ddn	37076.2	0.312102	0.168652	1.85057	0.0642316	0.99736
Itfg2	321.389	-0.225235	0.1218	-1.84922	0.0644255	0.998941
Rbm12b1	204.129	0.320557	0.173414	1.8485	0.0645295	0.998941
Gstt1	161.267	0.361542	0.195628	1.84811	0.0645867	0.998941
Igkv3-2	320.73	-2.72684	2.50038	-1.09057	0.275463	0.999661
Eps8l1	197.177	-1.47427	0.99431	-1.48271	0.138152	0.999661
Ecel1	171.82	-1.36333	0.923525	-1.47623	0.139883	0.999661
Ighm	1704.41	-0.983162	0.972982	-1.01046	0.312274	0.999661
Ighv1-9	338.518	-0.895518	2.24033	-0.399726	0.689358	0.999661
Necab3	362.562	-0.816243	0.523168	-1.56019	0.118714	0.999661
Igkv6-15	507.865	-0.809477	1.62283	-0.498805	0.617917	0.999661
Grp	411.869	-0.680579	0.457842	-1.48649	0.137148	0.999661
Col6a1	1494.03	-0.648714	0.558412	-1.16171	0.245352	0.999661
Chdh	135.583	-0.626757	0.351804	-1.78155	0.074822	0.999661
Ighg3	271.849	-0.617323	1.73625	-0.35555	0.722177	0.999661
Col27a1	707.622	-0.56052	0.679688	-0.824673	0.409557	0.999661
Adamtsl3	131.365	-0.550481	0.312913	-1.75922	0.0785407	0.999661
Cst7	1375.49	-0.535696	0.387751	-1.38155	0.167111	0.999661
Gpr84	148.423	-0.530551	0.297898	-1.78098	0.0749151	0.999661
Gm21967	218.53	-0.510989	0.95961	-0.532496	0.594382	0.999661
Hpse	196.49	-0.509039	0.286178	-1.77875	0.0752806	0.999661
Gsg1l	642.942	-0.503914	0.425163	-1.18522	0.235929	0.999661
Trem2	1973	-0.493883	0.312797	-1.57892	0.114354	0.999661
Arhgap6	132.71	-0.491146	0.325154	-1.5105	0.130916	0.999661
Ptchd1	142.783	-0.486629	0.293629	-1.65729	0.0974608	0.999661
Penk	795.8	-0.486549	0.653243	-0.74482	0.456381	0.999661
Ldlr	836.231	-0.476194	0.442687	-1.07569	0.282066	0.999661
Alpl	133.703	-0.470037	0.408207	-1.15147	0.249541	0.999661
Gldn	135.181	-0.462988	0.377442	-1.22665	0.219955	0.999661
Lilrb4	205.163	-0.460324	0.285722	-1.61109	0.10716	0.999661
Igkv8-24	297.676	-0.459746	2.13486	-0.215352	0.829493	0.999661
5430435G22Rik	152.123	-0.453739	0.291537	-1.55637	0.11962	0.999661
Tyrobp	1981.48	-0.447312	0.300348	-1.48931	0.136404	0.999661
Krt9	221.7	-0.446805	0.314813	-1.41927	0.15582	0.999661
Gpr83	465.85	-0.446764	0.264406	-1.68969	0.0910867	0.999661
Cdh7	174.036	-0.441477	0.253263	-1.74316	0.0813059	0.999661
Col1a2	306.771	-0.434543	0.271657	-1.5996	0.109687	0.999661
Cd14	218.129	-0.431298	0.259729	-1.66057	0.0968003	0.999661
Gm27031	314.072	-0.430717	0.290522	-1.48256	0.13819	0.999661
AU020206	169.7	-0.42528	0.272378	-1.56136	0.118439	0.999661
Rgs16	157.165	-0.416292	0.245166	-1.698	0.0895071	0.999661
Ccl6	365.686	-0.414629	0.272475	-1.52172	0.12808	0.999661
Mrc2	357.227	-0.411551	0.283011	-1.45419	0.145895	0.999661
Cdk18	535.732	-0.410288	0.244877	-1.67549	0.0938384	0.999661
Acvr1c	706.329	-0.408648	0.37057	-1.10275	0.270134	0.999661
Wfs1	2796.55	-0.405266	0.334103	-1.213	0.225131	0.999661
Slc15a2	655.739	-0.402277	0.369848	-1.08768	0.276736	0.999661
Olfm2	614.441	-0.397252	0.399575	-0.994186	0.320132	0.999661
Samsn1	177.867	-0.39566	0.238516	-1.65884	0.0971481	0.999661
H2-DMb1	132.042	-0.394084	0.297778	-1.32342	0.185697	0.999661
Slc15a3	366.861	-0.392249	0.23364	-1.67886	0.0931793	0.999661
BC067074	159.41	-0.391164	0.288383	-1.3564	0.174971	0.999661
Unc13c	424.74	-0.38966	0.255139	-1.52725	0.126699	0.999661
St14	195.931	-0.38256	0.29951	-1.27729	0.201501	0.999661
Gpr153	183.064	-0.379491	0.24532	-1.54692	0.121881	0.999661
Cyp2d22	745.312	-0.379331	0.215645	-1.75905	0.0785689	0.999661
Met	135.161	-0.37927	0.206183	-1.83949	0.0658436	0.999661
Col6a2	337.25	-0.377446	0.222199	-1.69869	0.0893784	0.999661
Igfbp5	9352.78	-0.377392	0.262634	-1.43695	0.150731	0.999661
Notch3	420.107	-0.374297	0.25329	-1.47774	0.139478	0.999661
Cyb561a3	157.771	-0.373902	0.224639	-1.66446	0.0960211	0.999661
Primpol	131.951	-0.373631	0.259554	-1.43951	0.150006	0.999661
Card10	188.703	-0.37209	0.281666	-1.32103	0.186491	0.999661
Ly9	208.718	-0.371724	0.289183	-1.28543	0.198643	0.999661
Msx1	156.811	-0.371294	0.246341	-1.50724	0.13175	0.999661
Thbs2	234.19	-0.369729	0.261931	-1.41155	0.158082	0.999661
Naip5	170.794	-0.360976	0.222629	-1.62143	0.104926	0.999661
Tlr2	308.681	-0.360373	0.27058	-1.33186	0.182908	0.999661
Sh3bp2	242.125	-0.359606	0.223496	-1.609	0.107615	0.999661
Slc6a9	822.15	-0.357302	0.196192	-1.82118	0.0685789	0.999661
Mamdc2	225.499	-0.356985	0.266754	-1.33825	0.180814	0.999661
Scrg1	455.487	-0.356456	0.197325	-1.80644	0.0708495	0.999661
Gfap	51270.9	-0.356231	0.278646	-1.27843	0.201096	0.999661
Cd68	1249.95	-0.355913	0.307418	-1.15775	0.246967	0.999661
S100a6	667.072	-0.35295	0.231439	-1.52502	0.127254	0.999661
BC048546	139.934	-0.350507	0.254964	-1.37473	0.169214	0.999661
Ndst4	263.002	-0.349996	0.331681	-1.05522	0.291325	0.999661
Masp1	162.611	-0.349995	0.210816	-1.66019	0.0968756	0.999661
Gcat	182.679	-0.349672	0.189639	-1.84388	0.0652007	0.999661
Il15ra	158.373	-0.349565	0.205326	-1.70249	0.0886645	0.999661
Stard4	869.726	-0.349162	0.432557	-0.807206	0.419548	0.999661
Ighg2b	3877.64	-0.348987	1.88379	-0.185258	0.853027	0.999661
Scd1	3487.57	-0.348308	0.417983	-0.833307	0.404672	0.999661
P4ha3	191.029	-0.347857	0.255247	-1.36283	0.172937	0.999661
Lsp1	274.175	-0.346686	0.189126	-1.83309	0.066789	0.999661
Cyba	475.166	-0.34537	0.221382	-1.56007	0.118744	0.999661
F2r	167.794	-0.34263	0.201836	-1.69757	0.0895892	0.999661
Gng11	157.516	-0.341117	0.187455	-1.81973	0.0688006	0.999661
Nsdhl	649.178	-0.340143	0.413766	-0.822066	0.411039	0.999661
Insig1	1312.26	-0.333603	0.359541	-0.927857	0.353482	0.999661
Ogg1	147.8	-0.333479	0.211946	-1.57342	0.115623	0.999661
Tmem91	172.816	-0.330893	0.302761	-1.09292	0.274428	0.999661
Ppp1r3c	1076.35	-0.330598	0.181042	-1.82608	0.0678375	0.999661
Csf3r	860.691	-0.330396	0.223333	-1.47939	0.139036	0.999661
Ppl	222.03	-0.330105	0.256922	-1.28484	0.198847	0.999661
Nt5c1a	131.114	-0.329954	0.267969	-1.23131	0.218205	0.999661
Ciart	208.608	-0.329429	0.234698	-1.40363	0.160428	0.999661
Atad5	146.342	-0.329136	0.214808	-1.53224	0.125464	0.999661
Megf6	184.417	-0.328793	0.200225	-1.64212	0.100565	0.999661
Gdpd5	337.967	-0.328161	0.192906	-1.70114	0.0889164	0.999661
Aldh1l2	256.339	-0.32697	0.219441	-1.49001	0.136221	0.999661
Bambi	133.799	-0.326435	0.203327	-1.60547	0.10839	0.999661
Tmed1	155.11	-0.324245	0.188544	-1.71973	0.085481	0.999661
Erdr1	505.242	-0.321304	0.612181	-0.524852	0.599686	0.999661
Kctd12b	143.648	-0.321	0.204486	-1.56979	0.116464	0.999661
Tlcd1	223.515	-0.320116	0.257692	-1.24224	0.214147	0.999661
St8sia2	129.336	-0.317716	0.197409	-1.60943	0.107523	0.999661
Zbtb12	127.549	-0.316558	0.239177	-1.32353	0.185659	0.999661
Tcte2	152.641	-0.313826	0.221171	-1.41893	0.15592	0.999661
Tifab	191.868	-0.313275	0.209489	-1.49543	0.134804	0.999661
Doc2a	282.085	-0.313142	0.264158	-1.18543	0.235846	0.999661
Prkcq	252.167	-0.310972	0.197048	-1.57815	0.114531	0.999661
Cdkl4	278.233	-0.310966	0.205893	-1.51033	0.130959	0.999661
Tmem164	430.176	-0.310806	0.16889	-1.84029	0.0657264	0.999661
Cd84	480.499	-0.310772	0.244896	-1.269	0.204442	0.999661
6430573F11Rik	150.754	-0.310727	0.229216	-1.35561	0.175224	0.999661
Bcl2l11	155.23	-0.30948	0.239473	-1.29234	0.196239	0.999661
AF251705	236.052	-0.309106	0.245363	-1.25979	0.207745	0.999661
Gramd2	142.997	-0.308577	0.232339	-1.32813	0.184134	0.999661
Pcdhb19	232.625	-0.307563	0.189998	-1.61877	0.105497	0.999661
Gpt	186.972	-0.307471	0.209841	-1.46526	0.142851	0.999661
Gpr62	143.184	-0.306784	0.220585	-1.39078	0.164293	0.999661
Tinf2	181.013	-0.306611	0.188663	-1.62518	0.104125	0.999661
Mis18a	132.443	-0.305808	0.20809	-1.4696	0.141671	0.999661
Ccl3	148.608	-0.305371	0.319636	-0.95537	0.33939	0.999661
Brinp3	256.411	-0.304735	0.219328	-1.3894	0.16471	0.999661
Ptplad2	165.686	-0.303615	0.250154	-1.21371	0.224857	0.999661
Cntnap3	131.06	-0.303436	0.228323	-1.32898	0.183855	0.999661
Lpl	1271.16	-0.303228	0.16939	-1.79012	0.0734349	0.999661
Mvd	446.467	-0.3032	0.42678	-0.710435	0.477435	0.999661
Pstpip2	161.567	-0.302011	0.226393	-1.33401	0.182201	0.999661
Mrps28	129.514	-0.300622	0.197852	-1.51943	0.128655	0.999661
Ccdc3	555.357	-0.300597	0.246017	-1.22185	0.221764	0.999661
Plch1	160.304	-0.300354	0.181333	-1.65636	0.0976482	0.999661
Trim12c	222.684	-0.300278	0.276662	-1.08536	0.277762	0.999661
Myh7b	162.891	-0.299136	0.213299	-1.40242	0.16079	0.999661
Grin2c	1132.13	-0.298884	0.326211	-0.91623	0.359546	0.999661
Slc52a2	217.261	-0.298523	0.170738	-1.74842	0.0803905	0.999661
Gm8995	452.35	-0.298426	0.215656	-1.3838	0.166418	0.999661
Klk8	185.386	-0.298035	0.176072	-1.69269	0.0905138	0.999661
Zfp52	125.517	-0.296751	0.206878	-1.43442	0.151451	0.999661
Hspa12b	129.286	-0.296584	0.211819	-1.40018	0.161461	0.999661
Ppm1m	348.618	-0.295626	0.165063	-1.79098	0.073296	0.999661
Sned1	444.216	-0.295496	0.209089	-1.41325	0.157582	0.999661
Kcnk13	154.3	-0.294127	0.179142	-1.64187	0.100617	0.999661
Tango6	145.135	-0.29333	0.183877	-1.59526	0.110655	0.999661
Slc46a3	185.731	-0.292936	0.164147	-1.7846	0.0743263	0.999661
Mfge8	2039.12	-0.292242	0.401034	-0.728722	0.466172	0.999661
Kcns1	235.476	-0.291212	0.158548	-1.83674	0.0662486	0.999661
Bhlhe41	1464.61	-0.291145	0.165726	-1.75678	0.0789554	0.999661
P2ry13	589.089	-0.290814	0.190536	-1.5263	0.126936	0.999661
Helb	137.944	-0.290587	0.207645	-1.39944	0.16168	0.999661
Rasa4	278.752	-0.29047	0.165964	-1.7502	0.0800833	0.999661
Itgb4	266.783	-0.290174	0.168574	-1.72135	0.0851871	0.999661
Rnaset2a	192.69	-0.289985	0.200393	-1.44708	0.147873	0.999661
AW551984	160.244	-0.289554	0.322795	-0.89702	0.369708	0.999661
Trim12a	298.668	-0.288427	0.270134	-1.06772	0.285649	0.999661
Slc16a7	361.529	-0.288185	0.160902	-1.79105	0.0732847	0.999661
Trdmt1	148.669	-0.287203	0.19227	-1.49375	0.135242	0.999661
Mpeg1	4936.29	-0.285942	0.176511	-1.61997	0.105239	0.999661
Rxfp3	199.679	-0.284812	0.28249	-1.00822	0.31335	0.999661
Abca8a	408.341	-0.284764	0.204395	-1.3932	0.163559	0.999661
Prcp	229.367	-0.284737	0.183461	-1.55203	0.120655	0.999661
Col12a1	353.477	-0.284297	0.545316	-0.521344	0.602127	0.999661
Fcrls	1340.66	-0.28407	0.382421	-0.742821	0.45759	0.999661
Mtmr11	208.546	-0.284007	0.190389	-1.49172	0.135773	0.999661
Ldhd	226.77	-0.283558	0.178634	-1.58737	0.11243	0.999661
4632428N05Rik	1964.56	-0.283528	0.180244	-1.57303	0.115713	0.999661
Tapbpl	209.637	-0.283271	0.201291	-1.40727	0.159348	0.999661
Emp2	475.35	-0.283008	0.206384	-1.37127	0.170291	0.999661
Pdp2	172.515	-0.280422	0.22045	-1.27204	0.203358	0.999661
Pdlim4	316.551	-0.278959	0.165353	-1.68706	0.0915927	0.999661
Tgfb1	364.774	-0.278566	0.199752	-1.39456	0.163148	0.999661
Ctsz	2938.63	-0.27716	0.165782	-1.67183	0.0945575	0.999661
C3ar1	404.319	-0.276875	0.228021	-1.21425	0.224651	0.999661
Arrdc1	166.947	-0.276714	0.18256	-1.51574	0.129586	0.999661
Cd276	212.368	-0.276633	0.17781	-1.55578	0.119761	0.999661
Amdhd2	362.148	-0.276197	0.181914	-1.51828	0.128943	0.999661
Slc16a11	286.918	-0.276133	0.154088	-1.79204	0.0731258	0.999661
Cx3cr1	3108.76	-0.276106	0.17413	-1.58564	0.112821	0.999661
Plek	1757.06	-0.275974	0.179088	-1.541	0.123317	0.999661
Fam58b	231.109	-0.275922	0.151911	-1.81633	0.069319	0.999661
Khdrbs2	170.152	-0.275905	0.219674	-1.25597	0.209126	0.999661
Zfp101	214.773	-0.275211	0.161646	-1.70256	0.0886513	0.999661
Rac2	222.241	-0.275202	0.2563	-1.07375	0.282933	0.999661
Agt	456.162	-0.274997	0.165551	-1.66111	0.0966923	0.999661
Fes	247.778	-0.274888	0.197555	-1.39146	0.164087	0.999661
Tnfsf10	132.499	-0.274876	0.281239	-0.977377	0.328383	0.999661
Rnf152	175.128	-0.274765	0.233738	-1.17553	0.239784	0.999661
Ccdc171	146.877	-0.274573	0.21243	-1.29253	0.196172	0.999661
Hbb-bs	848.154	-0.274391	0.356916	-0.768783	0.442022	0.999661
Gusb	848.739	-0.274036	0.205051	-1.33643	0.181409	0.999661
Plvap	162.27	-0.273488	0.190118	-1.43852	0.150288	0.999661
Col15a1	133.619	-0.273479	0.198287	-1.37921	0.167831	0.999661
Elk3	394.552	-0.273328	0.21278	-1.28456	0.198947	0.999661
Map2k6	280.902	-0.273293	0.15885	-1.72045	0.0853513	0.999661
Fgfr3	2546.26	-0.273196	0.158027	-1.72879	0.0838473	0.999661
Inhbb	147.716	-0.272784	0.208148	-1.31053	0.190018	0.999661
Hmha1	646.644	-0.27139	0.232838	-1.16557	0.243788	0.999661
Rac3	270.467	-0.27059	0.162655	-1.66359	0.0961952	0.999661
Adcy7	333.344	-0.270095	0.241707	-1.11745	0.263802	0.999661
Pde1c	202.582	-0.269589	0.178716	-1.50848	0.131432	0.999661
Gpc6	230.702	-0.269545	0.218373	-1.23434	0.217077	0.999661
Pisd-ps2	222.808	-0.269313	0.196714	-1.36906	0.170981	0.999661
Cd33	328.543	-0.269107	0.238953	-1.12619	0.260084	0.999661
Rasal3	331.282	-0.268988	0.289287	-0.929834	0.352457	0.999661
Vip	333.986	-0.26739	0.161181	-1.65894	0.0971271	0.999661
Fzd2	142.375	-0.267018	0.301185	-0.886559	0.375316	0.999661
Dock5	302.679	-0.266503	0.188792	-1.41162	0.158061	0.999661
Efhd1	376.782	-0.266097	0.154599	-1.7212	0.0852138	0.999661
Slc2a5	207.176	-0.265614	0.209401	-1.26845	0.204639	0.999661
Ndp	157.318	-0.264235	0.190697	-1.38563	0.16586	0.999661
Abcc3	146.971	-0.263955	0.232114	-1.13718	0.255463	0.999661
Tep1	264.493	-0.263449	0.17101	-1.54055	0.123427	0.999661
Hpgds	503.155	-0.263356	0.164908	-1.59699	0.110268	0.999661
Aim2	146.638	-0.26321	0.228941	-1.14968	0.250274	0.999661
Stk17b	152.114	-0.262442	0.203687	-1.28846	0.197586	0.999661
Mroh7	183.229	-0.261987	0.173403	-1.51086	0.130824	0.999661
Zfp46	862.606	-0.261923	0.154309	-1.69739	0.0896232	0.999661
Mid1	192.816	-0.261884	0.245672	-1.06599	0.286428	0.999661
Ptpn6	536.606	-0.261649	0.199254	-1.31314	0.189136	0.999661
S1pr5	323.736	-0.261635	0.179578	-1.45695	0.145131	0.999661
Gm1673	231.861	-0.261257	0.195129	-1.33889	0.180607	0.999661
3010026O09Rik	190.741	-0.26119	0.170388	-1.53292	0.125296	0.999661
Plin4	225.245	-0.261154	0.240143	-1.0875	0.276818	0.999661
Itpripl2	364.332	-0.260749	0.162974	-1.59994	0.109611	0.999661
Gm23935	5205.36	-0.259703	0.705133	-0.368304	0.712647	0.999661
Tifa	209.466	-0.259089	0.173699	-1.4916	0.135805	0.999661
Aldh2	1662.71	-0.258849	1.94633	-0.132993	0.894199	0.999661
St3gal1	537.627	-0.258416	0.193953	-1.33236	0.182741	0.999661
1110007C09Rik	150.322	-0.25835	0.197808	-1.30607	0.19153	0.999661
Fhod3	255.821	-0.25769	0.196319	-1.31261	0.189314	0.999661
Uap1l1	319.88	-0.257601	0.143924	-1.78985	0.0734788	0.999661
Cryab	2024.27	-0.25715	0.145608	-1.76604	0.0773892	0.999661
Fam129a	162.201	-0.257084	0.199207	-1.29053	0.196865	0.999661
Zdhhc12	130.858	-0.25686	0.191138	-1.34385	0.178997	0.999661
Kcnh7	1189.51	-0.256816	0.312924	-0.820698	0.411818	0.999661
Megf11	416.446	-0.256292	0.182365	-1.40538	0.159909	0.999661
Mob3a	287.53	-0.254817	0.158409	-1.60861	0.107703	0.999661
Camk2d	1001.77	-0.254525	0.182719	-1.39299	0.163623	0.999661
Lair1	605.2	-0.254134	0.198543	-1.27999	0.200549	0.999661
Cacna2d2	649.262	-0.252979	0.205856	-1.22891	0.219106	0.999661
Mlxipl	245.582	-0.252492	0.241088	-1.0473	0.29496	0.999661
Hk3	150.359	-0.251311	0.239165	-1.05078	0.293358	0.999661
Rnaseh2b	146.294	-0.251139	0.17136	-1.46556	0.142768	0.999661
Car14	215.555	-0.25049	0.185396	-1.35111	0.17666	0.999661
Slc37a2	288.794	-0.249889	0.179486	-1.39224	0.163849	0.999661
Leprel4	199.315	-0.248775	0.208346	-1.19404	0.232461	0.999661
Prob1	207.398	-0.248153	0.170238	-1.45768	0.144928	0.999661
Necab1	1735.08	-0.248007	0.199593	-1.24256	0.214029	0.999661
Rassf4	353.89	-0.247979	0.187992	-1.31909	0.18714	0.999661
Pafah1b3	144.677	-0.247822	0.202009	-1.22678	0.219904	0.999661
Gm10561	139.206	-0.247801	0.183173	-1.35282	0.176112	0.999661
Fdps	1165.41	-0.247548	0.207673	-1.19201	0.233259	0.999661
Oser1	139.173	-0.24718	0.195969	-1.26132	0.207193	0.999661
Tgfbr2	1355.45	-0.246814	0.169866	-1.453	0.146225	0.999661
Ntng1	771.422	-0.246315	0.134269	-1.8345	0.0665805	0.999661
Fam46c	615.845	-0.245457	0.209276	-1.17289	0.240841	0.999661
Adra1a	198.607	-0.245178	0.184287	-1.33041	0.183382	0.999661
Plscr4	199.264	-0.24499	0.186916	-1.31069	0.189961	0.999661
Fam114a1	145.76	-0.244916	0.215201	-1.13808	0.255086	0.999661
Gm11549	134.566	-0.244579	0.228747	-1.06921	0.284974	0.999661
Laptm5	3392.63	-0.244279	0.157221	-1.55373	0.120249	0.999661
1700019D03Rik	233.285	-0.2441	0.142358	-1.71469	0.0864022	0.999661
Prss12	265.244	-0.243612	0.186494	-1.30627	0.19146	0.999661
Dsg2	133.298	-0.243567	0.28651	-0.850115	0.395261	0.999661
Abcd2	796.019	-0.242917	0.133795	-1.81559	0.0694329	0.999661
Athl1	178.734	-0.242683	0.195705	-1.24005	0.214959	0.999661
Galk1	174.634	-0.241689	0.24867	-0.971926	0.331087	0.999661
Arhgap25	213.879	-0.241539	0.248548	-0.971797	0.331151	0.999661
Blnk	294.537	-0.241441	0.178735	-1.35083	0.176749	0.999661
Mrgpre	203.462	-0.241397	0.177049	-1.36345	0.172741	0.999661
Bgn	680.77	-0.241292	0.443161	-0.54448	0.586111	0.999661
Cdc25b	361.264	-0.240745	0.132194	-1.82115	0.0685838	0.999661
Dcbld1	201.161	-0.240619	0.195319	-1.23193	0.217976	0.999661
Thy1	61583.6	-0.240583	0.144417	-1.66589	0.0957346	0.999661
Slc1a2	66243.5	-0.240305	0.151148	-1.58987	0.111865	0.999661
Colgalt2	126.192	-0.239871	0.200447	-1.19668	0.231432	0.999661
Gpc5	709.036	-0.239655	0.136444	-1.75644	0.0790136	0.999661
Celsr1	310.172	-0.239398	0.169823	-1.40969	0.158631	0.999661
1700001L19Rik	127.952	-0.239169	0.204589	-1.16902	0.242396	0.999661
Ccdc142	235.412	-0.239158	0.172162	-1.38914	0.16479	0.999661
Rlbp1	367.584	-0.238185	0.208526	-1.14223	0.253359	0.999661
C1qb	4611.29	-0.237532	0.175217	-1.35564	0.175213	0.999661
Galnt6	420.608	-0.237289	0.146136	-1.62375	0.104429	0.999661
Gja1	4528.83	-0.237131	0.14512	-1.63404	0.102251	0.999661
Hspb6	161.335	-0.237107	0.305792	-0.775385	0.438112	0.999661
Fbxo7	470	-0.236572	0.14335	-1.65032	0.098878	0.999661
Unc93b1	1049.42	-0.236363	0.17651	-1.33909	0.180541	0.999661
Cmklr1	269.134	-0.23611	0.22357	-1.05609	0.290927	0.999661
Igfbp7	389.184	-0.236008	0.233756	-1.00963	0.312671	0.999661
Pard3b	156.307	-0.235789	0.210074	-1.12241	0.261689	0.999661
Snx7	223.752	-0.235576	0.194941	-1.20845	0.226874	0.999661
Pgr	510.83	-0.235356	0.146647	-1.60491	0.108514	0.999661
Casp3	139.644	-0.235151	0.199675	-1.17767	0.238928	0.999661
Itih3	749.024	-0.234619	0.437416	-0.536376	0.591699	0.999661
Cdh22	360.291	-0.234155	0.160061	-1.46291	0.143493	0.999661
Fabp5	1579.54	-0.234069	0.141221	-1.65746	0.097426	0.999661
Nrde2	349.057	-0.233944	0.131794	-1.77508	0.075885	0.999661
Galnt4	154.015	-0.233734	0.217864	-1.07285	0.28334	0.999661
Gm15440	353.132	-0.233329	0.169504	-1.37654	0.168654	0.999661
Cux2	621.798	-0.233086	0.218477	-1.06687	0.286031	0.999661
Col9a2	148.32	-0.233061	0.233729	-0.997142	0.318695	0.999661
Tox3	184.321	-0.233006	0.214157	-1.08801	0.27659	0.999661
Gabra2	2355.27	-0.232674	0.344132	-0.676119	0.498965	0.999661
Agmo	154.734	-0.232487	0.185621	-1.25248	0.210394	0.999661
Htr1b	177.246	-0.23155	0.277639	-0.833998	0.404282	0.999661
Fgd2	272.277	-0.23095	0.206494	-1.11844	0.263381	0.999661
Ikzf2	161.506	-0.230808	0.191966	-1.20234	0.229233	0.999661
Arhgap10	156.273	-0.230749	0.182478	-1.26453	0.206039	0.999661
Nr1d1	1712.52	-0.23042	0.139387	-1.6531	0.0983106	0.999661
Cdh19	276.09	-0.230222	0.16874	-1.36435	0.172456	0.999661
Scnn1a	175.356	-0.229984	0.243145	-0.94587	0.344215	0.999661
Mylip	754.818	-0.229926	0.136421	-1.68541	0.0919099	0.999661
Nme7	151.525	-0.229744	0.171191	-1.34203	0.179586	0.999661
Cd53	607.145	-0.229366	0.194185	-1.18117	0.237534	0.999661
Kcng4	169.115	-0.228993	0.223603	-1.0241	0.305786	0.999661
Rnd3	293.473	-0.228697	0.162933	-1.40363	0.16043	0.999661
Hgf	125.526	-0.228547	0.260734	-0.876553	0.380729	0.999661
Olfml3	1380.71	-0.2279	0.143646	-1.58653	0.112618	0.999661
Pacrg	237.537	-0.227392	0.15701	-1.44827	0.147543	0.999661
AA987161	308.175	-0.227027	0.176442	-1.2867	0.198201	0.999661
Cln3	382.035	-0.226927	0.150192	-1.51092	0.13081	0.999661
Nod1	222.208	-0.226646	0.155918	-1.45362	0.146051	0.999661
5830416P10Rik	133.051	-0.226186	0.233012	-0.970707	0.331694	0.999661
Ten1	301.821	-0.22603	0.13132	-1.72121	0.0852132	0.999661
Unc5b	584.532	-0.225859	0.125663	-1.79734	0.0722817	0.999661
Hr	304.633	-0.225764	0.143883	-1.56908	0.11663	0.999661
Arhgef19	548.757	-0.225722	0.167888	-1.34448	0.178792	0.999661
H2-T23	1041.36	-0.225191	0.559592	-0.40242	0.687375	0.999661
Slco2b1	1034.06	-0.225117	0.150367	-1.49711	0.134364	0.999661
Nmral1	216.375	-0.224832	0.159489	-1.4097	0.158627	0.999661
Tmem141	195.058	-0.224624	0.219327	-1.02415	0.305765	0.999661
Rin2	1024.24	-0.224547	0.134546	-1.66892	0.0951328	0.999661
Bco2	127.36	-0.224532	0.195275	-1.14983	0.250216	0.999661
Gm11223	125.482	-0.22439	0.221597	-1.0126	0.311249	0.999661
Slc11a1	356.492	-0.224367	0.198295	-1.13148	0.257852	0.999661
Sqrdl	154.011	-0.224157	0.177782	-1.26086	0.207361	0.999661
Myo1f	435.365	-0.223986	0.215145	-1.04109	0.297832	0.999661
Pradc1	147.098	-0.223863	0.238954	-0.936848	0.348837	0.999661
Dok7	321.928	-0.223627	0.12762	-1.75229	0.0797243	0.999661
BC034090	187.946	-0.223456	0.177273	-1.26052	0.207481	0.999661
Nkain1	393.476	-0.222644	0.123442	-1.80363	0.07129	0.999661
Gas1	182.598	-0.222544	0.205388	-1.08353	0.278573	0.999661
Plxnb1	3035.05	-0.222209	0.16606	-1.33812	0.180857	0.999661
Kcnt1	990.144	-0.222074	0.171548	-1.29453	0.195484	0.999661
Pdgfrb	523.862	-0.221844	0.174417	-1.27192	0.203401	0.999661
Pik3r5	158.081	-0.221482	0.22427	-0.987568	0.323364	0.999661
Ptpre	1288.46	-0.221375	0.304151	-0.727846	0.466708	0.999661
Olfml1	265.086	-0.22134	0.149545	-1.4801	0.138848	0.999661
Tbr1	822.791	-0.221068	0.120186	-1.83938	0.0658588	0.999661
Rftn1	351.265	-0.220304	0.145658	-1.51248	0.130412	0.999661
Ddit4l	245.216	-0.22028	0.214642	-1.02627	0.304765	0.999661
Lyrm9	961.46	-0.220001	0.123012	-1.78845	0.0737035	0.999661
Rn7sk	155.012	-0.219772	0.294376	-0.746569	0.455324	0.999661
Rab10os	724.35	-0.219729	0.138271	-1.58912	0.112034	0.999661
Ighmbp2	254.461	-0.219284	0.211009	-1.03922	0.298704	0.999661
Mtm1	196.702	-0.218879	0.167053	-1.31023	0.190117	0.999661
Polr1b	352.65	-0.218806	0.138729	-1.57722	0.114746	0.999661
Tgfbr1	1495.65	-0.218676	0.140856	-1.55248	0.120547	0.999661
Rims3	1133.17	-0.218314	0.129229	-1.68936	0.0911507	0.999661
Arhgap42	266.879	-0.218281	0.135221	-1.61424	0.106474	0.999661
Rffl	341.98	-0.218259	0.152026	-1.43567	0.151096	0.999661
Gpr25	125.858	-0.218139	0.200774	-1.08649	0.277261	0.999661
Egln3	139.652	-0.217911	0.270546	-0.805449	0.420561	0.999661
Psmb8	522.587	-0.217756	0.495282	-0.43966	0.660183	0.999661
Siglech	725.766	-0.217717	0.15312	-1.42188	0.155062	0.999661
Sh2d5	1466.56	-0.217479	0.156138	-1.39286	0.163661	0.999661
Steap3	181.605	-0.217299	0.222076	-0.978491	0.327832	0.999661
Cd9	2751.97	-0.217289	0.130384	-1.66654	0.0956058	0.999661
Kcnk12	133.911	-0.217251	0.201495	-1.0782	0.280945	0.999661
Fut9	2372.49	-0.217237	0.134181	-1.61899	0.10545	0.999661
Eml3	280.503	-0.217024	0.13706	-1.58343	0.113325	0.999661
Dusp16	330.294	-0.216817	0.136902	-1.58373	0.113255	0.999661
Pld2	613.399	-0.216687	0.122596	-1.7675	0.0771452	0.999661
Sp3os	144.176	-0.216228	0.191163	-1.13112	0.258005	0.999661
Fam189a2	239.776	-0.215943	0.178246	-1.21149	0.225708	0.999661
Scara3	757.334	-0.215339	0.129939	-1.65722	0.0974742	0.999661
Itgb3	163.14	-0.215175	0.236112	-0.911326	0.362124	0.999661
Lrrtm3	352.092	-0.215083	0.228017	-0.943274	0.345541	0.999661
Plcd1	246.207	-0.214929	0.16848	-1.27569	0.202064	0.999661
Whrn	692.45	-0.214597	0.174258	-1.23149	0.21814	0.999661
Renbp	166.3	-0.214589	0.257529	-0.83326	0.404698	0.999661
Kcnip3	2217.34	-0.214584	0.15316	-1.40104	0.161202	0.999661
AW047730	349.055	-0.214544	0.134245	-1.59815	0.110009	0.999661
Nol3	561.938	-0.21446	0.145059	-1.47844	0.139291	0.999661
Arhgap24	183.516	-0.213994	0.248022	-0.862804	0.388245	0.999661
Nckap5	138.219	-0.213917	0.239404	-0.89354	0.371568	0.999661
Entpd1	628.75	-0.213774	0.155812	-1.372	0.170064	0.999661
Sema4c	270.683	-0.213748	0.167005	-1.27989	0.200583	0.999661
Tbc1d8	374.567	-0.213742	0.140867	-1.51733	0.129182	0.999661
Zbtb22	654.372	-0.213356	0.121633	-1.7541	0.079414	0.999661
Ctsd	29896.3	-0.213156	0.254197	-0.838544	0.401725	0.999661
H2-T24	179.613	-0.212853	0.302253	-0.70422	0.481296	0.999661
Slc8a3	314.462	-0.212847	0.160627	-1.3251	0.185137	0.999661
Ngef	1637.9	-0.21268	0.127193	-1.6721	0.0945038	0.999661
Mrpl2	504.258	-0.212124	0.120028	-1.76729	0.0771804	0.999661
Pear1	142.3	-0.212013	0.22578	-0.939025	0.347718	0.999661
Tctex1d2	204.881	-0.211714	0.158419	-1.33642	0.181413	0.999661
Gpam	1672.1	-0.211683	0.149067	-1.42005	0.155593	0.999661
Inpp4b	249.173	-0.211491	0.152826	-1.38387	0.166399	0.999661
Olfm3	391.434	-0.211426	0.172621	-1.2248	0.220649	0.999661
Xxylt1	411.655	-0.211118	0.129288	-1.63292	0.102485	0.999661
Dcx	510.824	-0.2111	0.146334	-1.44259	0.149135	0.999661
Slc30a10	440.789	-0.210996	0.166274	-1.26896	0.204454	0.999661
Slc12a2	2267.2	-0.210669	0.121983	-1.72704	0.0841609	0.999661
Arsg	488.801	-0.210063	0.130754	-1.60655	0.108152	0.999661
Mafk	310.316	-0.209749	0.139396	-1.50469	0.132403	0.999661
Zfp641	268.836	-0.209291	0.17392	-1.20338	0.228831	0.999661
Myo1e	693.226	-0.209127	0.127928	-1.63472	0.102107	0.999661
Fezf2	632.322	-0.208878	0.157236	-1.32843	0.184035	0.999661
Fdft1	2272.08	-0.208627	0.301988	-0.690845	0.489663	0.999661
Rgs2	791.495	-0.208435	0.115518	-1.80436	0.0711756	0.999661
Afap1l1	266.562	-0.20812	0.134804	-1.54387	0.12262	0.999661
Pou3f1	1251.88	-0.208102	0.163425	-1.27338	0.202883	0.999661
Gfpt2	227.083	-0.207717	0.236936	-0.87668	0.380661	0.999661
Pdss2	242.454	-0.207705	0.148537	-1.39834	0.162011	0.999661
Lrrc75a	134.564	-0.207587	0.195675	-1.06088	0.288746	0.999661
Havcr2	309.771	-0.207553	0.262275	-0.791357	0.428736	0.999661
Lgi2	334.979	-0.207253	0.150208	-1.37977	0.167656	0.999661
Ptpn18	156.18	-0.207096	0.220311	-0.940018	0.347208	0.999661
Lypd6	384.844	-0.20677	0.133011	-1.55453	0.120058	0.999661
Grm3	806.025	-0.206671	0.191215	-1.08083	0.279772	0.999661
Fgd3	288.641	-0.206556	0.203231	-1.01636	0.309459	0.999661
Rgcc	241.998	-0.206431	0.174447	-1.18335	0.236671	0.999661
Pcdh11x	189.318	-0.206132	0.227947	-0.904299	0.365837	0.999661
Ptgfrn	470.838	-0.205879	0.213543	-0.96411	0.334991	0.999661
Cnn2	166.909	-0.205879	0.197	-1.04507	0.295991	0.999661
Lamc3	165.027	-0.205508	0.262166	-0.783884	0.433108	0.999661
Hexa	2414.23	-0.205482	0.130419	-1.57556	0.115128	0.999661
Cav1	400.434	-0.205455	0.199757	-1.02852	0.303704	0.999661
Ppap2a	399.864	-0.205386	0.14779	-1.38972	0.164615	0.999661
P2rx4	355.922	-0.205299	0.173015	-1.18659	0.235388	0.999661
Col4a6	133.572	-0.204998	0.334675	-0.612527	0.540189	0.999661
Rp2h	465.417	-0.204938	0.12447	-1.64649	0.099663	0.999661
Mef2c	2999.32	-0.204439	0.122223	-1.67268	0.0943913	0.999661
Ethe1	168.711	-0.204249	0.160961	-1.26894	0.204464	0.999661
Pld4	606.291	-0.203879	0.242466	-0.840853	0.40043	0.999661
Frmd8	583.024	-0.203543	0.13376	-1.52171	0.128082	0.999661
Polr3g	155.574	-0.203509	0.1866	-1.09062	0.275442	0.999661
Hyls1	216.526	-0.20345	0.180158	-1.12929	0.258775	0.999661
Rassf3	494.961	-0.203126	0.158572	-1.28097	0.200206	0.999661
Sox13	194.679	-0.203035	0.161839	-1.25455	0.209642	0.999661
Rccd1	213.289	-0.202879	0.185531	-1.0935	0.274173	0.999661
Ing5	349.885	-0.202542	0.135754	-1.49198	0.135706	0.999661
Rbms1	458.344	-0.20165	0.14024	-1.43789	0.150464	0.999661
Ass1	632.366	-0.201596	0.154903	-1.30143	0.193111	0.999661
Fhl2	499.504	-0.20144	0.173332	-1.16216	0.245169	0.999661
C1ql1	196.805	-0.201368	0.225193	-0.894202	0.371214	0.999661
Loxl3	187.067	-0.20127	0.213727	-0.941715	0.346338	0.999661
Plscr3	283.169	-0.20108	0.144449	-1.39205	0.163906	0.999661
Lag3	917.146	-0.200958	0.339888	-0.591247	0.554355	0.999661
Fancc	142.143	-0.200851	0.192713	-1.04223	0.297304	0.999661
Parp3	348.483	-0.200827	0.207019	-0.970091	0.332001	0.999661
Eya1	441.511	-0.200753	0.160626	-1.24981	0.211368	0.999661
Cpxm1	149.567	-0.200723	0.197122	-1.01827	0.30855	0.999661
Zfp341	240.794	-0.200562	0.169259	-1.18494	0.236041	0.999661
Spock3	1629.18	-0.200202	0.134985	-1.48315	0.138036	0.999661
Satb1	1541.49	-0.200114	0.115705	-1.72951	0.0837173	0.999661
R3hcc1	370.683	-0.200027	0.125473	-1.59418	0.110896	0.999661
Fam129b	989.329	-0.199748	0.196849	-1.01473	0.310237	0.999661
Slc26a6	144.819	-0.199657	0.205025	-0.973822	0.330145	0.999661
Nkain2	997.439	-0.199653	0.128777	-1.55038	0.121051	0.999661
Chst8	330.155	-0.199353	0.156006	-1.27786	0.2013	0.999661
Hvcn1	420.891	-0.199344	0.228176	-0.873641	0.382314	0.999661
Serpinf1	417.642	-0.199144	0.208983	-0.952918	0.340632	0.999661
Gm10076	888.553	-0.199031	0.112628	-1.76716	0.0772011	0.999661
Mettl23	229.632	-0.198889	0.166431	-1.19503	0.232076	0.999661
Tie1	182.166	-0.198886	0.18939	-1.05014	0.293652	0.999661
Sh3bp4	600.382	-0.198338	0.107559	-1.844	0.0651831	0.999661
Slc13a3	416.977	-0.19782	0.238275	-0.830217	0.406416	0.999661
Psmb10	622.157	-0.197743	0.126856	-1.55879	0.119046	0.999661
8430429K09Rik	129.952	-0.197711	0.18924	-1.04476	0.296132	0.999661
Shb	172.561	-0.197447	0.167112	-1.18153	0.237393	0.999661
Alpk1	239.948	-0.196477	0.173734	-1.13091	0.258094	0.999661
Sowahc	579.794	-0.19638	0.138727	-1.41558	0.156898	0.999661
Slco1a4	888.198	-0.196304	0.165905	-1.18323	0.236718	0.999661
Eda	135.423	-0.196142	0.197513	-0.993059	0.320681	0.999661
Fhod1	155.038	-0.196114	0.205816	-0.952859	0.340661	0.999661
Zfp775	159.995	-0.196037	0.173594	-1.12928	0.258778	0.999661
Tril	1235.27	-0.195945	0.171468	-1.14275	0.253143	0.999661
Ccdc23	168.578	-0.19569	0.161186	-1.21406	0.224726	0.999661
Cdh20	357.46	-0.195226	0.144868	-1.34761	0.177783	0.999661
Nim1k	565.128	-0.195159	0.126921	-1.53764	0.124136	0.999661
Tdrp	318.67	-0.195114	0.14745	-1.32325	0.185751	0.999661
Slc35b2	460.647	-0.194896	0.124313	-1.56779	0.116931	0.999661
Irf8	754.329	-0.194678	0.183985	-1.05812	0.290003	0.999661
Zfp503	126.982	-0.194613	0.229434	-0.84823	0.39631	0.999661
Fam219b	479.545	-0.194454	0.131784	-1.47554	0.140066	0.999661
Fgfr2	1011.02	-0.194434	0.140555	-1.38333	0.166563	0.999661
Hunk	761.031	-0.193484	0.13244	-1.46092	0.144038	0.999661
Zc3hav1l	181.814	-0.193301	0.17822	-1.08462	0.278092	0.999661
P2ry12	1487.18	-0.193106	0.153026	-1.26191	0.20698	0.999661
Mrps23	262.894	-0.192894	0.150384	-1.28267	0.199608	0.999661
Gsdmd	166.721	-0.192817	0.236926	-0.813826	0.415745	0.999661
Scpep1	441.442	-0.192707	0.129946	-1.48297	0.138082	0.999661
Kcnab3	421.262	-0.192513	0.129392	-1.48783	0.136795	0.999661
Sec14l5	235.084	-0.192396	0.156844	-1.22667	0.219947	0.999661
Rela	530.193	-0.192309	0.107804	-1.78387	0.074445	0.999661
Akr7a5	366.271	-0.192121	0.126623	-1.51727	0.129198	0.999661
Igf1	460.533	-0.192023	0.216864	-0.885454	0.375912	0.999661
Exosc5	194.149	-0.191985	0.159417	-1.20429	0.228477	0.999661
2900079G21Rik	155.815	-0.191802	0.193182	-0.992856	0.32078	0.999661
Ncan	4860.11	-0.191699	0.270854	-0.707756	0.479097	0.999661
Tgif1	131.818	-0.191691	0.285466	-0.671501	0.501901	0.999661
Hs3st1	291.238	-0.191378	0.18689	-1.02402	0.305827	0.999661
Mansc1	158.052	-0.191346	0.176126	-1.08642	0.277295	0.999661
Kcnj10	5151.46	-0.191256	0.257341	-0.743201	0.45736	0.999661
Slc14a1	992.558	-0.191256	0.146724	-1.3035	0.192403	0.999661
Idh1	1123.52	-0.191233	0.146301	-1.30712	0.191173	0.999661
Itgax	766.262	-0.191058	0.417532	-0.457589	0.647248	0.999661
Slitrk1	1433.49	-0.190917	0.117855	-1.61993	0.105248	0.999661
Cst3	26134.4	-0.190816	0.142988	-1.33449	0.182044	0.999661
Asah2	297.981	-0.190737	0.169579	-1.12477	0.260686	0.999661
Sgsh	230.895	-0.190338	0.180056	-1.0571	0.290464	0.999661
Igdcc4	1749.16	-0.190304	0.122494	-1.55358	0.120284	0.999661
Fbxo8	379.115	-0.190203	0.119759	-1.58821	0.112239	0.999661
Igj	761.452	-0.189843	1.32849	-0.142902	0.886368	0.999661
Tmem160	430.366	-0.189721	0.143139	-1.32543	0.185027	0.999661
Hs6st2	457.543	-0.189703	0.199255	-0.952059	0.341067	0.999661
Mrps24	412.373	-0.189572	0.119893	-1.58117	0.113839	0.999661
Itpr3	160.143	-0.189408	0.187504	-1.01016	0.31242	0.999661
Mocs1	214.747	-0.189342	0.165853	-1.14162	0.25361	0.999661
Ypel1	487.31	-0.189134	0.18723	-1.01017	0.312415	0.999661
Pou2f2	589.344	-0.189054	0.146686	-1.28883	0.197457	0.999661
Cmss1	145.27	-0.188987	0.20707	-0.91267	0.361416	0.999661
C1qtnf4	1593.17	-0.188832	0.108409	-1.74185	0.0815354	0.999661
2810459M11Rik	570.194	-0.188754	0.146555	-1.28794	0.197767	0.999661
Rab33b	557.199	-0.188743	0.11451	-1.64827	0.0992973	0.999661
Adamtsl4	339.908	-0.188611	0.176585	-1.0681	0.285475	0.999661
Mphosph6	264.77	-0.188453	0.127758	-1.47508	0.140192	0.999661
Cpq	365.201	-0.188189	0.142751	-1.3183	0.187405	0.999661
Map3k11	595.68	-0.1881	0.11036	-1.70442	0.0883028	0.999661
Kcnj9	1665.98	-0.187922	0.121038	-1.55259	0.120522	0.999661
Idi1	376.806	-0.187906	0.284835	-0.659701	0.509446	0.999661
Sparcl1	33876.3	-0.187603	0.11346	-1.65347	0.0982345	0.999661
Plxnb3	724.912	-0.187346	0.140593	-1.33254	0.182683	0.999661
Manba	291.613	-0.187182	0.137237	-1.36393	0.17259	0.999661
Gpr135	145.615	-0.186842	0.176594	-1.05803	0.290041	0.999661
Vstm5	146.908	-0.186565	0.199299	-0.936107	0.349218	0.999661
Pusl1	332.916	-0.186477	0.123112	-1.51469	0.129852	0.999661
Fdxr	282.211	-0.186459	0.136752	-1.36348	0.172731	0.999661
Rhpn2	154.329	-0.186384	0.224944	-0.82858	0.407342	0.999661
Ptgs1	507.113	-0.186314	0.158541	-1.17518	0.239924	0.999661
Tulp4	3363.53	-0.186296	0.103845	-1.79399	0.0728149	0.999661
Erf	1029.59	-0.186253	0.13109	-1.4208	0.155374	0.999661
Bmf	156.505	-0.186238	0.179419	-1.03801	0.299267	0.999661
Aldh3b1	168.001	-0.186082	0.198672	-0.936629	0.348949	0.999661
Tmem145	526.821	-0.186051	0.139458	-1.3341	0.182172	0.999661
Suclg2	423.096	-0.185923	0.114223	-1.62771	0.103585	0.999661
Lmo2	569.078	-0.18543	0.110243	-1.68201	0.0925675	0.999661
1110038F14Rik	319.967	-0.185182	0.131416	-1.40913	0.158797	0.999661
B9d2	192.126	-0.18517	0.160755	-1.15188	0.249372	0.999661
Hivep1	994.962	-0.18506	0.129249	-1.43181	0.152199	0.999661
Tlr13	245.351	-0.184951	0.248303	-0.744858	0.456358	0.999661
Mgst3	765.048	-0.184841	0.112595	-1.64165	0.100663	0.999661
Rpl30	2982.56	-0.184813	0.105853	-1.74594	0.0808222	0.999661
Trmt2b	281.651	-0.184521	0.171699	-1.07468	0.282519	0.999661
4931406C07Rik	583.025	-0.184456	0.114313	-1.6136	0.106614	0.999661
Mal2	3253.73	-0.184268	0.114732	-1.60607	0.108259	0.999661
Sox2	1017.82	-0.184265	0.150379	-1.22533	0.220449	0.999661
Mppe1	243.396	-0.18412	0.159574	-1.15382	0.248574	0.999661
Sall1	992.937	-0.183812	0.151599	-1.21248	0.225327	0.999661
Pold1	157.423	-0.183363	0.184835	-0.99204	0.321178	0.999661
Tagln3	3668.4	-0.183197	0.172959	-1.05919	0.289511	0.999661
Emx2os	209.805	-0.183088	0.1689	-1.084	0.278363	0.999661
Dbndd1	162.508	-0.182906	0.232142	-0.787904	0.430753	0.999661
Bloc1s5	307.928	-0.182567	0.138921	-1.31418	0.188786	0.999661
Pla2g16	873.41	-0.182528	0.104187	-1.75193	0.0797865	0.999661
Sox8	715.353	-0.182442	0.150084	-1.2156	0.224138	0.999661
Wls	799.271	-0.182408	0.107345	-1.69928	0.0892665	0.999661
Prdx6	7112.92	-0.182358	0.159429	-1.14382	0.2527	0.999661
Gtf3a	401.118	-0.182281	0.11991	-1.52015	0.128474	0.999661
Kif17	548.588	-0.182259	0.139895	-1.30283	0.192634	0.999661
Rfc5	174.231	-0.182252	0.162079	-1.12446	0.260817	0.999661
Rpl35	1910.37	-0.182111	0.118716	-1.53401	0.125028	0.999661
9530077C05Rik	138.541	-0.182019	0.207561	-0.876942	0.380518	0.999661
Pdgfd	163.274	-0.181814	0.182334	-0.997147	0.318693	0.999661
Tmem121	194.379	-0.181608	0.162957	-1.11445	0.265087	0.999661
Aif1l	204.465	-0.181606	0.202271	-0.897833	0.369274	0.999661
Atp8a2	469.638	-0.181419	0.144022	-1.25966	0.207792	0.999661
Apbb1ip	462.265	-0.181263	0.180301	-1.00533	0.314736	0.999661
E130309F12Rik	160.155	-0.180756	0.19257	-0.938654	0.347909	0.999661
Alkbh7	193.618	-0.180179	0.179613	-1.00315	0.315787	0.999661
Sp110	187.854	-0.180131	0.306997	-0.586751	0.557371	0.999661
Susd1	219.433	-0.17991	0.166975	-1.07747	0.28127	0.999661
Pdzrn3	251.374	-0.179899	0.167055	-1.07688	0.281532	0.999661
Kat2b	621.809	-0.179774	0.119155	-1.50874	0.131365	0.999661
Gmpr2	370.116	-0.179592	0.128417	-1.39851	0.161961	0.999661
Mrpl17	511.478	-0.179543	0.0993897	-1.80645	0.0708481	0.999661
Arl4c	1078.16	-0.179542	0.112207	-1.6001	0.109576	0.999661
Sdr39u1	656.998	-0.179426	0.110363	-1.62578	0.103996	0.999661
Nsun4	256.528	-0.179342	0.140472	-1.27671	0.201703	0.999661
Pold2	250.334	-0.179049	0.169806	-1.05443	0.291684	0.999661
Fabp3	775.952	-0.178491	0.128387	-1.39026	0.164451	0.999661
Myl6b	219.331	-0.178469	0.210927	-0.846117	0.397488	0.999661
Syngr2	383.28	-0.178467	0.183565	-0.972228	0.330937	0.999661
Selo	441.943	-0.1784	0.103965	-1.71596	0.0861693	0.999661
Bloc1s3	187.601	-0.178129	0.156382	-1.13907	0.254675	0.999661
Yes1	322.187	-0.17812	0.150674	-1.18216	0.237143	0.999661
Npm3	143.74	-0.177682	0.201806	-0.880459	0.378611	0.999661
Nudt13	316.718	-0.17743	0.138769	-1.2786	0.201039	0.999661
Tprn	407.425	-0.177399	0.119227	-1.48791	0.136774	0.999661
Dkc1	582.023	-0.177333	0.100254	-1.76884	0.0769206	0.999661
Prkaa2	849.023	-0.177305	0.141036	-1.25716	0.208696	0.999661
Dusp28	305.508	-0.176879	0.149496	-1.18316	0.236744	0.999661
Syt2	490.875	-0.176849	0.222588	-0.794512	0.426897	0.999661
Prkcdbp	310.807	-0.17649	0.167111	-1.05613	0.290911	0.999661
Gtf2f2	299.563	-0.176311	0.151148	-1.16648	0.243419	0.999661
Dbr1	255.662	-0.176229	0.141399	-1.24633	0.212643	0.999661
Cpne8	594.252	-0.176221	0.130928	-1.34594	0.178321	0.999661
Rpl37a	2795.87	-0.176121	0.0978088	-1.80067	0.0717555	0.999661
Otof	138.226	-0.175777	0.332943	-0.527951	0.597533	0.999661
Mob3c	188.411	-0.175662	0.178106	-0.986278	0.323996	0.999661
Jak3	332.515	-0.175632	0.187695	-0.935732	0.349411	0.999661
Scand1	515.658	-0.17558	0.171122	-1.02605	0.304867	0.999661
Rfesd	197.772	-0.175433	0.168751	-1.0396	0.298525	0.999661
Fam181b	254.44	-0.175205	0.159631	-1.09756	0.272397	0.999661
Dip2a	1747.17	-0.175113	0.110054	-1.59116	0.111573	0.999661
Fam13c	2369.31	-0.174822	0.0958031	-1.8248	0.0680313	0.999661
Zfp748	269.812	-0.174813	0.142654	-1.22544	0.220411	0.999661
Clec5a	149.34	-0.174634	0.308717	-0.565676	0.571614	0.999661
Sash3	135.134	-0.174444	0.283957	-0.614334	0.538994	0.999661
Mrpl23	279.278	-0.174354	0.129788	-1.34338	0.179151	0.999661
Tmem132d	197.083	-0.173952	0.208536	-0.834158	0.404192	0.999661
2410015M20Rik	773.646	-0.173936	0.0996174	-1.74604	0.0808034	0.999661
Ssh3	927.272	-0.173836	0.139427	-1.24678	0.212477	0.999661
Plcb3	597.573	-0.173641	0.146175	-1.1879	0.234874	0.999661
Lrrc24	584.154	-0.173311	0.124404	-1.39314	0.163578	0.999661
Mrps14	459.921	-0.173294	0.12057	-1.43729	0.150637	0.999661
Mospd1	241.474	-0.173282	0.165726	-1.04559	0.295749	0.999661
Rtn4ip1	298.897	-0.173257	0.138266	-1.25308	0.210178	0.999661
Nupl2	171.636	-0.172858	0.162375	-1.06456	0.287076	0.999661
Arid3b	153.46	-0.172734	0.197008	-0.876783	0.380604	0.999661
Esyt1	298.971	-0.17268	0.169111	-1.02111	0.307204	0.999661
Daglb	895.152	-0.172478	0.11888	-1.45085	0.146821	0.999661
Fam134b	963.51	-0.172456	0.104671	-1.6476	0.0994345	0.999661
Zfp90	317.37	-0.172443	0.130853	-1.31784	0.187558	0.999661
A430105I19Rik	265.883	-0.17244	0.18717	-0.921297	0.356895	0.999661
Zfp518a	328.826	-0.17235	0.175807	-0.980338	0.326919	0.999661
Slc30a1	799.803	-0.172323	0.148252	-1.16237	0.245085	0.999661
2010012O05Rik	459.119	-0.172074	0.129467	-1.32909	0.183817	0.999661
Aebp1	650.587	-0.172036	0.157182	-1.0945	0.273736	0.999661
Anxa4	256.073	-0.17175	0.219473	-0.782555	0.433889	0.999661
Slc2a8	327.843	-0.171615	0.13842	-1.23982	0.215043	0.999661
Abi3	401.268	-0.17143	0.229403	-0.747289	0.454889	0.999661
Slain1	1010.68	-0.171117	0.102213	-1.67412	0.0941063	0.999661
Rgs5	2036.28	-0.171011	0.130797	-1.30745	0.191061	0.999661
Clec7a	439.616	-0.170987	0.243416	-0.702446	0.482401	0.999661
Bdh1	963.599	-0.170814	0.12979	-1.31608	0.188146	0.999661
Gcnt1	234.72	-0.170762	0.239515	-0.71295	0.475877	0.999661
Etl4	1601.19	-0.170758	0.129281	-1.32082	0.18656	0.999661
Dnajc15	376.365	-0.170389	0.116269	-1.46547	0.142793	0.999661
Osbpl3	463.211	-0.170191	0.153249	-1.11055	0.266761	0.999661
Csdc2	1841.46	-0.170178	0.121747	-1.39781	0.162171	0.999661
Zfp128	183.815	-0.170113	0.169071	-1.00616	0.314337	0.999661
Unc119	447.567	-0.170089	0.15526	-1.09551	0.273293	0.999661
Nagk	673.916	-0.170054	0.113073	-1.50392	0.132601	0.999661
Ctu2	276.977	-0.170018	0.144036	-1.18039	0.237845	0.999661
Paqr4	1180	-0.169939	0.108153	-1.57128	0.116118	0.999661
Lyrm2	212.402	-0.169918	0.156938	-1.08271	0.278936	0.999661
Ptprz1	6089.44	-0.169891	0.140763	-1.20693	0.227458	0.999661
Tubb4a	12431.5	-0.169653	0.123537	-1.3733	0.16966	0.999661
Hapln4	2150.07	-0.169381	0.164693	-1.02846	0.303731	0.999661
Mfsd4	1088.09	-0.169335	0.134858	-1.25565	0.209242	0.999661
Them4	555.326	-0.169311	0.137531	-1.23108	0.218293	0.999661
2610034B18Rik	322.555	-0.16929	0.142943	-1.18432	0.236288	0.999661
Grb10	724.926	-0.169187	0.156858	-1.0786	0.280766	0.999661
Cited2	562.11	-0.16908	0.117375	-1.4405	0.149725	0.999661
Mrpl46	309.74	-0.168902	0.12681	-1.33193	0.182883	0.999661
Fgd5	191.448	-0.168543	0.166836	-1.01023	0.312384	0.999661
Pcdh7	854.448	-0.168438	0.210754	-0.799217	0.424165	0.999661
Pgm1	212.295	-0.168386	0.173946	-0.968033	0.333028	0.999661
Rin3	136.208	-0.16825	0.266436	-0.631484	0.527724	0.999661
Fam204a	370.693	-0.168228	0.130092	-1.29314	0.195961	0.999661
Cmtm3	352.815	-0.168218	0.159429	-1.05513	0.291367	0.999661
Fbxo2	1726	-0.168134	0.120297	-1.39766	0.162215	0.999661
2810428I15Rik	610.603	-0.168102	0.113705	-1.4784	0.1393	0.999661
Lrrc75b	367.111	-0.168006	0.169266	-0.992561	0.320924	0.999661
Tom1l1	344.429	-0.16799	0.15871	-1.05847	0.289841	0.999661
Asap3	255.997	-0.167888	0.219933	-0.763357	0.445251	0.999661
Ndufaf6	126.077	-0.167808	0.191881	-0.874545	0.381821	0.999661
Sytl2	503.19	-0.167757	0.13179	-1.27291	0.20305	0.999661
Rnf144b	385.38	-0.16752	0.132738	-1.26203	0.206936	0.999661
Carhsp1	951.071	-0.167458	0.0916299	-1.82755	0.0676169	0.999661
Cwf19l2	440.39	-0.167453	0.125917	-1.32987	0.183562	0.999661
Aif1	373.136	-0.16738	0.213673	-0.783345	0.433424	0.999661
Pycard	182.13	-0.16733	0.254575	-0.657291	0.510994	0.999661
Ccdc88b	324.159	-0.167144	0.175487	-0.952458	0.340865	0.999661
Abcc1	561.243	-0.166838	0.121148	-1.37714	0.168468	0.999661
Cand2	159.465	-0.166745	0.17985	-0.927138	0.353855	0.999661
Hmgcll1	348.141	-0.166722	0.139107	-1.19852	0.230716	0.999661
Slc25a30	153.623	-0.166591	0.170309	-0.978167	0.327992	0.999661
Trappc2l	453.57	-0.166567	0.11929	-1.39632	0.162618	0.999661
Phldb2	188.497	-0.166538	0.199342	-0.83544	0.40347	0.999661
Cd52	421.991	-0.166533	0.252873	-0.658565	0.510175	0.999661
Gpx1	1055.58	-0.166495	0.165871	-1.00376	0.315494	0.999661
Ppcdc	306.509	-0.166432	0.167533	-0.993431	0.3205	0.999661
Hbp1	639.945	-0.166393	0.107484	-1.54807	0.121604	0.999661
Smyd4	331.58	-0.166207	0.193504	-0.858935	0.390376	0.999661
Fahd2a	233.419	-0.166166	0.168139	-0.988265	0.323023	0.999661
Fra10ac1	333.334	-0.166067	0.145524	-1.14117	0.253801	0.999661
Sh3yl1	150.254	-0.165729	0.182391	-0.908645	0.363538	0.999661
Vwa5a	779.197	-0.165688	0.101238	-1.63662	0.10171	0.999661
Ddx31	175.824	-0.165651	0.162457	-1.01966	0.307891	0.999661
Rnaseh2c	323.499	-0.165642	0.144036	-1.15	0.250144	0.999661
Msmo1	2095.1	-0.165412	0.275618	-0.60015	0.548406	0.999661
Rasl10a	716.171	-0.165165	0.148306	-1.11368	0.265417	0.999661
C4b	12032.7	-0.165149	0.166119	-0.994156	0.320147	0.999661
Myh7	278.391	-0.165137	0.196825	-0.839008	0.401465	0.999661
Plekha7	459.949	-0.165061	0.140224	-1.17712	0.239146	0.999661
Irf5	287.448	-0.165046	0.200548	-0.822974	0.410523	0.999661
Eci1	305.233	-0.16486	0.144987	-1.13707	0.255511	0.999661
Utp23	220.398	-0.16476	0.185491	-0.888239	0.374412	0.999661
Zfp513	527.102	-0.164731	0.103166	-1.59676	0.110319	0.999661
Rell1	284.184	-0.164636	0.168679	-0.97603	0.32905	0.999661
Syt16	937.052	-0.164355	0.121731	-1.35014	0.17697	0.999661
Gm22513	146.596	-0.164331	0.274926	-0.597726	0.550023	0.999661
Tyro3	1986.99	-0.164294	0.10994	-1.4944	0.135071	0.999661
Chrac1	194.823	-0.164241	0.17038	-0.963968	0.335062	0.999661
Plcb2	210.96	-0.163468	0.237028	-0.689657	0.49041	0.999661
Cfh	1192.76	-0.163381	0.158452	-1.0311	0.302492	0.999661
Ypel2	834.041	-0.163289	0.0910655	-1.7931	0.0729573	0.999661
Rnf180	216.192	-0.163149	0.153887	-1.06019	0.28906	0.999661
Pbx3	127.939	-0.163005	0.22156	-0.735716	0.461904	0.999661
Eya4	217.241	-0.162988	0.167595	-0.972512	0.330796	0.999661
Apoe	64894.5	-0.162871	0.15238	-1.06885	0.285139	0.999661
Vav1	368.027	-0.162656	0.175066	-0.929112	0.352831	0.999661
Snx8	250.616	-0.162632	0.161615	-1.00629	0.314276	0.999661
Prkd3	616.793	-0.1626	0.113577	-1.43162	0.152251	0.999661
Yam1	79439.1	-0.162367	0.296703	-0.547237	0.584216	0.999661
Gpr137c	297.583	-0.162271	0.145596	-1.11453	0.26505	0.999661
Hfe	237.86	-0.162115	0.1779	-0.911271	0.362152	0.999661
Ltbp3	830.181	-0.162074	0.19541	-0.829405	0.406876	0.999661
Ap1s1	3405.54	-0.162041	0.12096	-1.33963	0.180367	0.999661
Als2cl	288.75	-0.162	0.143484	-1.12905	0.258879	0.999661
Rdh11	554.567	-0.161963	0.168353	-0.962041	0.336029	0.999661
Ctps2	797.885	-0.161948	0.115912	-1.39716	0.162365	0.999661
Gm14169	130.676	-0.161866	0.181151	-0.893543	0.371566	0.999661
2510009E07Rik	1368.84	-0.161804	0.104772	-1.54435	0.122504	0.999661
Mus81	348.85	-0.161625	0.124669	-1.29644	0.194825	0.999661
Mettl21a	187.907	-0.161473	0.161289	-1.00114	0.31676	0.999661
2810055G20Rik	221.067	-0.161418	0.144979	-1.11339	0.265541	0.999661
Mlip	392.692	-0.161339	0.193744	-0.832742	0.40499	0.999661
Fbxw4	547.246	-0.160865	0.118296	-1.35986	0.173876	0.999661
Gcfc2	253.811	-0.160834	0.197141	-0.815834	0.414595	0.999661
Fam135a	828.977	-0.160754	0.102628	-1.56637	0.117261	0.999661
Tns1	1400.45	-0.160736	0.143678	-1.11873	0.263257	0.999661
2610001J05Rik	441.898	-0.160497	0.135453	-1.18489	0.23606	0.999661
Tmem192	262.815	-0.160365	0.133421	-1.20195	0.229385	0.999661
Epb4.1l5	223.796	-0.160181	0.151071	-1.0603	0.289006	0.999661
Polm	174.847	-0.16001	0.163169	-0.980636	0.326772	0.999661
Wdr17	554.894	-0.159921	0.12525	-1.27681	0.201668	0.999661
Dpp10	973.097	-0.159788	0.126453	-1.26362	0.206367	0.999661
Prodh	567.213	-0.159726	0.129882	-1.22978	0.21878	0.999661
Fam53b	878.076	-0.159624	0.107949	-1.4787	0.13922	0.999661
1110008P14Rik	1339.05	-0.159602	0.13577	-1.17552	0.239785	0.999661
St8sia4	434.991	-0.15954	0.150042	-1.0633	0.287645	0.999661
Reln	1605.33	-0.159522	0.140886	-1.13228	0.257518	0.999661
Pus1	253.717	-0.159391	0.139321	-1.14406	0.252598	0.999661
Prtg	204.281	-0.159111	0.16168	-0.984111	0.325061	0.999661
Atp2a3	209.213	-0.159106	0.170006	-0.935886	0.349332	0.999661
Fermt2	1689.29	-0.159009	0.0908743	-1.74977	0.0801577	0.999661
Etaa1	188.693	-0.158941	0.156701	-1.0143	0.310441	0.999661
Rps6ka5	499.209	-0.158907	0.130495	-1.21772	0.22333	0.999661
Adam12	131.255	-0.158833	0.216895	-0.732304	0.463983	0.999661
Samd5	149.706	-0.158789	0.202457	-0.784311	0.432857	0.999661
Tab1	457.707	-0.158761	0.130918	-1.21267	0.225254	0.999661
Slc7a4	1474.89	-0.15849	0.141111	-1.12315	0.261373	0.999661
Marveld1	201.389	-0.158459	0.160847	-0.985158	0.324547	0.999661
Dbx2	394.032	-0.158338	0.150216	-1.05407	0.291851	0.999661
Rnf144a	551.293	-0.158105	0.107583	-1.46961	0.141668	0.999661
Gm14325	295.273	-0.158038	0.137284	-1.15117	0.249661	0.999661
Phka2	840.806	-0.158034	0.138796	-1.1386	0.254868	0.999661
Ddr1	2329.09	-0.157949	0.097756	-1.61575	0.106148	0.999661
Rpl18a	4496.26	-0.157819	0.107976	-1.46161	0.143848	0.999661
Brip1os	326.941	-0.157778	0.127877	-1.23383	0.217267	0.999661
AI597479	752.299	-0.157461	0.0994858	-1.58275	0.113478	0.999661
Ednrb	1336.22	-0.157452	0.154846	-1.01683	0.309237	0.999661
Xpa	168.169	-0.15742	0.183227	-0.859151	0.390257	0.999661
Stra13	182.298	-0.157199	0.181119	-0.867933	0.385431	0.999661
Unc5d	798.992	-0.15678	0.167422	-0.936433	0.34905	0.999661
Kcnip4	906.687	-0.156777	0.0867231	-1.80779	0.0706399	0.999661
Pola1	136.47	-0.156753	0.210711	-0.743925	0.456922	0.999661
Msrb1	407.503	-0.156571	0.111148	-1.40866	0.158934	0.999661
Lpcat1	896.988	-0.156328	0.143416	-1.09004	0.275697	0.999661
Lrrc3	318.215	-0.156223	0.159456	-0.979729	0.32722	0.999661
Tmeff2	1489.91	-0.156168	0.137988	-1.13175	0.257741	0.999661
Hs6st1	1084.35	-0.156147	0.087158	-1.79153	0.0732076	0.999661
Rell2	1935.06	-0.155819	0.0999427	-1.55908	0.118977	0.999661
Acot9	261.784	-0.155791	0.156146	-0.997728	0.318411	0.999661
Pcdh10	2482.78	-0.155585	0.117844	-1.32027	0.186745	0.999661
Nxt2	695.362	-0.155564	0.115994	-1.34114	0.179876	0.999661
Arrdc3	1132.47	-0.155487	0.158037	-0.983866	0.325182	0.999661
Fut10	249.68	-0.155411	0.143627	-1.08205	0.279232	0.999661
Syt5	2294.37	-0.155358	0.127758	-1.21604	0.22397	0.999661
Ncf2	338.47	-0.155344	0.203864	-0.761998	0.446061	0.999661
Parvg	470.544	-0.155336	0.141113	-1.10079	0.270987	0.999661
Lrrc14	359.209	-0.155321	0.122865	-1.26416	0.206172	0.999661
Tceal6	1089.25	-0.155196	0.100222	-1.54852	0.121497	0.999661
Cstf1	554.48	-0.15514	0.101377	-1.53032	0.125937	0.999661
H2-Aa	796.555	-0.155135	0.933899	-0.166116	0.868066	0.999661
Rpl35a	2945.12	-0.15496	0.0896926	-1.72768	0.0840464	0.999661
Gtf2ird2	372.116	-0.154839	0.114929	-1.34726	0.177896	0.999661
Ccdc94	149.581	-0.154821	0.175838	-0.880476	0.378602	0.999661
Chrna4	458.625	-0.154811	0.144318	-1.0727	0.283405	0.999661
Tmem63a	739.156	-0.154722	0.0919553	-1.68258	0.0924568	0.999661
Ascc1	327.378	-0.15451	0.128659	-1.20092	0.229783	0.999661
Kptn	363.313	-0.15442	0.121009	-1.2761	0.201919	0.999661
Fads6	592.416	-0.154419	0.103501	-1.49196	0.135709	0.999661
Htatip2	160.907	-0.154384	0.187719	-0.822425	0.410835	0.999661
9930111J21Rik2	228.03	-0.154326	0.266022	-0.580126	0.56183	0.999661
Sssca1	357.258	-0.154325	0.116826	-1.32098	0.186509	0.999661
Aste1	143.093	-0.154251	0.193727	-0.796231	0.425898	0.999661
Klhl6	167.014	-0.154161	0.234479	-0.657462	0.510884	0.999661
Maoa	719.888	-0.153911	0.0961287	-1.60109	0.109356	0.999661
Ddx28	208.621	-0.153887	0.158325	-0.971971	0.331065	0.999661
Hes6	204.93	-0.153878	0.181243	-0.849016	0.395873	0.999661
Limk1	957.589	-0.153863	0.124747	-1.2334	0.217428	0.999661
Ehbp1l1	497.312	-0.15386	0.153114	-1.00487	0.314957	0.999661
Comtd1	168.146	-0.153812	0.173692	-0.885547	0.375862	0.999661
Ntmt1	335.562	-0.153686	0.130174	-1.18062	0.237752	0.999661
Yif1b	445.232	-0.153541	0.112219	-1.36823	0.171241	0.999661
Alad	321.924	-0.153387	0.127467	-1.20335	0.228839	0.999661
Nynrin	312.023	-0.153369	0.1583	-0.968851	0.332619	0.999661
Mbip	367.082	-0.153352	0.121016	-1.26721	0.205081	0.999661
Wdr89	203.339	-0.153249	0.154198	-0.993846	0.320298	0.999661
Lmbr1l	204.458	-0.153194	0.161417	-0.949055	0.342593	0.999661
Cpd	2567.06	-0.153148	0.174607	-0.877101	0.380432	0.999661
Capn1	649.471	-0.152976	0.132328	-1.15604	0.247666	0.999661
Gtf2ird1	386.469	-0.152929	0.131207	-1.16556	0.243794	0.999661
Parp8	741.673	-0.152811	0.135219	-1.1301	0.258434	0.999661
Hcls1	422.019	-0.152604	0.203246	-0.750833	0.452753	0.999661
Gtpbp6	476.154	-0.15254	0.131047	-1.16401	0.244419	0.999661
Elmod3	496.861	-0.152526	0.111276	-1.3707	0.170469	0.999661
Elavl4	1540.56	-0.152436	0.10801	-1.41131	0.158154	0.999661
Ado	1148.88	-0.152289	0.0930184	-1.6372	0.101589	0.999661
Wdr25	180.651	-0.152241	0.173048	-0.879761	0.378989	0.999661
Sgpl1	1290.51	-0.152225	0.0957236	-1.59026	0.111777	0.999661
Dis3	347.553	-0.151994	0.13417	-1.13285	0.257277	0.999661
Naip2	215.749	-0.151919	0.212039	-0.71647	0.473701	0.999661
Smad9	324.72	-0.151803	0.146684	-1.0349	0.300717	0.999661
Ptpn5	2796.63	-0.151728	0.172024	-0.882019	0.377767	0.999661
Tpst2	533.522	-0.151573	0.104837	-1.4458	0.148233	0.999661
Sp4	677.88	-0.151282	0.114408	-1.32231	0.186066	0.999661
Pvrl4	219.528	-0.151089	0.22384	-0.674987	0.499684	0.999661
Epdr1	2388.4	-0.150962	0.102494	-1.47289	0.140782	0.999661
Dner	2511.02	-0.150857	0.100473	-1.50147	0.133233	0.999661
Pdgfc	135.728	-0.150842	0.205425	-0.734295	0.462769	0.999661
Inpp5d	950.019	-0.15084	0.17691	-0.852635	0.393862	0.999661
Lipe	224.085	-0.150734	0.147656	-1.02084	0.307329	0.999661
Rps29	4934.56	-0.150562	0.101076	-1.48959	0.136333	0.999661
Myeov2	1327.84	-0.150558	0.105471	-1.42748	0.15344	0.999661
Snapin	1027.35	-0.150541	0.0961865	-1.56509	0.117561	0.999661
Armcx5	418.356	-0.150494	0.130922	-1.14949	0.250352	0.999661
Bai3	2133.86	-0.150405	0.105091	-1.43119	0.152377	0.999661
Tgfb1i1	174.421	-0.150382	0.187978	-0.799997	0.423713	0.999661
Haus6	208.335	-0.150199	0.178259	-0.842592	0.399457	0.999661
Nsun3	220.327	-0.150127	0.144062	-1.0421	0.297364	0.999661
Guk1	1384.15	-0.149949	0.0882563	-1.69901	0.0893165	0.999661
Ly86	1189.99	-0.149851	0.180063	-0.832215	0.405287	0.999661
Rps10	2881.53	-0.149846	0.097753	-1.53291	0.125299	0.999661
Cebpa	731.656	-0.149846	0.195323	-0.76717	0.442981	0.999661
Gpcpd1	2165.82	-0.149716	0.126787	-1.18085	0.237662	0.999661
Lbh	1075.75	-0.149715	0.0832995	-1.79731	0.0722864	0.999661
Lamb2	876.283	-0.149661	0.152852	-0.979121	0.32752	0.999661
Cadps2	1802.73	-0.149583	0.17423	-0.858536	0.390597	0.999661
Trmt112	287.112	-0.149501	0.131445	-1.13736	0.255387	0.999661
Abcb9	546.182	-0.149418	0.126884	-1.17759	0.238958	0.999661
Msto1	352.928	-0.149408	0.147485	-1.01303	0.311044	0.999661
Aip	819.692	-0.149382	0.0971165	-1.53817	0.124006	0.999661
2210013O21Rik	319.924	-0.149301	0.138963	-1.07439	0.282646	0.999661
Katnb1	711.366	-0.149276	0.107608	-1.38722	0.165374	0.999661
Plk3	182.534	-0.149266	0.180687	-0.826105	0.408745	0.999661
Csad	472.508	-0.149233	0.138813	-1.07506	0.282346	0.999661
Tob1	764.459	-0.148958	0.115319	-1.2917	0.196461	0.999661
Arl2	852.992	-0.148928	0.100554	-1.48106	0.13859	0.999661
Ehd2	231.626	-0.148828	0.235363	-0.632333	0.527169	0.999661
Adk	1145.59	-0.148796	0.104263	-1.42713	0.153543	0.999661
Ftl1	4449.11	-0.14861	0.137632	-1.07977	0.280245	0.999661
Lin7a	1107.73	-0.148483	0.110235	-1.34696	0.177993	0.999661
Efr3a	3782.97	-0.14845	0.0911899	-1.62792	0.103542	0.999661
Rit2	1162.99	-0.148398	0.103831	-1.42923	0.15294	0.999661
Zfp866	564.36	-0.148397	0.0998166	-1.48669	0.137095	0.999661
1600002H07Rik	142.937	-0.148363	0.232754	-0.637425	0.523848	0.999661
Gm26384	192.983	-0.148305	0.171191	-0.866314	0.386318	0.999661
Erich3	144.088	-0.147865	0.181624	-0.814125	0.415573	0.999661
Sertad2	672.499	-0.147864	0.112332	-1.31631	0.188072	0.999661
BC005764	730.583	-0.147618	0.107909	-1.36798	0.171318	0.999661
Bloc1s4	213.512	-0.147593	0.172424	-0.85599	0.392003	0.999661
Malt1	247.713	-0.1475	0.161064	-0.915784	0.35978	0.999661
F11r	430.228	-0.147475	0.149802	-0.984461	0.324889	0.999661
Acaa2	316.027	-0.147379	0.153781	-0.958371	0.337876	0.999661
Acaa1a	1220.79	-0.14723	0.0860782	-1.71042	0.0871887	0.999661
Tmem203	143.199	-0.147038	0.187885	-0.782596	0.433864	0.999661
Ispd	181.582	-0.147032	0.178192	-0.825133	0.409296	0.999661
Nubp1	310.022	-0.146942	0.132444	-1.10947	0.26723	0.999661
Tbc1d7	245.45	-0.146933	0.152246	-0.965101	0.334494	0.999661
Pcdhb3	171.284	-0.146896	0.196038	-0.749324	0.453662	0.999661
Rab34	381.622	-0.146858	0.145198	-1.01144	0.311808	0.999661
Rpl27	1862.82	-0.146857	0.108092	-1.35862	0.174267	0.999661
Trpm4	234.497	-0.146844	0.161657	-0.908365	0.363685	0.999661
Ankrd33b	1791.82	-0.146756	0.101593	-1.44455	0.148583	0.999661
Exosc4	351.088	-0.146403	0.120017	-1.21985	0.222523	0.999661
Rnf114	1247.04	-0.146384	0.0951079	-1.53914	0.123771	0.999661
Atad2	245.912	-0.146329	0.143394	-1.02047	0.307506	0.999661
Cldn5	477.101	-0.14631	0.190158	-0.769416	0.441646	0.999661
Btbd10	1249.1	-0.14627	0.0851161	-1.71848	0.0857099	0.999661
Snx25	902.715	-0.146047	0.115366	-1.26594	0.205536	0.999661
Eif5a2	1375.44	-0.146031	0.102916	-1.41893	0.15592	0.999661
Amotl2	469.539	-0.145956	0.120545	-1.2108	0.225972	0.999661
Gm4944	239.916	-0.145863	0.149396	-0.976352	0.32889	0.999661
Tmem158	516.024	-0.14585	0.155448	-0.938256	0.348113	0.999661
Ube2d1	904.099	-0.145633	0.0947811	-1.53652	0.12441	0.999661
Tlr7	365.582	-0.145391	0.22024	-0.660145	0.509161	0.999661
Lsm8	493.19	-0.145386	0.109288	-1.33031	0.183417	0.999661
Plekho2	394.565	-0.145378	0.121288	-1.19862	0.230678	0.999661
BC068157	822.011	-0.145213	0.104799	-1.38563	0.16586	0.999661
Arpc1b	918.638	-0.145088	0.203572	-0.712709	0.476026	0.999661
Sirt5	194.399	-0.145062	0.159293	-0.910661	0.362474	0.999661
Pak7	664.839	-0.145037	0.118864	-1.22019	0.222392	0.999661
Fam63b	2187	-0.144973	0.0953117	-1.52104	0.128251	0.999661
Dhodh	360.423	-0.144944	0.128048	-1.13195	0.257655	0.999661
Ndufs6	783.376	-0.14488	0.105042	-1.37927	0.167813	0.999661
Smn1	315.671	-0.144874	0.138942	-1.04269	0.297091	0.999661
Podxl2	2338.45	-0.144849	0.146904	-0.986016	0.324125	0.999661
Nhlrc3	362.526	-0.144806	0.128648	-1.1256	0.260337	0.999661
Tspan15	517.477	-0.144696	0.120163	-1.20416	0.228526	0.999661
Bpgm	1118	-0.144661	0.0876385	-1.65065	0.0988092	0.999661
Stx8	368.186	-0.144634	0.123694	-1.16929	0.242287	0.999661
Rps25	3849.4	-0.144587	0.0885357	-1.63309	0.10245	0.999661
Vsnl1	7426.43	-0.144574	0.0809815	-1.78528	0.0742166	0.999661
1600012H06Rik	371.048	-0.144271	0.116089	-1.24276	0.213955	0.999661
Lysmd1	144.852	-0.144192	0.195786	-0.736478	0.46144	0.999661
Cmpk1	1149.08	-0.144147	0.0801342	-1.79882	0.0720468	0.999661
Ptprn2	4538.26	-0.143959	0.0902162	-1.59571	0.110554	0.999661
Snx29	272.029	-0.143926	0.140386	-1.02522	0.305262	0.999661
Hddc3	167.238	-0.14385	0.176287	-0.816002	0.414499	0.999661
Gabrb2	2307.94	-0.14382	0.090873	-1.58265	0.113502	0.999661
Mapk4	1234.65	-0.143665	0.125715	-1.14278	0.25313	0.999661
Mtrf1	138.381	-0.143509	0.175478	-0.817814	0.413463	0.999661
Sqle	1656.49	-0.14348	0.313996	-0.456949	0.647708	0.999661
Lap3	1446.92	-0.143436	0.102283	-1.40235	0.160812	0.999661
Ctss	8987.38	-0.143171	0.270237	-0.529799	0.596251	0.999661
Rest	211.067	-0.143162	0.182663	-0.783746	0.433189	0.999661
Pacsin3	474.01	-0.143023	0.12059	-1.18602	0.235613	0.999661
Gm14410	165.916	-0.142919	0.182311	-0.783927	0.433083	0.999661
Lnx2	150.183	-0.142577	0.176741	-0.806701	0.419839	0.999661
Erich1	155.129	-0.142516	0.193238	-0.737515	0.460809	0.999661
Zfp281	1190.24	-0.142464	0.15099	-0.943531	0.34541	0.999661
Mrpl19	570.953	-0.142398	0.108258	-1.31535	0.188391	0.999661
Nipsnap3b	268.18	-0.142311	0.156187	-0.911158	0.362212	0.999661
2021-09-06	1340.35	-0.142231	0.108501	-1.31087	0.189902	0.999661
Pkia	3614.65	-0.142161	0.0852898	-1.6668	0.0955535	0.999661
Sun2	985.659	-0.142072	0.113054	-1.25668	0.20887	0.999661
Oxsm	233.541	-0.142049	0.159912	-0.888292	0.374384	0.999661
Reep1	1861.43	-0.141975	0.106983	-1.32709	0.184479	0.999661
Cadm2	6057.13	-0.141907	0.0843652	-1.68206	0.0925572	0.999661
Scd2	30161.4	-0.141852	0.143058	-0.99157	0.321407	0.999661
Scg3	6016.48	-0.141839	0.0921428	-1.53934	0.123721	0.999661
Vldlr	2119.74	-0.141741	0.0943311	-1.50259	0.132946	0.999661
Snapc2	457.026	-0.141725	0.129931	-1.09077	0.275372	0.999661
Tmco6	190.417	-0.1416	0.180813	-0.783131	0.43355	0.999661
Mcrs1	988.443	-0.141599	0.0968142	-1.46258	0.143581	0.999661
Itgb8	2279.23	-0.141571	0.117236	-1.20757	0.227213	0.999661
Pih1d1	449.17	-0.141463	0.120254	-1.17637	0.239446	0.999661
Atp1b3	2074.2	-0.141394	0.102748	-1.37613	0.168782	0.999661
Pcgf1	259.858	-0.141376	0.133627	-1.05799	0.29006	0.999661
Prune2	2036.26	-0.141359	0.0879819	-1.60668	0.108125	0.999661
Slc40a1	193.466	-0.141286	0.212177	-0.66589	0.505482	0.999661
Rcn2	2300.12	-0.141221	0.0953644	-1.48085	0.138646	0.999661
Il10ra	334.492	-0.141013	0.192618	-0.732083	0.464118	0.999661
Ier5l	228.433	-0.140965	0.183012	-0.770248	0.441153	0.999661
Nt5c3	582.042	-0.140912	0.0991664	-1.42097	0.155326	0.999661
Astn2	505.49	-0.140727	0.135151	-1.04126	0.297757	0.999661
Zfp658	163.833	-0.140696	0.168808	-0.833471	0.404579	0.999661
Rpl12	3876.64	-0.140631	0.0931346	-1.50998	0.131049	0.999661
L2hgdh	401.24	-0.140486	0.118659	-1.18395	0.236435	0.999661
Syf2	858.067	-0.140462	0.104651	-1.3422	0.179532	0.999661
Cd82	589.935	-0.14025	0.117052	-1.19819	0.230844	0.999661
Atp5g2	1003.72	-0.140228	0.0813281	-1.72422	0.0846681	0.999661
Slc25a10	278.367	-0.140216	0.181172	-0.773939	0.438967	0.999661
Zic1	272.879	-0.140196	0.1771	-0.791621	0.428582	0.999661
Coro1a	1546.02	-0.140103	0.0861612	-1.62606	0.103937	0.999661
Sox11	479.606	-0.13995	0.129912	-1.07727	0.281359	0.999661
Cdyl	189.354	-0.139859	0.166024	-0.842403	0.399562	0.999661
Pole4	565.218	-0.139843	0.117784	-1.18729	0.235114	0.999661
Acbd6	726.901	-0.139682	0.0877044	-1.59265	0.111239	0.999661
Fam84b	538.528	-0.139453	0.252783	-0.551672	0.581173	0.999661
Tspan14	753.158	-0.139221	0.116804	-1.19191	0.233296	0.999661
Chmp3	1977.2	-0.139125	0.0884785	-1.57241	0.115855	0.999661
Ndufaf1	376.078	-0.13902	0.118756	-1.17064	0.241745	0.999661
Inppl1	846.271	-0.138959	0.129493	-1.0731	0.283226	0.999661
Nxpe4	219.162	-0.138867	0.19474	-0.713089	0.47579	0.999661
Rhobtb1	147.74	-0.138861	0.217039	-0.639798	0.522304	0.999661
Atg101	527.873	-0.138758	0.111581	-1.24357	0.213657	0.999661
Pid1	687.454	-0.13871	0.140715	-0.985749	0.324256	0.999661
Tmem60	228.59	-0.138605	0.161226	-0.859692	0.389959	0.999661
Emc9	467.723	-0.138542	0.101435	-1.36582	0.171997	0.999661
Tspyl3	523.992	-0.138525	0.118111	-1.17284	0.240861	0.999661
Sema6d	1920.07	-0.138474	0.102648	-1.34902	0.177329	0.999661
Rpl8	5123.56	-0.138336	0.0808978	-1.71001	0.0872643	0.999661
Plcl2	1188.14	-0.138324	0.0916561	-1.50916	0.131258	0.999661
Myrf	1655.21	-0.138261	0.0823475	-1.67899	0.0931539	0.999661
Ptn	2798.81	-0.138237	0.0986586	-1.40116	0.161165	0.999661
Klhl21	506.055	-0.138233	0.105762	-1.30702	0.191207	0.999661
Cox18	240.141	-0.138138	0.153419	-0.900394	0.36791	0.999661
H2-DMa	365.914	-0.13798	0.187421	-0.736205	0.461606	0.999661
Slc22a23	1208.97	-0.137919	0.0855808	-1.61157	0.107056	0.999661
Rbm12	283.38	-0.137916	0.158548	-0.869865	0.384374	0.999661
Mrps27	507.792	-0.137808	0.107461	-1.2824	0.199702	0.999661
Elovl7	444.188	-0.137752	0.156507	-0.880165	0.37877	0.999661
Rp9	419.824	-0.13774	0.132333	-1.04086	0.297943	0.999661
Stmn2	5739.19	-0.137633	0.125057	-1.10056	0.271087	0.999661
Abcd1	373.999	-0.137563	0.133864	-1.02763	0.304122	0.999661
Trappc6b	1021.12	-0.137539	0.0804491	-1.70964	0.0873325	0.999661
Mtcp1.1	182.193	-0.137333	0.162095	-0.847237	0.396863	0.999661
Acsl5	1381.07	-0.137234	0.105584	-1.29977	0.193681	0.999661
Myo6	3901.91	-0.137158	0.0806156	-1.70139	0.0888706	0.999661
Pdk3	588.598	-0.137112	0.112845	-1.21504	0.22435	0.999661
Rcn1	458.737	-0.136957	0.114907	-1.19189	0.233304	0.999661
Ephx4	632.752	-0.136873	0.109792	-1.24666	0.212522	0.999661
Entpd5	806.661	-0.136792	0.0943979	-1.4491	0.14731	0.999661
Ptprt	2931.56	-0.136757	0.118467	-1.15439	0.248341	0.999661
Elfn1	619.323	-0.136684	0.114874	-1.18986	0.2341	0.999661
Irak1bp1	396.983	-0.136675	0.134776	-1.01409	0.310539	0.999661
Pvt1	237.848	-0.136655	0.15225	-0.897564	0.369418	0.999661
Ptgds	8141.67	-0.13656	0.481404	-0.283671	0.776663	0.999661
Stk10	341.143	-0.13647	0.124068	-1.09996	0.27135	0.999661
Rpl10	4957.48	-0.136449	0.10947	-1.24645	0.212598	0.999661
B3galnt2	396.674	-0.136309	0.13175	-1.03461	0.300853	0.999661
Jtb	499.995	-0.136291	0.103886	-1.31193	0.189544	0.999661
Mthfsl	139.617	-0.136223	0.216777	-0.628401	0.529742	0.999661
Wdr54	204.844	-0.136138	0.194686	-0.699268	0.484385	0.999661
Osbpl1a	2432.96	-0.136119	0.0773907	-1.75886	0.0786017	0.999661
Adamts6	131.318	-0.136067	0.232149	-0.586122	0.557793	0.999661
E130307A14Rik	593.926	-0.13597	0.116672	-1.1654	0.243855	0.999661
AW549877	1784.39	-0.135965	0.077387	-1.75696	0.0789255	0.999661
Zfp39	226.003	-0.135861	0.16008	-0.848705	0.396045	0.999661
Cacng7	700.101	-0.135759	0.0874742	-1.55199	0.120665	0.999661
Lrrcc1	561.634	-0.135727	0.122151	-1.11115	0.266505	0.999661
Sema6a	504.446	-0.135692	0.110625	-1.2266	0.219974	0.999661
Impdh1	723.168	-0.135426	0.101646	-1.33234	0.18275	0.999661
Klhl25	241.35	-0.135388	0.203236	-0.666159	0.505309	0.999661
Ulk3	376.35	-0.135329	0.137033	-0.987561	0.323368	0.999661
Rpl36	2209.12	-0.135017	0.0953848	-1.41549	0.156924	0.999661
Mtg1	358.693	-0.135014	0.130099	-1.03778	0.299374	0.999661
2310022B05Rik	1593.58	-0.134957	0.13469	-1.00198	0.316351	0.999661
Ypel5	1853.74	-0.13487	0.10275	-1.3126	0.189317	0.999661
Ifitm2	278.605	-0.134841	0.178085	-0.757172	0.448947	0.999661
Ctsl	3160.14	-0.134521	0.143937	-0.934584	0.350003	0.999661
Dclre1a	146.747	-0.134462	0.193223	-0.695887	0.4865	0.999661
Wdfy2	214.358	-0.134448	0.152462	-0.881845	0.377861	0.999661
Gltpd1	345.56	-0.134298	0.151973	-0.883697	0.37686	0.999661
Rpl6	4667.25	-0.134271	0.0947525	-1.41707	0.156462	0.999661
Sh3bgrl2	586.335	-0.13426	0.144774	-0.92738	0.353729	0.999661
Wdr45	588.115	-0.13425	0.104213	-1.28823	0.197666	0.999661
Plekhg1	558.759	-0.13408	0.0995428	-1.34696	0.177992	0.999661
Wbp5	1050.54	-0.133975	0.0857216	-1.56291	0.118074	0.999661
Isyna1	516.184	-0.133947	0.148467	-0.902202	0.36695	0.999661
Maml1	297.017	-0.13382	0.130584	-1.02478	0.305465	0.999661
Stxbp6	2055.01	-0.133722	0.124711	-1.07225	0.283607	0.999661
2700094K13Rik	191.212	-0.133669	0.157292	-0.849818	0.395426	0.999661
Llgl1	1309.9	-0.133606	0.0920644	-1.45122	0.146718	0.999661
Tmem175	763.573	-0.1336	0.0882062	-1.51463	0.129865	0.999661
Arfgap3	410.025	-0.133597	0.119955	-1.11373	0.265395	0.999661
Sec61g	572.592	-0.133588	0.111466	-1.19846	0.230738	0.999661
Dpm3	190.665	-0.1335	0.168681	-0.791434	0.428691	0.999661
Kti12	210.714	-0.133459	0.182946	-0.729499	0.465696	0.999661
Jup	801.579	-0.133453	0.172352	-0.774303	0.438751	0.999661
Nhp2	472.478	-0.133452	0.109465	-1.21914	0.222792	0.999661
Atox1	450.892	-0.133432	0.141988	-0.93974	0.347351	0.999661
Uhrf1bp1	585.4	-0.133418	0.102923	-1.29629	0.194877	0.999661
Edem1	767.162	-0.133277	0.103905	-1.28268	0.199605	0.999661
Arl6ip4	668.711	-0.133141	0.129996	-1.02419	0.305746	0.999661
Itm2a	627.399	-0.13308	0.190025	-0.700333	0.483719	0.999661
Rap2b	1891.6	-0.133062	0.0837694	-1.58843	0.11219	0.999661
Tjp2	955.392	-0.132955	0.0944917	-1.40705	0.159412	0.999661
0610011F06Rik	359.878	-0.132936	0.122762	-1.08288	0.278861	0.999661
Selplg	1362.56	-0.132914	0.148083	-0.897564	0.369418	0.999661
Fnip1	1553.54	-0.132868	0.0735032	-1.80765	0.0706608	0.999661
Gltp	1019.55	-0.132814	0.108826	-1.22043	0.222304	0.999661
Fasn	7919.18	-0.132797	0.161196	-0.823824	0.41004	0.999661
Msrb3	169.688	-0.132774	0.178009	-0.745885	0.455737	0.999661
Lama5	343.498	-0.132741	0.220373	-0.602348	0.546942	0.999661
Tenm3	2276.95	-0.13255	0.0913199	-1.45149	0.146642	0.999661
Parp4	305.886	-0.132504	0.13797	-0.960377	0.336865	0.999661
Scarb2	1822.01	-0.132488	0.096166	-1.3777	0.168297	0.999661
Maml3	259.826	-0.132415	0.150596	-0.879273	0.379253	0.999661
Lims1	886.087	-0.132344	0.0984761	-1.34392	0.178975	0.999661
E2f5	192.197	-0.132322	0.151264	-0.874779	0.381694	0.999661
Adamts20	506.476	-0.1323	0.131697	-1.00458	0.315099	0.999661
Rps7	3797.12	-0.132291	0.0909669	-1.45428	0.14587	0.999661
Tspan17	596.135	-0.132283	0.186257	-0.710217	0.47757	0.999661
Ccz1	628.795	-0.132252	0.100446	-1.31664	0.187958	0.999661
Ubox5	292.209	-0.13216	0.140922	-0.937822	0.348336	0.999661
Top1mt	401.31	-0.132106	0.13253	-0.996802	0.318861	0.999661
Rnh1	746.571	-0.132085	0.129699	-1.01839	0.308491	0.999661
Timm17b	304.917	-0.132059	0.129276	-1.02153	0.307006	0.999661
Btg1	845.212	-0.131897	0.10997	-1.1994	0.230374	0.999661
Fmn1	448.434	-0.131855	0.144589	-0.911932	0.361804	0.999661
D630003M21Rik	145.318	-0.131787	0.199114	-0.661864	0.508058	0.999661
Fam172a	935.764	-0.13151	0.0914489	-1.43807	0.150414	0.999661
Zfp511	226.893	-0.131466	0.176482	-0.744927	0.456316	0.999661
Tmem150a	226.356	-0.131465	0.15264	-0.861277	0.389085	0.999661
Zswim1	455.749	-0.131453	0.116454	-1.1288	0.258983	0.999661
Gstcd	127.954	-0.131433	0.193772	-0.678283	0.497592	0.999661
F8a	260.515	-0.131429	0.13379	-0.982357	0.325924	0.999661
Gabrg1	432.148	-0.131414	0.119077	-1.1036	0.269767	0.999661
Tipin	189.596	-0.131298	0.198247	-0.662296	0.507781	0.999661
Uchl1	9044.85	-0.131287	0.151938	-0.864081	0.387543	0.999661
Zmym1	256.759	-0.131184	0.153443	-0.854941	0.392584	0.999661
Rint1	396.083	-0.13118	0.112714	-1.16383	0.244492	0.999661
Uri1	942.199	-0.131163	0.0919115	-1.42705	0.153564	0.999661
Lonrf1	620.805	-0.131152	0.116416	-1.12659	0.259918	0.999661
Arhgap44	2863.51	-0.131093	0.0787405	-1.66487	0.0959393	0.999661
1500011K16Rik	359.051	-0.131085	0.133157	-0.984439	0.3249	0.999661
Ccsap	1048.16	-0.130988	0.0943897	-1.38773	0.165218	0.999661
Skap2	424.114	-0.130946	0.151404	-0.86488	0.387105	0.999661
Enpp4	771.486	-0.130896	0.088056	-1.48651	0.137143	0.999661
Lacc1	258.16	-0.130828	0.154179	-0.848548	0.396133	0.999661
Itgav	1653.52	-0.130694	0.130789	-0.999269	0.317664	0.999661
Spryd7	965.091	-0.130672	0.0834995	-1.56495	0.117595	0.999661
Map3k9	1307.06	-0.130642	0.138898	-0.940561	0.34693	0.999661
Hook2	322.455	-0.130532	0.154789	-0.843288	0.399067	0.999661
Fars2	275.127	-0.130505	0.153951	-0.847705	0.396602	0.999661
Mrps18c	341.3	-0.130401	0.11836	-1.10174	0.270575	0.999661
Kif21b	2144.04	-0.130351	0.0878378	-1.48399	0.137811	0.999661
Stam2	579.687	-0.130171	0.0966728	-1.34651	0.178139	0.999661
Ccdc74a	506.43	-0.129955	0.169363	-0.767312	0.442896	0.999661
Lix1	1123.26	-0.129824	0.133361	-0.973483	0.330314	0.999661
Ndufb4	919.518	-0.129816	0.0877183	-1.47992	0.138894	0.999661
Cd63	2162.82	-0.129559	0.139194	-0.930776	0.35197	0.999661
Lrrc40	501.356	-0.129525	0.108874	-1.18968	0.234171	0.999661
Gpank1	236.861	-0.129377	0.149204	-0.867113	0.38588	0.999661
Nprl2	485.487	-0.12927	0.0998213	-1.29502	0.195315	0.999661
Gca	354.688	-0.129204	0.123807	-1.04359	0.296676	0.999661
Myo1d	386.785	-0.129185	0.160772	-0.803525	0.421671	0.999661
Tmem35	865.664	-0.129184	0.118838	-1.08706	0.277011	0.999661
Tle2	440.504	-0.129151	0.154777	-0.834438	0.404034	0.999661
AI480526	800.095	-0.129145	0.113695	-1.13589	0.256003	0.999661
Ncf1	621.167	-0.129066	0.176936	-0.729449	0.465727	0.999661
Pkig	1084.97	-0.129046	0.0921815	-1.39992	0.161539	0.999661
Capg	336.622	-0.129044	0.220146	-0.586173	0.557759	0.999661
Ccdc120	192.387	-0.128847	0.163644	-0.787364	0.431069	0.999661
Gnb4	309.11	-0.128828	0.171607	-0.75072	0.452821	0.999661
Fam26e	137.845	-0.128655	0.210021	-0.612581	0.540153	0.999661
1810043H04Rik	223.908	-0.128646	0.156486	-0.822088	0.411027	0.999661
Abca8b	976.668	-0.128521	0.101134	-1.2708	0.203801	0.999661
Dab2	393.154	-0.128493	0.188638	-0.68116	0.49577	0.999661
Mafb	942.528	-0.128468	0.188936	-0.679956	0.496532	0.999661
Parn	565.405	-0.128297	0.112589	-1.13952	0.254487	0.999661
Pcdh9	1637.24	-0.128142	0.123139	-1.04063	0.298049	0.999661
Far2	293.904	-0.128135	0.203275	-0.630351	0.528465	0.999661
Mtcl1	1000.8	-0.128033	0.101715	-1.25875	0.208121	0.999661
Atp2b4	2348.19	-0.127957	0.300587	-0.425689	0.670335	0.999661
Gmpr	969.088	-0.127935	0.0928196	-1.37832	0.168104	0.999661
Bckdha	696.477	-0.127846	0.106768	-1.19743	0.231141	0.999661
Itgb5	2432.94	-0.12774	0.146285	-0.873226	0.38254	0.999661
Kdr	314.352	-0.12772	0.201506	-0.633828	0.526193	0.999661
Ssu72	959.366	-0.127669	0.0914629	-1.39586	0.162757	0.999661
1700020I14Rik	11471.8	-0.127655	0.0744312	-1.71507	0.0863318	0.999661
Cntn3	406.947	-0.127532	0.110318	-1.15604	0.247665	0.999661
Use1	985.882	-0.127522	0.112758	-1.13093	0.258083	0.999661
Fam136a	404.854	-0.127455	0.115474	-1.10375	0.2697	0.999661
Stard9	920.053	-0.127415	0.0930632	-1.36912	0.170961	0.999661
Npc2	2639.33	-0.127413	0.15523	-0.8208	0.41176	0.999661
Epha3	338.329	-0.127406	0.150366	-0.84731	0.396823	0.999661
Ssx2ip	1963.48	-0.12709	0.0869482	-1.46168	0.143829	0.999661
Eef1b2	2781.41	-0.127088	0.0867761	-1.46455	0.143044	0.999661
Paqr7	1348.64	-0.12706	0.142443	-0.892003	0.372391	0.999661
Ddah2	226.679	-0.127	0.165545	-0.767165	0.442983	0.999661
Zfp580	338.731	-0.126987	0.141463	-0.89767	0.369362	0.999661
C630016N16Rik	205.376	-0.126936	0.158188	-0.802438	0.4223	0.999661
1700037H04Rik	617.755	-0.126842	0.127269	-0.99664	0.318939	0.999661
Rpl26	3837.04	-0.126834	0.0872485	-1.45371	0.146026	0.999661
Ptgs2	722.305	-0.126821	0.136084	-0.931928	0.351374	0.999661
Imp3	397.388	-0.126809	0.13513	-0.938421	0.348028	0.999661
Phf11d	217.65	-0.126715	0.700048	-0.181009	0.85636	0.999661
Zfp688	149.027	-0.126678	0.180762	-0.700801	0.483427	0.999661
Nhlrc2	283.697	-0.12661	0.136314	-0.928809	0.352988	0.999661
Eml1	906.82	-0.12655	0.144611	-0.875102	0.381518	0.999661
Ecm1	184.831	-0.126523	0.23374	-0.541299	0.588302	0.999661
Fen1	218.006	-0.126466	0.148034	-0.854306	0.392936	0.999661
Gngt2	164.601	-0.126434	0.225259	-0.561284	0.574604	0.999661
Vars	1082.94	-0.126426	0.099828	-1.26644	0.205355	0.999661
Mdfic	207.276	-0.126398	0.19124	-0.66094	0.508651	0.999661
Cdpf1	193.794	-0.126299	0.167531	-0.753885	0.450918	0.999661
Zfp386	433.767	-0.126191	0.121664	-1.03721	0.29964	0.999661
Phlda1	335.937	-0.126189	0.145369	-0.86806	0.385362	0.999661
Mlc1	4074.56	-0.126183	0.104295	-1.20987	0.226329	0.999661
Pld1	217.861	-0.126172	0.154153	-0.818487	0.413079	0.999661
Adap2	289.248	-0.12617	0.170264	-0.741026	0.458678	0.999661
Tmem147	853.601	-0.126126	0.0918518	-1.37315	0.169706	0.999661
Fez2	720.554	-0.126104	0.0965076	-1.30667	0.191324	0.999661
Mid1ip1	1793.26	-0.126058	0.13015	-0.968556	0.332767	0.999661
Ikzf1	365.596	-0.125957	0.214435	-0.587391	0.556941	0.999661
Pink1	5910.35	-0.12593	0.0783586	-1.6071	0.108033	0.999661
Thap3	298.002	-0.125853	0.137773	-0.913483	0.360989	0.999661
Actr3b	1685.43	-0.125818	0.0897851	-1.40133	0.161117	0.999661
Emc4	962.386	-0.125664	0.0975916	-1.28765	0.197867	0.999661
Rgs19	463.291	-0.125593	0.125142	-1.0036	0.315571	0.999661
Tmem159	217.228	-0.125542	0.200053	-0.627543	0.530303	0.999661
Ninl	181.513	-0.125454	0.178931	-0.701132	0.48322	0.999661
Arl4a	625.682	-0.125414	0.121996	-1.02802	0.303942	0.999661
Dap	202.481	-0.125345	0.208022	-0.602557	0.546803	0.999661
Prkx	479.488	-0.125342	0.10944	-1.1453	0.252083	0.999661
Fscn1	2859.95	-0.125085	0.0830422	-1.50628	0.131996	0.999661
Ube2a	712.141	-0.12498	0.0926508	-1.34893	0.177358	0.999661
Rgs20	397.808	-0.124972	0.131582	-0.949765	0.342232	0.999661
Gm15500	286.889	-0.124962	0.160132	-0.780369	0.435174	0.999661
2310067B10Rik	1492.64	-0.124955	0.141777	-0.881346	0.378131	0.999661
Acbd4	521.424	-0.12479	0.111715	-1.11704	0.263979	0.999661
Phf1	910.385	-0.124781	0.124673	-1.00087	0.316891	0.999661
Rps12	3936.6	-0.124744	0.12074	-1.03317	0.301525	0.999661
Cat	1161.63	-0.124717	0.113213	-1.10161	0.270631	0.999661
Sh3glb1	1673.77	-0.124714	0.075603	-1.64959	0.0990272	0.999661
Avpi1	257.727	-0.124701	0.162931	-0.765361	0.444056	0.999661
Ccdc85b	1616.93	-0.124628	0.0784328	-1.58897	0.112066	0.999661
Prr24	480.987	-0.124375	0.136076	-0.914012	0.36071	0.999661
Hn1	1150.99	-0.124331	0.0997531	-1.24639	0.212623	0.999661
Cryl1	297.165	-0.124277	0.169309	-0.734021	0.462936	0.999661
Setdb2	125.91	-0.124207	0.199422	-0.622834	0.533394	0.999661
Grm4	220.257	-0.124196	0.190966	-0.650356	0.515462	0.999661
Stat5b	473.705	-0.124161	0.111644	-1.11212	0.266087	0.999661
Dleu2	146.353	-0.12411	0.224594	-0.552595	0.580541	0.999661
Bmp2k	809.031	-0.124035	0.132934	-0.933056	0.350791	0.999661
Cd200	1387.63	-0.123999	0.0968371	-1.28049	0.200373	0.999661
Tor1aip1	1146.51	-0.123917	0.0934413	-1.32615	0.18479	0.999661
Kcna3	147.404	-0.123812	0.254863	-0.485798	0.62711	0.999661
Gtpbp10	211.789	-0.123782	0.161791	-0.765072	0.444229	0.999661
Grin3a	1028.69	-0.123732	0.131568	-0.940447	0.346988	0.999661
Txndc12	532.204	-0.123634	0.0978206	-1.26389	0.20627	0.999661
Zbed5	131.738	-0.123485	0.204776	-0.603027	0.546491	0.999661
Vmac	258.199	-0.123374	0.147916	-0.834084	0.404234	0.999661
Nagpa	260.341	-0.123285	0.142005	-0.868176	0.385298	0.999661
Asphd1	326.263	-0.123164	0.136105	-0.904919	0.365508	0.999661
[truncated: 39,130 more rows]

## Sheet: RNA_WT-Sponge_vs_WT-Control
Supplementary Table 3: Gene differential expression analysis between WT-Sponge and WT-Control
gene	baseMean	log2FoldChange	lfcSE	stat	pvalue	padj
Fibcd1	3596.8	0.389188	0.0882903	4.40805	1.04305e-05	0.0105348
Disp2	9405.18	0.258727	0.0576877	4.48497	7.29247e-06	0.0105348
Mef2c	3120.85	-0.349991	0.0760854	-4.59997	4.22551e-06	0.0105348
Cadps2	2246.02	0.304035	0.0710634	4.27836	1.88277e-05	0.014262
Kit	2123.21	0.265872	0.0642529	4.13789	3.50508e-05	0.0212408
Cntnap1	5441.28	0.240676	0.0596726	4.03327	5.50055e-05	0.0277778
mt-Cytb	155704	-0.176536	0.0453262	-3.89478	9.82878e-05	0.0425446
Plxna1	4571.24	0.300895	0.0779578	3.85972	0.000113518	0.042995
Wfs1	3109.05	-0.424287	0.111803	-3.79496	0.000147665	0.0458169
Cacna1i	1996.64	0.232044	0.0612403	3.78907	0.000151211	0.0458169
Necab1	1921.52	-0.373056	0.0995653	-3.74685	0.000179068	0.048425
Pcdh19	2632.26	0.23327	0.0625456	3.7296	0.000191782	0.048425
Arpp21	3827.28	-0.277819	0.0750757	-3.70052	0.00021516	0.0501489
Ly6e	4752.17	0.192677	0.0533189	3.61367	0.000301896	0.0653389
Mt1	3466.41	-0.306504	0.0862275	-3.55459	0.000378563	0.0764698
Slit3	1812.7	0.270778	0.0770011	3.51655	0.000437202	0.0784708
Clu	21345.8	-0.165711	0.0471481	-3.51469	0.000440265	0.0784708
mt-Co1	330393	-0.143819	0.0411011	-3.49916	0.000466729	0.0785661
Slc1a2	67487.4	-0.170139	0.0491714	-3.46013	0.000539906	0.0861008
Sez6	4971.1	0.217361	0.0632362	3.4373	0.000587551	0.0880995
Neto1	2567.51	0.273872	0.0799192	3.42687	0.000610591	0.0880995
Atp1a3	57251.1	0.151077	0.044317	3.40902	0.000651978	0.0897952
Lrrn2	4584.39	0.232222	0.0687846	3.37608	0.000735262	0.0942176
Rgs14	1881.85	0.341497	0.101275	3.37199	0.000746278	0.0942176
Mt2	2711.87	-0.313488	0.0934382	-3.35504	0.000793543	0.0961774
Plch2	3123.76	0.338771	0.101879	3.32522	0.000883479	0.0991459
Crym	3203.22	0.315851	0.0947386	3.33392	0.00085632	0.0991459
Ndrg2	14159	-0.142101	0.043485	-3.26782	0.0010838	0.117283
Stmn1	3138.75	-0.312061	0.0980503	-3.18266	0.00145927	0.138874
Rpl11	3362.12	-0.156234	0.0492497	-3.17228	0.00151249	0.138874
Aldoc	14747.8	-0.162376	0.0507688	-3.19834	0.00138221	0.138874
Adam11	5333.65	0.245796	0.0774453	3.1738	0.00150456	0.138874
Sh3bp5	2367.76	0.21126	0.0664697	3.17829	0.00148148	0.138874
Gria1	24567.2	0.201731	0.0637815	3.16285	0.00156235	0.139233
Tmem47	3375.18	-0.166783	0.0530529	-3.14372	0.00166814	0.144414
Csrp1	4031.81	-0.17159	0.0560196	-3.06303	0.0021911	0.170157
Nos1	3469.11	0.182606	0.0595076	3.06861	0.00215054	0.170157
Dync1h1	16908.2	0.169737	0.0553947	3.06414	0.00218297	0.170157
Sepp1	4593.55	-0.243711	0.0797595	-3.05557	0.0022463	0.170157
Hspa12a	6439.2	0.139641	0.0456451	3.05928	0.00221873	0.170157
Rpl19	2498.78	-0.183947	0.0606062	-3.03512	0.00240437	0.177689
Grin2b	17522.3	0.192827	0.0638886	3.01817	0.0025431	0.179788
Shisa6	4388.53	0.289139	0.0958312	3.01717	0.00255145	0.179788
Mapk8ip3	10637	0.139361	0.0463341	3.00775	0.00263191	0.181243
Mdga1	1728.71	0.343224	0.115215	2.97898	0.00289205	0.192385
L1cam	2956.51	0.164161	0.0551624	2.97596	0.00292069	0.192385
Mtor	2891.3	0.180112	0.0607672	2.96396	0.00303704	0.195792
Hapln4	1837.06	0.285058	0.0981476	2.90438	0.00367977	0.232286
Amph	5144.22	0.17141	0.0592924	2.89092	0.00384111	0.237522
Lsamp	10109.3	0.14069	0.0487969	2.88317	0.00393691	0.238577
Mfn2	4215.48	0.131272	0.0459881	2.85448	0.00431068	0.25118
Rere	4567.95	0.189102	0.0662142	2.85592	0.00429127	0.25118
Tln2	3178.27	0.156233	0.0549416	2.84361	0.00446052	0.255007
Akap13	2645.19	0.277717	0.0980096	2.83357	0.00460316	0.257026
Cacna1g	1847.46	0.214993	0.075989	2.82927	0.00466549	0.257026
Scn8a	9960.52	0.190824	0.0676876	2.81919	0.00481447	0.260497
Zer1	4617.6	0.167161	0.0599654	2.78763	0.00530949	0.275186
Cplx1	10528.5	0.130664	0.0469178	2.78496	0.00535346	0.275186
Megf8	5024.09	0.188767	0.0677882	2.78466	0.0053584	0.275186
Nos1ap	2766.64	0.241887	0.0871896	2.77427	0.00553263	0.278051
Slc24a3	5117.87	0.167886	0.0614949	2.73008	0.00633185	0.278051
Ncdn	50117.8	0.147107	0.0534084	2.75438	0.00588029	0.278051
Lrp1	13907.5	0.16714	0.0606679	2.75499	0.00586935	0.278051
Ankrd52	1931.14	0.17227	0.0629131	2.73823	0.00617711	0.278051
Rpl23a	4082.35	-0.126986	0.0464411	-2.73435	0.00625037	0.278051
Galnt16	5536.9	0.171675	0.0621341	2.76298	0.00572768	0.278051
Rps24	5961.53	-0.13842	0.0504767	-2.74225	0.006102	0.278051
Ncald	9097.58	-0.164719	0.0597395	-2.75729	0.00582826	0.278051
Pcdh1	8379.33	0.199407	0.0726904	2.74324	0.00608358	0.278051
Scg5	2798.27	-0.152329	0.0559982	-2.72024	0.00652339	0.278393
Cabin1	2131.02	0.210858	0.0774508	2.72248	0.00647946	0.278393
Cpe	45752	-0.115251	0.0425249	-2.71019	0.00672444	0.282987
Kcnq5	2219.36	0.297202	0.111227	2.67203	0.00753941	0.290922
Nrip3	4770.39	0.277336	0.103795	2.67196	0.00754087	0.290922
Tmem66	4220.6	-0.134092	0.0503797	-2.66162	0.00777655	0.290922
Peak1	2240.32	0.206193	0.0771968	2.671	0.00756254	0.290922
Rps27a	2822.35	-0.140598	0.0524919	-2.67846	0.00739611	0.290922
Cpne6	10126.1	0.186348	0.0695495	2.67935	0.00737642	0.290922
Adcy9	2192.97	0.218342	0.0820343	2.6616	0.00777712	0.290922
Dopey2	2389.82	0.173244	0.0643446	2.69243	0.00709329	0.290922
Pkd1	4009.17	0.194529	0.0729862	2.66529	0.00769228	0.290922
Map1a	38873.2	0.158749	0.0598961	2.65041	0.00803948	0.297068
Wbscr17	3985.8	0.216326	0.0818412	2.64324	0.00821166	0.299775
Ptprn2	4785.77	0.133208	0.0505768	2.63377	0.00844423	0.304595
Fam65a	2237.78	0.177795	0.0677891	2.62277	0.0087218	0.310906
Arhgef11	2149.39	0.177587	0.0680967	2.60786	0.00911092	0.311415
Celsr2	7325.18	0.175123	0.067067	2.61116	0.00902345	0.311415
C530008M17Rik	2441.65	0.177242	0.0682664	2.59632	0.00942275	0.311415
Gm15800	8869.17	0.138399	0.0533302	2.59513	0.0094555	0.311415
Ptprg	2785.5	0.139113	0.0535721	2.59674	0.00941136	0.311415
Ptk2b	20027.4	0.175052	0.0672299	2.60378	0.00922021	0.311415
mt-Nd5	99945.1	-0.134511	0.0514837	-2.61268	0.00898347	0.311415
Prdx6	4401.83	-0.203762	0.0791685	-2.57378	0.0100594	0.312736
Cacna1b	3510.2	0.166473	0.0645431	2.57926	0.00990134	0.312736
Rps21	3283.96	-0.15546	0.0601254	-2.58559	0.00972118	0.312736
Srgap3	10836.3	0.15902	0.0618302	2.57188	0.0101149	0.312736
Kcnc1	4253.39	0.168691	0.0653159	2.58269	0.00980335	0.312736
Prrt1	5139.1	0.178057	0.0690657	2.57808	0.00993518	0.312736
Tnr	2112.45	0.229415	0.0895806	2.56099	0.0104376	0.319453
Kcnip3	2015.52	-0.204967	0.0802548	-2.55395	0.0106508	0.321702
Grn	1862.91	0.317173	0.124304	2.55159	0.0107234	0.321702
Rnf112	7858.18	0.225916	0.088902	2.54118	0.0110479	0.328187
Elfn2	3488.93	0.161718	0.0637586	2.53642	0.0111994	0.329457
Trrap	4670.65	0.151114	0.0598004	2.52697	0.0115052	0.3352
D10Bwg1379e	2271.54	0.168121	0.0667811	2.51749	0.0118195	0.337859
Kcnip2	3232.81	0.175498	0.0696612	2.5193	0.0117587	0.337859
Prkca	8033.32	0.191222	0.0762218	2.50876	0.0121154	0.343081
Ppm1e	10324.9	0.14703	0.0588502	2.49838	0.0124764	0.350032
Arpp19	1713.03	-0.229543	0.092185	-2.49003	0.0127732	0.351845
Matr3	6692.08	-0.122083	0.049016	-2.49068	0.0127497	0.351845
Cadps	5843.21	0.13969	0.0563477	2.47908	0.0131722	0.359566
St6galnac5	4854.5	0.149119	0.0602805	2.47374	0.0133705	0.361134
Rps17	3058.36	-0.130996	0.0530665	-2.46853	0.013567	0.361134
Rplp2	2535.56	-0.144724	0.0586401	-2.468	0.0135872	0.361134
Nrp2	2100.49	0.192818	0.0782428	2.46435	0.013726	0.361651
Agrn	4854.78	0.186812	0.0771468	2.42151	0.0154563	0.363809
Cacna1c	3447.73	0.181371	0.074891	2.4218	0.0154438	0.363809
Ltbp4	1663.33	0.23192	0.0963336	2.40747	0.0160634	0.363809
Kcnc3	5518.34	0.182892	0.0746938	2.44855	0.0143431	0.363809
Tenm4	4232.21	0.12904	0.0536067	2.40716	0.0160769	0.363809
Slc25a22	4685.07	0.115266	0.0476888	2.41704	0.0156472	0.363809
Mast1	2253.86	0.164189	0.0678554	2.41969	0.0155336	0.363809
Nrp1	2480.22	0.162481	0.0663812	2.4477	0.0143772	0.363809
Scg3	5704.8	-0.128343	0.0532217	-2.41148	0.0158879	0.363809
Rpsa	7109.08	-0.116904	0.0480498	-2.43297	0.0149756	0.363809
Ksr1	3444.97	0.213535	0.0886399	2.40901	0.0159957	0.363809
4933426M11Rik	1888.16	0.195213	0.0801157	2.43663	0.0148248	0.363809
Pfkp	4436.88	-0.125297	0.0510742	-2.45324	0.0141575	0.363809
Nrsn1	5802.93	-0.116074	0.0480484	-2.41578	0.0157018	0.363809
Nrn1	3957.83	-0.14967	0.0621601	-2.40782	0.0160483	0.363809
Slc1a3	14286.4	-0.144929	0.0601387	-2.40991	0.0159565	0.363809
Eif4g1	7107.08	0.10925	0.0450738	2.42381	0.0153587	0.363809
Slit1	6244.61	0.19326	0.080376	2.40445	0.0161968	0.363809
Armcx4	2050.49	0.168215	0.0699681	2.40417	0.0162093	0.363809
mt-Nd2	87294.9	-0.112882	0.0468095	-2.41151	0.0158865	0.363809
Cpne7	6105.88	0.375679	0.15677	2.39637	0.0165586	0.368915
mt-Nd4	81285.8	-0.121347	0.0507564	-2.39077	0.0168133	0.371856
Snrpn	14972.1	0.105244	0.0441808	2.38212	0.0172131	0.377941
Glul	29558	-0.17203	0.0725812	-2.37018	0.0177796	0.386063
Dnajc16	1776.08	0.161734	0.0683478	2.36633	0.0179653	0.386063
Scrt1	2535.86	0.151696	0.0640773	2.36739	0.0179139	0.386063
Ngef	1933.85	-0.189791	0.0803371	-2.36243	0.0181554	0.386928
Rusc2	2717.59	0.12571	0.0533856	2.35475	0.0185352	0.386928
Slc24a2	18344.5	0.163681	0.0696433	2.35027	0.0187597	0.386928
Luzp1	2712.39	0.161524	0.0685531	2.35619	0.0184633	0.386928
Vgf	3364.44	-0.210609	0.0896198	-2.35003	0.0187717	0.386928
Fam193b	1922.87	0.171877	0.0729336	2.35662	0.0184424	0.386928
Sdc3	5610.15	0.111697	0.0476466	2.34428	0.019064	0.387678
Ezr	1782.48	-0.223001	0.0951048	-2.34479	0.0190379	0.387678
Pcnxl2	2423.74	0.156297	0.0668142	2.33928	0.0193209	0.387698
mt-Nd1	117032	-0.122289	0.0522696	-2.33958	0.0193055	0.387698
Pam	3750.06	-0.141381	0.0605059	-2.33665	0.0194575	0.38787
2900026A02Rik	2150.53	0.203681	0.0874048	2.33032	0.0197895	0.39191
Rptor	1862.19	0.1412	0.0607594	2.32392	0.0201296	0.393502
Dmd	1889.11	0.172397	0.0741561	2.32479	0.0200834	0.393502
Rap1gap2	3760.09	-0.149593	0.0644583	-2.32078	0.0202988	0.394265
Ezh1	1814.51	0.156251	0.0674156	2.31773	0.0204641	0.394944
Cst3	16813.8	-0.101743	0.0441222	-2.30595	0.0211136	0.397355
Gigyf1	1786.53	0.169433	0.0734031	2.30825	0.020985	0.397355
Ppia	8987.88	-0.0940389	0.0407761	-2.30623	0.021098	0.397355
Synj1	11700.9	0.10501	0.0454425	2.31084	0.0208419	0.397355
Rps3	4843.65	-0.108367	0.047101	-2.30074	0.0214065	0.397925
Panx2	2400.25	0.137001	0.0594954	2.30271	0.0212952	0.397925
Lrp1b	1988.37	0.17802	0.0780927	2.2796	0.0226313	0.400403
Sdc4	1795.93	-0.237749	0.10447	-2.27575	0.0228607	0.400403
Htt	4763.66	0.149103	0.0655185	2.27574	0.0228613	0.400403
Clip2	3457.36	0.121298	0.0532137	2.27945	0.0226405	0.400403
Fry	5020.41	0.151492	0.0662941	2.28515	0.022304	0.400403
Rpl27a	4073.53	-0.118848	0.051899	-2.28999	0.022022	0.400403
Large	3569.08	0.141102	0.0619453	2.27785	0.0227352	0.400403
Smpd3	2291.06	0.160606	0.0702399	2.28653	0.0222233	0.400403
Fasn	7045.02	0.150751	0.0658172	2.29046	0.0219947	0.400403
Map1b	33412.6	0.0923255	0.0403093	2.29043	0.0219965	0.400403
Tmem178b	3590.16	0.14661	0.064503	2.27291	0.0230315	0.401066
Akap6	5516.5	0.114743	0.0505635	2.26928	0.0232515	0.402583
Kndc1	3313.07	0.154522	0.0683897	2.25943	0.0238564	0.410709
Ryr3	3075.74	0.208672	0.0925551	2.25457	0.0241602	0.410926
Ubr1	1770.95	0.146795	0.0653847	2.2451	0.0247616	0.410926
Ctsa	2180.2	0.20071	0.089582	2.24051	0.0250576	0.410926
Lmtk3	8047.31	0.173974	0.0776359	2.24089	0.025033	0.410926
Herc2	8572.43	0.149996	0.0669633	2.23998	0.0250923	0.410926
Capn5	1690.92	0.183912	0.0816902	2.25133	0.0243643	0.410926
Zwint	11453.7	-0.14299	0.0634093	-2.25503	0.0241313	0.410926
Sparc	5921.13	-0.136586	0.0607311	-2.24903	0.0245108	0.410926
H3f3b	3354.93	-0.12598	0.0562927	-2.23794	0.0252251	0.410926
Myo5b	2810.87	0.181033	0.0805518	2.24741	0.0246135	0.410926
Sparcl1	35413.4	-0.102475	0.0458482	-2.23509	0.0254117	0.411752
Mapre3	3976.19	0.114645	0.0515823	2.22257	0.0262446	0.420746
Arap2	2092.19	-0.20211	0.0908931	-2.2236	0.0261756	0.420746
Drp2	1732.11	0.163062	0.0736128	2.21513	0.0267513	0.426613
Myo6	3552.9	-0.124021	0.0561858	-2.20734	0.02729	0.432925
Spock1	5310.04	0.149405	0.0677576	2.20499	0.0274546	0.433268
Mapk8ip2	7841.99	0.115241	0.0523234	2.20247	0.0276319	0.433806
Atn1	4825.63	0.128382	0.0585428	2.19296	0.0283102	0.437652
Pfkl	4742.86	0.139321	0.0634213	2.19675	0.0280384	0.437652
Apc	8797.39	0.104479	0.0476237	2.19384	0.0282472	0.437652
Csf1r	2957.52	0.151747	0.0693434	2.18835	0.0286443	0.438345
Crtac1	2040.47	0.154877	0.0707679	2.18852	0.0286319	0.438345
Prr12	2576.3	0.151631	0.0694191	2.18429	0.0289409	0.440658
Arcn1	2781.61	-0.122471	0.0562065	-2.17895	0.0293353	0.44443
Eif4g3	6353.04	0.119738	0.0550414	2.17542	0.0295983	0.446184
Tyro3	2273.28	-0.17747	0.0822418	-2.15791	0.0309352	0.451305
Sema3e	1671.16	0.183375	0.0852945	2.1499	0.0315632	0.451305
Nrgn	22257.3	0.102277	0.0475518	2.15084	0.0314885	0.451305
Herc1	7471.82	0.124283	0.0578134	2.14973	0.0315765	0.451305
Bsn	16292.8	0.12824	0.05959	2.15203	0.0313949	0.451305
Celsr3	3323.71	0.193034	0.0893664	2.16003	0.0307701	0.451305
Ccdc88a	2960.74	-0.117935	0.0548341	-2.15076	0.0314955	0.451305
Arhgef28	1812.61	0.166305	0.0767592	2.16658	0.0302666	0.451305
Chrd	1710.15	0.226799	0.10509	2.15814	0.0309168	0.451305
Pacs1	1808.33	0.159997	0.0738526	2.16643	0.0302782	0.451305
Eef1g	4472.59	-0.123863	0.05745	-2.15601	0.0310832	0.451305
Pnkd	3687.12	0.111695	0.0523446	2.13383	0.0328567	0.452176
Fryl	2298.61	0.149722	0.0701862	2.13321	0.0329078	0.452176
Wdfy3	6145.44	0.126207	0.0592288	2.13083	0.0331028	0.452176
Prkcg	6414.14	0.147578	0.0687979	2.14509	0.0319458	0.452176
2021-09-07	6782.16	-0.128909	0.0603784	-2.13502	0.032759	0.452176
Stxbp5	3362.21	0.117178	0.0547333	2.14089	0.0322833	0.452176
Syt1	30622	0.0795342	0.0372782	2.13353	0.0328814	0.452176
Arhgef25	5288.62	0.163625	0.0768012	2.13051	0.0331297	0.452176
Nsf	22046.4	0.0893655	0.0418217	2.13682	0.0326125	0.452176
Khsrp	2243.89	0.137661	0.0645995	2.13099	0.0330898	0.452176
Vps13d	3923.97	0.145841	0.0688807	2.1173	0.034234	0.46492
Rpl9	4312.6	-0.114159	0.0540459	-2.11226	0.034664	0.46492
Col4a2	1765.39	0.20427	0.0967136	2.11211	0.0346772	0.46492
Zfhx2	2712.56	0.155334	0.073488	2.11373	0.0345387	0.46492
Slitrk3	1864.33	0.153805	0.0731258	2.1033	0.0354396	0.466588
Ubr4	6478.19	0.127535	0.0611771	2.08468	0.0370985	0.466588
Kcnab2	14328.9	0.1439	0.0687902	2.09186	0.0364507	0.466588
Nsg1	4437.56	0.111425	0.0533798	2.08741	0.0368511	0.466588
Ociad2	2099.02	0.156259	0.0744808	2.09797	0.0359075	0.466588
Copg1	5695.26	0.093553	0.0448795	2.08454	0.0371114	0.466588
Camkv	14017.2	0.117562	0.0560557	2.09723	0.0359734	0.466588
Wasf1	8017.89	0.150057	0.0718814	2.08757	0.036837	0.466588
Spock2	19538.5	0.0810393	0.0384308	2.10871	0.03497	0.466588
Zfp365	7855.75	-0.119951	0.0575254	-2.08519	0.0370518	0.466588
Supt6	5642.02	0.106745	0.0510284	2.09187	0.0364504	0.466588
Med24	2411.46	0.137693	0.0658862	2.08985	0.036631	0.466588
Ckb	13746.9	-0.088347	0.042065	-2.10025	0.0357067	0.466588
Erbb2ip	2750.9	-0.148953	0.0713898	-2.08648	0.036935	0.466588
Rpl17	4299.75	-0.102268	0.0487634	-2.09724	0.0359725	0.466588
Fam13c	2311.55	0.145665	0.0699605	2.08211	0.0373328	0.467431
Zc3h15	1984.18	-0.126766	0.0610473	-2.07652	0.0378463	0.469469
Sulf2	2778.14	0.159564	0.0769343	2.07403	0.0380767	0.469469
Pom121	1850.21	0.129335	0.0624226	2.07193	0.038272	0.469469
Htra1	2628.05	-0.211395	0.101964	-2.07324	0.0381497	0.469469
Pfdn5	2533.02	-0.113095	0.0546275	-2.07029	0.0384252	0.469469
Caskin1	4254.09	0.130377	0.0627305	2.07837	0.0376751	0.469469
Hpca	25238.8	0.178346	0.0864653	2.06263	0.0391481	0.476381
Psat1	1825.81	-0.13352	0.064808	-2.06023	0.0393761	0.477238
Parp1	2359.48	0.164084	0.0797619	2.05717	0.0396697	0.478882
Gstm5	2111.86	-0.160523	0.078288	-2.05042	0.0403236	0.481025
Gstm1	4057.12	-0.116533	0.0567515	-2.05339	0.0400344	0.481025
Bnip3l	2733.75	-0.118612	0.0578328	-2.05094	0.040273	0.481025
Rpl26	3251.77	-0.110349	0.05394	-2.04576	0.0407796	0.484557
Gpr37l1	3768.41	-0.121304	0.0593885	-2.04255	0.0410974	0.485552
Cox4i1	6740.83	-0.109393	0.0535801	-2.04167	0.0411838	0.485552
Slc6a1	7434.31	0.111052	0.0546283	2.03288	0.0420651	0.489568
Tub	6074.72	0.132144	0.065037	2.03183	0.0421707	0.489568
Acsbg1	2624.53	-0.117409	0.057656	-2.03638	0.0417122	0.489568
Polr2a	2562.4	0.121249	0.0596162	2.03382	0.0419695	0.489568
Celf5	7102.55	0.117456	0.0579437	2.02707	0.0426551	0.493301
Aatk	6449.4	0.12493	0.0618742	2.01909	0.0434779	0.500905
RP23-8J15.7	5392.04	-0.118901	0.0590898	-2.0122	0.0441988	0.502167
Cabp7	5451.63	0.173953	0.0864704	2.01171	0.0442503	0.502167
Myh10	6203.86	0.10541	0.0523559	2.01334	0.044079	0.502167
Tnfrsf21	2089.53	0.149899	0.074413	2.01443	0.0439647	0.502167
Cacnb4	3354.45	-0.17251	0.0861226	-2.00307	0.0451695	0.503316
Rps8	3805.94	-0.110882	0.055333	-2.00391	0.0450796	0.503316
Cntnap2	2360.41	0.164962	0.0824229	2.00141	0.0453483	0.503316
Nr3c2	4260.02	0.145551	0.0725926	2.00504	0.044959	0.503316
Baz2a	1953.87	0.14433	0.0718406	2.00903	0.0445338	0.503316
Chd8	3083.98	0.115598	0.0577461	2.00184	0.0453019	0.503316
Nat8l	5889	0.11633	0.0583168	1.99479	0.0460662	0.507641
Clstn2	3782.53	0.146856	0.0736787	1.99319	0.0462406	0.507641
Chrm1	5549.73	0.113358	0.056869	1.99332	0.0462269	0.507641
Ksr2	2167.49	0.154678	0.0778009	1.98813	0.0467977	0.511902
Srgap2	2248.86	0.160275	0.0810605	1.97723	0.0480158	0.512065
Ppm1l	3037.55	-0.14393	0.0727565	-1.97824	0.047902	0.512065
Ahi1	6053.6	0.128535	0.0648411	1.9823	0.0474452	0.512065
Synpr	2614.34	-0.136893	0.0690995	-1.9811	0.0475806	0.512065
2410089E03Rik	1689.05	0.149418	0.0756198	1.97591	0.0481646	0.512065
Trio	5212.56	0.125622	0.0635174	1.97775	0.0479566	0.512065
Grin2a	2029.73	0.207651	0.105027	1.97712	0.0480283	0.512065
Rcan2	2352.57	-0.180267	0.0908933	-1.98328	0.047336	0.512065
Snap91	7394.81	0.0788146	0.0400088	1.96993	0.0488462	0.515693
Traf3	2014.61	0.159665	0.0810125	1.97087	0.0487385	0.515693
Dtx3	3613.18	0.117193	0.0595612	1.96761	0.0491129	0.516709
Nav1	4305.24	0.17586	0.089588	1.96299	0.0496476	0.518732
2021-09-05	6939.22	-0.128295	0.0653387	-1.96353	0.0495843	0.518732
Rasal1	2027.62	0.136144	0.0695594	1.95723	0.0503202	0.523849
mt-Rnr2	167366	-0.115617	0.0591135	-1.95585	0.0504831	0.523849
Prex2	2666.15	-0.214357	0.110872	-1.93336	0.0531915	0.524411
Gpr155	1675.63	0.137693	0.0710393	1.93827	0.0525902	0.524411
Tnks1bp1	3377.88	0.164938	0.0851208	1.93769	0.0526606	0.524411
Sort1	15980.8	0.09494	0.0490489	1.93562	0.0529143	0.524411
Rheb	1774.98	-0.148469	0.0768862	-1.93103	0.0534795	0.524411
Wipf3	13287.9	0.165305	0.0848033	1.94928	0.0512624	0.524411
Ccnd2	2019.07	0.187563	0.0969044	1.93554	0.0529235	0.524411
Kmt2b	1783.66	0.175163	0.0906413	1.93248	0.0533003	0.524411
Ssbp4	2737.75	0.129117	0.0666798	1.93638	0.0528214	0.524411
Mast3	9295.57	0.153604	0.0793492	1.9358	0.0528925	0.524411
Rpl18a	3744.83	-0.106698	0.0552241	-1.9321	0.053347	0.524411
Ank3	12541.9	0.10594	0.0545179	1.94322	0.0519898	0.524411
Prpf8	5872.69	0.0867667	0.0444281	1.95297	0.0508235	0.524411
Bzrap1	6395.63	0.163856	0.0843505	1.94256	0.0520691	0.524411
Dzip1	1997.98	0.165073	0.0850415	1.94109	0.0522475	0.524411
Pigq	2213.64	0.129586	0.066535	1.94764	0.0514579	0.524411
Thoc2	1888.2	-0.124323	0.0642818	-1.93403	0.053109	0.524411
Dgkb	4583.71	0.122681	0.0636844	1.9264	0.0540548	0.528342
Efhd2	2974.97	-0.158877	0.0825437	-1.92476	0.0542588	0.528631
Tecpr2	2095.47	0.136095	0.070783	1.9227	0.0545175	0.529449
Ldha	4272.4	-0.100722	0.0524681	-1.91968	0.0548979	0.52984
Tm9sf3	4130.67	-0.0939737	0.0489899	-1.91823	0.0550823	0.52984
Reps2	5881.59	0.121239	0.0632034	1.91824	0.0550802	0.52984
Astn1	6598.55	0.0885856	0.0464977	1.90516	0.0567593	0.534022
Kcnq2	14285.2	0.13377	0.0702621	1.90387	0.0569271	0.534022
Serpini1	4461.27	-0.162367	0.0852421	-1.90477	0.0568095	0.534022
Adar	3710.87	0.118139	0.0619118	1.90818	0.056368	0.534022
Eno2	16811.7	0.0731646	0.0383042	1.91009	0.0561214	0.534022
Atp1b2	11163.1	-0.0900095	0.0471874	-1.90749	0.0564572	0.534022
Cluh	2375.91	0.13458	0.0706358	1.90527	0.0567451	0.534022
Map4k3	2257.99	0.112142	0.0587437	1.909	0.0562615	0.534022
Tnpo2	3157.31	0.118034	0.0621525	1.89911	0.0575507	0.536549
Lynx1	7443.48	0.144207	0.0758855	1.90033	0.0573903	0.536549
Rasgrf1	13447.4	0.0922386	0.0486735	1.89505	0.0580862	0.53823
Sptb	7772.4	0.140268	0.0739798	1.89603	0.0579562	0.53823
Hs3st4	1910.9	0.201745	0.106539	1.89363	0.0582741	0.538325
Slc39a10	3112.4	-0.184743	0.0978637	-1.88776	0.059058	0.538699
Atp11b	2344.68	-0.112145	0.0593549	-1.8894	0.058838	0.538699
Csde1	4918.16	-0.0862588	0.0457467	-1.88557	0.0593523	0.538699
Rnf11	4147.84	-0.110605	0.058665	-1.88536	0.0593814	0.538699
Hook3	2681.25	-0.123282	0.0653086	-1.88769	0.0590677	0.538699
Gaa	7571.48	0.121636	0.0644449	1.88744	0.0591013	0.538699
Atrnl1	2311.65	0.107481	0.0570803	1.88298	0.0597027	0.539997
Dclk2	1995.21	0.168018	0.0892924	1.88166	0.0598825	0.540011
Acsl3	3641.97	-0.123899	0.0658931	-1.8803	0.0600669	0.540067
Dock4	7462.41	0.144583	0.0770599	1.87624	0.0606227	0.542895
Cpeb3	1743.97	0.129749	0.0691851	1.87539	0.0607398	0.542895
Srcap	4544.08	0.124522	0.0666315	1.86881	0.0616486	0.549398
Eif5	4655.57	-0.0996421	0.0534699	-1.86352	0.0623897	0.552751
Zmym3	3240.73	0.118583	0.0636293	1.86366	0.0623694	0.552751
Dnm1	28096.9	0.088508	0.0476624	1.85698	0.0633145	0.552862
Kcnk1	1683.37	-0.156155	0.0840439	-1.85802	0.0631662	0.552862
Efnb3	3255.38	0.161751	0.0868922	1.86151	0.0626724	0.552862
Omg	1820.72	-0.122354	0.0658446	-1.85823	0.0631364	0.552862
Eif3h	2080.33	-0.116446	0.0626144	-1.85973	0.062924	0.552862
Dnajb14	3687.92	0.10538	0.0568213	1.85459	0.0636551	0.554043
Brd4	2402.38	0.115417	0.0622707	1.85347	0.0638155	0.554043
Ryr2	9024.07	0.11146	0.0602366	1.85037	0.0642599	0.556307
Rpl7	3672.43	-0.0931028	0.0505662	-1.84121	0.0655915	0.556791
Spred1	3055.47	-0.129947	0.0706277	-1.83988	0.0657859	0.556791
Sez6l	7800.35	0.137073	0.0743823	1.84281	0.0653565	0.556791
Icam5	7116.32	0.11874	0.0642563	1.84791	0.0646161	0.556791
Hsp90aa1	17918.4	-0.120971	0.0657393	-1.84016	0.0657444	0.556791
Nefm	3618.27	0.159145	0.0862344	1.84549	0.0649666	0.556791
Slitrk1	1687.55	0.112447	0.0611109	1.84005	0.0657602	0.556791
Myh9	3527.05	0.132233	0.0717344	1.84337	0.0652744	0.556791
Rpl21	6199.42	-0.0885373	0.0481934	-1.83712	0.0661916	0.557113
Sipa1l3	5316.63	0.174728	0.0950454	1.83836	0.0660094	0.557113
Faah	3117.87	0.148088	0.0808192	1.83234	0.066901	0.559973
Rpl10	3983.53	-0.112855	0.0615525	-1.83348	0.0667307	0.559973
Gapvd1	2240.77	0.111284	0.060951	1.8258	0.0678798	0.561955
Clstn3	6754.18	0.0779794	0.0426977	1.82631	0.0678031	0.561955
Jph4	12712	0.120615	0.0659974	1.82758	0.0676133	0.561955
Nell2	14241.3	0.11432	0.0625929	1.82641	0.067789	0.561955
Arhgap32	4492.6	-0.146228	0.0801675	-1.82403	0.0681469	0.56263
Rcn2	2118.17	-0.13083	0.0718099	-1.82189	0.0684717	0.563775
Adam23	3333.06	0.118996	0.0655138	1.81635	0.069317	0.564342
Ddah1	1812.12	-0.139674	0.0768595	-1.81726	0.0691767	0.564342
Prdm2	1806.05	0.116395	0.063994	1.81884	0.0689363	0.564342
Mapk3	3336.25	-0.133087	0.0731164	-1.8202	0.0687282	0.564342
Tro	4322.86	0.0847676	0.0466952	1.81534	0.0694718	0.564342
Atp2a2	16831.1	0.0907641	0.0500618	1.81304	0.0698256	0.564373
Nrcam	10052.6	0.0769404	0.0424406	1.81289	0.0698481	0.564373
Ap3b2	3731.34	0.0949492	0.0524415	1.81057	0.0702069	0.565008
Ric3	1904.95	-0.104749	0.0579057	-1.80895	0.0704587	0.565008
Golm1	1876.74	0.19756	0.109223	1.80877	0.0704862	0.565008
Chd5	6280.8	0.104628	0.0579126	1.80665	0.0708166	0.566159
Sall2	1683.9	0.147471	0.0817431	1.80408	0.0712187	0.567876
Cnih2	6797.88	0.121034	0.067201	1.80108	0.07169	0.570133
St3gal5	2058.07	-0.122446	0.0680538	-1.79925	0.0719788	0.570931
Cacnb2	1666.23	0.164863	0.0917447	1.79698	0.0723392	0.571903
Ptms	9467.37	0.110118	0.0614711	1.79137	0.0732338	0.571903
Sez6l2	7224.62	0.0876234	0.0489099	1.79153	0.073209	0.571903
Ndufa13	2620.97	-0.132574	0.0739911	-1.79175	0.0731725	0.571903
Edil3	2697.72	-0.121835	0.0679498	-1.79301	0.0729716	0.571903
Stag2	1883.55	-0.131144	0.0731486	-1.79284	0.0729984	0.571903
Hnrnpu	2826.89	-0.109201	0.0610543	-1.78858	0.073682	0.573924
Col25a1	2141.24	0.173207	0.0969382	1.78678	0.0739738	0.57472
Rpl3	8058.48	-0.0697578	0.0391322	-1.78262	0.0746483	0.578477
Dhx9	2205	0.119587	0.0674407	1.77322	0.0761919	0.582679
Mmp17	4727.44	0.129743	0.0731143	1.77453	0.0759761	0.582679
Gramd1a	2066.38	0.10695	0.0603453	1.7723	0.0763445	0.582679
Tacc2	1940.11	0.10538	0.0593168	1.77657	0.0756393	0.582679
Fermt2	1684	-0.119321	0.0671349	-1.77734	0.0755125	0.582679
Slc1a1	3513.88	0.116343	0.0655325	1.77535	0.0758399	0.582679
Spen	2544.52	0.130235	0.0735527	1.77063	0.0766223	0.583331
Nfasc	6672.99	0.149672	0.0846951	1.76719	0.0771969	0.585191
Frmd4a	1711.56	0.140687	0.0797337	1.76446	0.0776549	0.585191
Macf1	11955.8	0.0962591	0.0545871	1.7634	0.0778323	0.585191
Paics	1718.83	-0.112986	0.0640376	-1.76437	0.07767	0.585191
Fam107a	9181.66	-0.255349	0.144613	-1.76574	0.07744	0.585191
Pip4k2c	3023.84	0.105103	0.0597681	1.75852	0.0786598	0.589948
Plekhb1	5386.65	-0.0979866	0.0558035	-1.75592	0.0791016	0.591797
Strbp	3450.36	-0.117736	0.0672763	-1.75003	0.0801129	0.592932
Camk2n1	14765.3	-0.112234	0.0640503	-1.75227	0.0797272	0.592932
BC018242	5720.13	0.111267	0.0634746	1.75294	0.079613	0.592932
Paqr9	2125.48	0.11934	0.0682198	1.74934	0.0802318	0.592932
Cacna2d3	1892.4	0.157264	0.0897904	1.75146	0.0798674	0.592932
Ndst1	2778	0.121872	0.069861	1.74449	0.081073	0.597691
Mapk14	2060.4	0.115019	0.0660078	1.7425	0.0814205	0.598797
Crocc	1957.24	0.141923	0.0815585	1.74014	0.0818344	0.600383
Coro2b	5149.88	0.109665	0.0630952	1.73809	0.0821958	0.601578
Mink1	10326	0.115287	0.0664674	1.73449	0.0828315	0.604715
Fam213a	2360.57	-0.10491	0.0605227	-1.73341	0.0830236	0.604715
Kcnj10	4173.76	-0.12707	0.0734087	-1.731	0.0834519	0.604927
Rpl14	3559.63	-0.0909536	0.0525353	-1.73128	0.0834012	0.604927
Grin1	11760.8	0.109493	0.0634614	1.72535	0.0844643	0.607846
Atrn	5090.29	0.103051	0.060034	1.71655	0.0860613	0.607846
Adam15	2337.66	0.110644	0.0643527	1.71933	0.0855538	0.607846
Rap1gap	3767.9	0.0958363	0.0557716	1.71837	0.0857288	0.607846
Clstn1	19083.3	0.0633039	0.0368565	1.71758	0.0858738	0.607846
Ncor2	6084.52	0.115293	0.0669201	1.72285	0.0849155	0.607846
Chst11	1993.17	0.110538	0.0642055	1.72163	0.0851368	0.607846
Rai1	2533.94	0.144171	0.0839137	1.71808	0.0857818	0.607846
Nptx1	14641.3	0.155661	0.090269	1.72441	0.0846333	0.607846
Zswim8	3656.74	0.11415	0.0664479	1.71789	0.0858171	0.607846
Pgrmc1	4591.31	-0.123131	0.071367	-1.72532	0.0844697	0.607846
Atxn2l	3738.39	0.123326	0.0720385	1.71195	0.0869063	0.608143
Maz	3417.51	0.0954795	0.055712	1.71381	0.0865644	0.608143
Pcnx	4786.61	0.0998865	0.0582871	1.7137	0.0865843	0.608143
Pitpnm1	2919	0.121002	0.0706478	1.71275	0.0867582	0.608143
Plekhb2	4126.21	-0.0983995	0.0577089	-1.7051	0.0881757	0.612658
Sh3glb2	3275.45	0.118227	0.0695977	1.69872	0.0893712	0.612658
Hivep3	1920.39	0.101879	0.0598942	1.70099	0.0889448	0.612658
Arid1a	3367.34	0.11485	0.0674229	1.70343	0.0884872	0.612658
Grm5	7032.07	0.0833436	0.0489431	1.70287	0.0885926	0.612658
Gde1	2645.51	-0.0969951	0.0569481	-1.70322	0.0885272	0.612658
Rps7	3240.71	-0.0897246	0.0527729	-1.7002	0.0890931	0.612658
Tpt1	7450.18	-0.080627	0.0473473	-1.70288	0.0885898	0.612658
Cul9	2151.67	0.117629	0.0692385	1.6989	0.0893387	0.612658
Samd8	2035.78	-0.106072	0.062486	-1.69754	0.0895953	0.612808
Gabra5	3799.68	0.111854	0.0661271	1.6915	0.0907416	0.616767
Scd1	3297.3	-0.163999	0.0969677	-1.69127	0.0907848	0.616767
Hnrnph2	2607.29	-0.0959743	0.0567207	-1.69205	0.0906362	0.616767
Agap3	4112.85	0.0923777	0.0546991	1.68883	0.0912513	0.617169
Dscaml1	2343.69	0.124952	0.0739733	1.68915	0.0911904	0.617169
Igsf8	4263.2	0.0914173	0.0547589	1.66945	0.095028	0.618472
Fam163b	3751.46	-0.137159	0.0822112	-1.66837	0.0952421	0.618472
Znf512b	2000	0.167571	0.100622	1.66535	0.095842	0.618472
Slc6a17	10828.2	0.0672948	0.0401375	1.67661	0.0936195	0.618472
Wdr47	2684.63	0.0950808	0.056385	1.68628	0.0917423	0.618472
Nol6	3161.66	0.10305	0.0619325	1.66391	0.0961306	0.618472
Pclo	8937.59	0.109241	0.0653653	1.67123	0.0946759	0.618472
Nyap1	1830.87	0.112366	0.0673102	1.66937	0.0950433	0.618472
Fam21	2693.7	0.128026	0.0769185	1.66443	0.0960261	0.618472
Prkaca	3726.44	0.0991653	0.0589486	1.68223	0.0925237	0.618472
Cacna1a	4240.91	0.151757	0.0900999	1.68432	0.0921194	0.618472
Sorl1	9428.18	0.118041	0.0702752	1.6797	0.0930151	0.618472
Kmt2a	5872.07	0.102864	0.0610566	1.68474	0.0920396	0.618472
Polr2m	1882.19	-0.132037	0.0793552	-1.66387	0.0961387	0.618472
Psap	29066	0.0827428	0.0496938	1.66505	0.0959025	0.618472
Tmem259	1961.19	0.100296	0.0599999	1.67161	0.0946021	0.618472
Per1	1808.41	0.176188	0.105461	1.67064	0.0947934	0.618472
Doc2b	2620.59	0.140608	0.0836511	1.68088	0.0927859	0.618472
Sec24c	1821.36	0.10266	0.0616975	1.66392	0.0961285	0.618472
Zcchc24	1911.05	-0.124694	0.0743075	-1.67808	0.0933323	0.618472
Farp1	1792.71	-0.151944	0.0905111	-1.67873	0.0932045	0.618472
Tmem63b	2836.31	0.114766	0.0689303	1.66496	0.0959207	0.618472
Syp	27162.2	0.0724508	0.0431031	1.68087	0.092788	0.618472
Paqr8	4058.08	-0.128785	0.0781839	-1.64721	0.0995155	0.625124
Clasp1	2493.84	0.0914317	0.0555289	1.64656	0.0996485	0.625124
Ak1	1795.28	0.111688	0.0676103	1.65193	0.0985479	0.625124
Ambra1	1694.81	0.112703	0.0681737	1.65317	0.0982957	0.625124
Sv2a	8801.75	0.0725952	0.043922	1.65282	0.0983674	0.625124
Calb1	2755.44	-0.138676	0.0839461	-1.65196	0.0985419	0.625124
Actl6b	1670.89	0.118461	0.0718336	1.64911	0.0991255	0.625124
Ncan	5024.3	0.132818	0.0806583	1.64668	0.0996243	0.625124
Rps25	3281.33	-0.0952103	0.057487	-1.6562	0.0976805	0.625124
Tspan3	5130.03	-0.0786756	0.0476605	-1.65075	0.0987891	0.625124
9930021J03Rik	1880.64	-0.102056	0.0616681	-1.65492	0.0979414	0.625124
Huwe1	10792.3	0.0715236	0.0434101	1.64762	0.09943	0.625124
Fut9	2510.7	-0.162604	0.0988665	-1.64469	0.100035	0.625336
Fbxo31	2727.5	0.118549	0.0721494	1.64311	0.100361	0.625336
Pcdh20	2992.86	0.119013	0.0724404	1.64291	0.100402	0.625336
Dtna	3096.58	-0.0867409	0.0528136	-1.6424	0.100508	0.625336
Prrc2b	16694.9	0.0904625	0.0551554	1.64014	0.100976	0.625681
Arnt2	6361.61	0.0788978	0.0480753	1.64113	0.100771	0.625681
Gpr158	3109.83	0.10514	0.0647418	1.62398	0.104379	0.630758
Nr4a3	2073.12	0.141793	0.0872815	1.62455	0.104258	0.630758
Rsrc2	2020.7	-0.0997302	0.0610484	-1.63362	0.102338	0.630758
Tgoln1	3744.63	-0.0945261	0.0581855	-1.62456	0.104255	0.630758
M6pr	2036.18	-0.0914052	0.0560955	-1.62946	0.103216	0.630758
Pianp	2921.37	0.0909821	0.0558348	1.62949	0.10321	0.630758
Lrrc4b	4105.78	0.100631	0.0618817	1.62619	0.103909	0.630758
Hsbp1	3175.67	-0.0892198	0.0547124	-1.6307	0.102953	0.630758
Dock3	4463.9	-0.0984671	0.0603397	-1.63188	0.102705	0.630758
Wscd1	2108.87	0.122789	0.0756365	1.62341	0.104502	0.630758
Cox7c	2578.12	-0.102318	0.0629522	-1.62533	0.104092	0.630758
Dgkg	4215.61	0.114757	0.070449	1.62894	0.103326	0.630758
Frmpd4	2674.24	0.129263	0.0792399	1.63129	0.102829	0.630758
Nbea	9319.97	0.110372	0.0681943	1.6185	0.105556	0.630836
Camta2	10520	0.129012	0.0796261	1.62022	0.105186	0.630836
Eif1	4295.4	-0.075901	0.0468127	-1.62138	0.104937	0.630836
Nalcn	2520.3	0.0917819	0.0566589	1.6199	0.105253	0.630836
Abca3	2334.49	0.0998304	0.0616527	1.61924	0.105396	0.630836
Specc1	2697.66	0.11541	0.071428	1.61576	0.106147	0.633122
Atp1a2	24964.9	-0.144809	0.0897076	-1.61423	0.106477	0.633839
Tenm2	4672.42	0.116958	0.0725074	1.61305	0.106735	0.634129
Etv1	1979.82	0.1735	0.107944	1.60731	0.107987	0.635338
Nefl	10572.6	0.0906606	0.0563675	1.60838	0.107751	0.635338
Cox6c	4275.6	-0.108594	0.0675233	-1.60824	0.107783	0.635338
Oxr1	5721.96	-0.111194	0.0690759	-1.60973	0.107457	0.635338
Cdh2	2701.7	-0.107411	0.0668011	-1.60793	0.107851	0.635338
Eif3f	2228.55	-0.0912256	0.0568911	-1.60351	0.108822	0.635654
Tmem9b	1776.14	-0.101594	0.0633566	-1.60352	0.10882	0.635654
Smim13	4582.88	-0.101627	0.0633883	-1.60325	0.108879	0.635654
Ube2i	1710.89	-0.0995599	0.0620287	-1.60506	0.10848	0.635654
Cab39	3751.27	-0.101711	0.0637584	-1.59526	0.110654	0.635782
Sec16a	1931.27	0.105039	0.065654	1.59989	0.109622	0.635782
Btbd3	6453.62	-0.101892	0.0640261	-1.59142	0.111515	0.635782
Setd7	4568.16	0.104314	0.065625	1.58955	0.111936	0.635782
Mrfap1	5439.36	-0.0897788	0.0565303	-1.58816	0.112251	0.635782
Caln1	1826.59	0.127578	0.0803328	1.58812	0.112258	0.635782
Igkv12-44	2571.8	-2.63574	1.65802	-1.58969	0.111904	0.635782
Mif	1889.14	-0.0996499	0.062317	-1.59908	0.109803	0.635782
Apc2	3644.16	0.0937782	0.0589164	1.59172	0.111448	0.635782
Thra	18228.8	0.0734891	0.046096	1.59426	0.110878	0.635782
Arhgef3	1789.67	0.105555	0.0663505	1.59087	0.111639	0.635782
Slc4a8	3220.45	0.139651	0.087514	1.59576	0.110542	0.635782
Prrc2a	12345.4	0.0895114	0.0559993	1.59844	0.109946	0.635782
Ankrd12	3042.61	-0.099332	0.0624192	-1.59137	0.111527	0.635782
Dagla	4101.17	0.150186	0.0944249	1.59054	0.111714	0.635782
Maged1	9870.18	0.0702497	0.0440206	1.59584	0.110525	0.635782
Asap1	1741.52	-0.145973	0.0920016	-1.58664	0.112594	0.636494
Nucb1	1677.46	0.0963811	0.0608246	1.58458	0.113063	0.637953
Palm	4388.8	-0.0767165	0.048453	-1.58332	0.113349	0.638379
Mlec	3240.06	0.105537	0.0668111	1.57963	0.114192	0.63844
Fus	6069.94	0.109725	0.0695556	1.57751	0.114677	0.63844
Dag1	2148.83	0.102834	0.0651391	1.57869	0.114408	0.63844
Foxg1	1875.61	0.0940893	0.0595805	1.57919	0.114291	0.63844
Zc3h14	1858.66	-0.0981321	0.0621051	-1.5801	0.114085	0.63844
Ep300	2237.29	0.0955193	0.0605769	1.57683	0.114835	0.63844
Atp5o	2632.55	-0.099321	0.0629224	-1.57847	0.114458	0.63844
Cnbp	4017	-0.0770259	0.0489151	-1.57469	0.115329	0.639194
Irgq	2328.08	0.105624	0.0673046	1.56934	0.116568	0.639194
Upf1	1711.07	0.103097	0.0656397	1.57066	0.116262	0.639194
Foxk2	2121.98	-0.0944567	0.0600665	-1.57254	0.115826	0.639194
Arid1b	3006.34	0.123877	0.0787525	1.57299	0.115722	0.639194
Pacsin1	9306.4	0.0703347	0.044794	1.57018	0.116373	0.639194
Klc2	4878.77	0.0846995	0.0539846	1.56896	0.116658	0.639194
Hcfc1	3165.3	0.0880663	0.0559796	1.57319	0.115676	0.639194
Ppfia4	3068.71	0.135711	0.0866493	1.56621	0.117299	0.639239
Nptxr	20388.2	0.11355	0.0724805	1.56663	0.117202	0.639239
Satb1	1749.06	-0.129574	0.0826805	-1.56717	0.117075	0.639239
Pkia	3577.88	-0.101615	0.065202	-1.55846	0.119124	0.639695
Klhdc10	2426.03	0.0874924	0.0561352	1.5586	0.119091	0.639695
Plxna4	5766.27	0.103887	0.0666245	1.55929	0.118927	0.639695
Zfml	2525.14	-0.0870107	0.0556493	-1.56355	0.117923	0.639695
Chl1	5423.2	0.0787307	0.0505748	1.55672	0.119537	0.639695
Peg3	8056.54	0.0846018	0.0543069	1.55784	0.11927	0.639695
Scn2b	6429.81	0.0844386	0.0542661	1.55601	0.119705	0.639695
Sash1	2393.15	0.108745	0.0695419	1.56373	0.117881	0.639695
Dock9	6638.94	0.108991	0.0697935	1.56161	0.118379	0.639695
Rad21	2711.08	-0.0885245	0.0568819	-1.55628	0.11964	0.639695
Tceb2	1930.56	-0.0972432	0.0624068	-1.55821	0.119183	0.639695
Ap2a1	5063.85	0.0757264	0.0487029	1.55487	0.119978	0.640023
Tspyl4	9381.37	0.0700138	0.0451071	1.55217	0.120622	0.642122
Pcdha10	3334.58	0.0835111	0.053828	1.55144	0.120795	0.642122
Camk1d	5931.44	0.119959	0.077593	1.546	0.122105	0.643916
Fbxw7	3988.86	-0.103647	0.0669956	-1.54708	0.121845	0.643916
Rps3a1	4481.95	-0.0689255	0.0445732	-1.54634	0.122021	0.643916
Cpt1c	2535.54	0.0996658	0.0644826	1.54562	0.122195	0.643916
Iqgap2	2832.91	0.161225	0.104306	1.54569	0.12218	0.643916
Gpm6a	24960.7	-0.0568573	0.0368319	-1.5437	0.122661	0.64525
Foxk1	2352.05	0.113952	0.0739721	1.54047	0.123446	0.648253
Rgs4	2697.97	-0.121586	0.0789889	-1.53928	0.123737	0.648655
Prkacb	7219.43	-0.113718	0.0740785	-1.53511	0.124758	0.649513
Tnks	2130.73	0.104529	0.0680316	1.53648	0.124421	0.649513
Bai1	8981.65	0.0784118	0.0510417	1.53623	0.124482	0.649513
Sod1	3419.26	-0.0822926	0.0536068	-1.53511	0.124756	0.649513
Efr3a	3712.44	-0.110471	0.0720053	-1.53421	0.124979	0.649549
Rdx	2085.9	-0.0853267	0.055661	-1.53297	0.125283	0.649923
Osbp2	1780.15	0.108279	0.0706702	1.53217	0.12548	0.649923
Kdm5b	1659.57	0.103798	0.0678975	1.52875	0.126327	0.650664
Ahcyl1	7890.32	-0.0706513	0.0462586	-1.52731	0.126684	0.650664
Csmd2	1675.57	0.104002	0.0684435	1.51953	0.12863	0.650664
Camta1	9522.02	0.101992	0.0670893	1.52024	0.128451	0.650664
Rplp0	3234.11	-0.0886497	0.0582673	-1.52143	0.128152	0.650664
Tecpr1	2900.09	0.117322	0.0768959	1.52573	0.127077	0.650664
Chmp3	1862.28	-0.100365	0.0658231	-1.52476	0.127318	0.650664
Aak1	11421.7	0.0809344	0.0532555	1.51974	0.128577	0.650664
Wbp11	2138.21	0.0840533	0.0551434	1.52427	0.127442	0.650664
Abhd8	3668.96	-0.09312	0.0608744	-1.52971	0.12609	0.650664
R3hdm4	6330.11	0.0913619	0.0597392	1.52934	0.126179	0.650664
Bptf	3799.01	0.0802857	0.0526973	1.52353	0.127627	0.650664
Actn1	1875.29	0.119905	0.0786976	1.52362	0.127605	0.650664
Tspan7	16410.5	-0.061774	0.0405874	-1.522	0.128009	0.650664
Arpc5	2877.27	0.12375	0.0816402	1.5158	0.12957	0.653797
Camk4	3696.08	0.093448	0.0616671	1.51536	0.129681	0.653797
Sec62	4055.87	-0.0822318	0.0544169	-1.51114	0.130752	0.656542
Eif4e	1887.94	-0.0903341	0.0598771	-1.50866	0.131386	0.656542
Ints1	2262.62	0.105455	0.0699646	1.50727	0.131742	0.656542
Rnf213	2517.74	0.463518	0.306999	1.50983	0.131086	0.656542
Slc22a17	11434.4	0.0882933	0.0585143	1.50892	0.13132	0.656542
Ldb1	1918.43	0.0924142	0.0611397	1.51152	0.130655	0.656542
Ubqln2	4345.22	0.0767219	0.0508755	1.50803	0.131546	0.656542
Sec31a	2208.79	0.088117	0.0585645	1.50461	0.132423	0.65726
Arhgap39	3552	0.135994	0.0904111	1.50417	0.132537	0.65726
Tmem181b-ps	3689.06	0.33851	0.224896	1.50519	0.132276	0.65726
Fgf12	1848.03	-0.103034	0.0685599	-1.50283	0.132883	0.657902
Speg	3902.56	0.108917	0.0728619	1.49484	0.134955	0.65793
Dner	2575.2	-0.0985089	0.0660344	-1.49178	0.135756	0.65793
Ptprd	4624.01	-0.0986603	0.0658075	-1.49922	0.133815	0.65793
Ssbp3	3052.6	-0.102881	0.0687809	-1.49577	0.134713	0.65793
Ube4b	2632.87	0.0883077	0.0588502	1.50055	0.133472	0.65793
Rpl4	9346.03	-0.0600169	0.0402289	-1.49189	0.135729	0.65793
Fbf1	1807.91	0.0987014	0.0660322	1.49475	0.13498	0.65793
Tnrc6c	3797.75	0.100516	0.0674095	1.49112	0.135929	0.65793
Cbx6	8629.2	0.0783855	0.0525575	1.49142	0.13585	0.65793
Kmt2d	5726.47	0.113214	0.0757842	1.4939	0.135203	0.65793
Mgrn1	4087.04	0.0729026	0.0488074	1.49368	0.13526	0.65793
Gap43	2464.05	-0.126815	0.0847504	-1.49633	0.134567	0.65793
Rin1	1967.94	0.128786	0.0862053	1.49395	0.13519	0.65793
mt-Co2	10362.5	-0.0941304	0.0627282	-1.50061	0.133457	0.65793
Dido1	1993.65	0.0860661	0.0579124	1.48614	0.137241	0.661115
Usp46	2843.19	0.0810593	0.0545402	1.48623	0.137218	0.661115
Slc12a2	2024.46	-0.178797	0.120242	-1.48698	0.137021	0.661115
Arhgap35	5731.64	0.0788071	0.0531014	1.48409	0.137786	0.662684
Ssx2ip	1965.54	0.0933127	0.0632707	1.47482	0.140262	0.664054
Prr14l	1728.93	0.121202	0.0820352	1.47744	0.139557	0.664054
Dtx1	1704.09	0.0952946	0.0643661	1.48051	0.138737	0.664054
Serbp1	4602.81	-0.078465	0.0531268	-1.47694	0.139692	0.664054
Got2	4541.92	0.0755333	0.0510374	1.47996	0.138884	0.664054
Gng7	4058.79	0.0921508	0.0623157	1.47877	0.139201	0.664054
Pum2	4313.25	-0.0800858	0.0541721	-1.47836	0.139312	0.664054
Tnrc6b	3381.59	0.108558	0.073481	1.47737	0.139577	0.664054
Safb2	2143.88	0.110964	0.0752352	1.4749	0.14024	0.664054
Celf4	13179.4	-0.0771286	0.052288	-1.47507	0.140193	0.664054
Mib2	1957.27	0.0861396	0.0584638	1.47338	0.140648	0.664841
Limch1	2729.94	-0.0905287	0.0615122	-1.47172	0.141097	0.664887
Dmxl2	7503.18	0.0723642	0.049168	1.47177	0.141082	0.664887
Atxn2	2347.21	0.0876997	0.0596753	1.46962	0.141666	0.665004
Lgals3bp	2394.06	0.480561	0.327047	1.46939	0.141726	0.665004
Zscan26	2012.42	0.0954135	0.0649426	1.4692	0.14178	0.665004
Phip	2184.2	-0.0895618	0.0610294	-1.46752	0.142235	0.665178
Unc5a	3857.58	0.102729	0.0700054	1.46744	0.142256	0.665178
Ppfia2	4635.3	0.10423	0.07113	1.46535	0.142825	0.666811
Herc3	3290.96	0.0758788	0.0519522	1.46055	0.144139	0.671909
RP23-8J15.2	6951.79	-0.110314	0.075756	-1.45618	0.145343	0.67245
6330403A02Rik	14914.6	0.109769	0.0753853	1.4561	0.145365	0.67245
Usp20	2010.11	0.104852	0.0719677	1.45693	0.145136	0.67245
Tmx2	2051.1	-0.088892	0.061028	-1.45658	0.145233	0.67245
Mpped1	4612.65	-0.109387	0.0749821	-1.45885	0.144608	0.67245
Nlgn2	5571.65	0.0999914	0.0687513	1.45439	0.145837	0.673011
Gbf1	2284.88	0.0827209	0.0568897	1.45406	0.14593	0.673011
Arhgef2	3076.99	0.0986034	0.0681439	1.44699	0.1479	0.675285
Bcat1	1708.58	0.103745	0.0715121	1.45073	0.146854	0.675285
Glg1	6300.67	0.076958	0.0531958	1.44669	0.147983	0.675285
Lrp11	4212.11	0.0845211	0.0583408	1.44875	0.147408	0.675285
Atp5j	2364.37	-0.090331	0.0623247	-1.44936	0.147237	0.675285
Atp2b3	4835.93	0.13109	0.0904815	1.4488	0.147393	0.675285
Pak3	3901.95	-0.0884039	0.0610773	-1.44741	0.147782	0.675285
Zdhhc17	2303.31	-0.0965601	0.0669048	-1.44324	0.148951	0.678681
Cers6	1840.69	0.0855437	0.0594315	1.43937	0.150047	0.680577
Ppp1r16b	3941.03	-0.102817	0.071381	-1.44039	0.149756	0.680577
Anp32e	1958.22	-0.0952795	0.0662695	-1.43776	0.150503	0.680577
Gnb2	3314.31	0.07646	0.0532663	1.43543	0.151165	0.680577
B4galnt4	1678.95	0.122216	0.0850709	1.43664	0.15082	0.680577
Wwc1	2188.11	0.0970363	0.0674682	1.43825	0.150363	0.680577
Mmd	7577.17	0.070521	0.0491135	1.43588	0.151037	0.680577
Slmap	2512.63	-0.0878589	0.0611375	-1.43707	0.150698	0.680577
Mical2	9804.68	0.099787	0.0695979	1.43376	0.15164	0.681704
Csmd1	2121.2	0.0937901	0.0656301	1.42907	0.152984	0.686728
Bhlhe40	2059.67	0.0933497	0.0655406	1.4243	0.154358	0.689831
Ddhd1	1707.8	-0.0998674	0.0700828	-1.42499	0.15416	0.689831
Gdi1	10896	0.0584988	0.0410534	1.42494	0.154174	0.689831
Cnn3	2145.15	-0.0990262	0.0697231	-1.42028	0.155527	0.691991
D630045J12Rik	1768.89	0.116998	0.0823595	1.42058	0.155439	0.691991
Cmtm4	3292.35	-0.0917983	0.0646146	-1.4207	0.155403	0.691991
Ash1l	5065.94	0.0790801	0.0557986	1.41724	0.156412	0.692938
Hdgfrp3	2702.98	-0.076571	0.0540598	-1.41641	0.156654	0.692938
Sltm	1888.21	-0.0909763	0.0641888	-1.41732	0.156388	0.692938
Nrxn3	5188.02	0.0926133	0.065353	1.41712	0.156447	0.692938
Rap1gds1	5402.14	0.0793183	0.0561112	1.41359	0.157482	0.694572
Lgi1	3796.12	-0.0697838	0.0493435	-1.41424	0.15729	0.694572
Arfgef1	3044.56	0.0713908	0.0506424	1.4097	0.158627	0.69749
Spon1	2190.14	0.0915151	0.0649503	1.409	0.158834	0.69749
Ndufb10	1745.68	-0.0888176	0.0629845	-1.41015	0.158495	0.69749
Skil	2143.59	-0.152114	0.108067	-1.40759	0.159253	0.698316
Kif21b	2142.55	0.111534	0.0798822	1.39623	0.162646	0.699431
Npdc1	4235.73	0.074746	0.0533209	1.40182	0.16097	0.699431
Snrnp200	3319.78	0.0769361	0.0549287	1.40065	0.161318	0.699431
Lzts3	5209.57	0.100709	0.0716556	1.40546	0.159883	0.699431
Mkln1	2683.84	-0.0906924	0.0646849	-1.40206	0.160896	0.699431
Neurod6	3733.46	0.113962	0.0814212	1.39965	0.161617	0.699431
Rps11	2706.36	-0.0820511	0.0587384	-1.39689	0.162447	0.699431
Sf3b3	1940.36	0.0901302	0.0645669	1.39592	0.162739	0.699431
Scap	2161.34	0.0802593	0.0571339	1.40476	0.160093	0.699431
Ppp3r1	13938.8	0.0665299	0.0473729	1.40439	0.160204	0.699431
Helz	1798.22	0.0929948	0.0662645	1.40339	0.160501	0.699431
Gpbp1	2274.76	-0.0918552	0.0657721	-1.39657	0.162544	0.699431
Gng2	5428.27	0.0716659	0.0512673	1.39789	0.162147	0.699431
Ptprs	11178.1	0.0791701	0.0566162	1.39836	0.162004	0.699431
Scn1a	2524.22	0.0973802	0.0698844	1.39345	0.163485	0.701642
Rpl37a	2400.65	-0.0804716	0.0579789	-1.38794	0.165154	0.706236
Tmsb10	2079.08	-0.131679	0.0948017	-1.38899	0.164836	0.706236
Rps19	2331.49	-0.0823051	0.0593141	-1.38761	0.165255	0.706236
Hook1	2014.67	-0.101662	0.0733928	-1.38517	0.166	0.707427
Rpl6	4023.45	-0.0808969	0.0583878	-1.38551	0.165896	0.707427
Scg2	4058.88	-0.114158	0.0825547	-1.38281	0.166722	0.709505
Kcnh3	1769.31	0.114134	0.0826173	1.38147	0.167133	0.710258
Arsb	2953.52	0.0761214	0.055139	1.38054	0.167421	0.710415
Cnnm1	2883.34	0.0795912	0.0576819	1.37983	0.167639	0.710415
RP23-8J15.3	20395	-0.0896996	0.0653027	-1.3736	0.169567	0.71105
Tmcc2	5947	-0.0704438	0.0512758	-1.37382	0.169497	0.71105
C1qc	2501.46	0.348348	0.254063	1.37111	0.170341	0.71105
Rps5	2868.44	-0.0759996	0.0551457	-1.37816	0.168154	0.71105
Ndrg4	28866.8	0.0466997	0.0340488	1.37155	0.170203	0.71105
Fam81a	2343.12	-0.125772	0.0913211	-1.37725	0.168435	0.71105
Amd1	1908.71	-0.0865698	0.0631775	-1.37026	0.170605	0.71105
R3hdm2	3855.45	-0.0839737	0.0610156	-1.37626	0.16874	0.71105
Mat2b	1689.61	-0.0895981	0.0652554	-1.37304	0.169741	0.71105
Mpp2	3829.41	0.0813409	0.0591656	1.3748	0.169194	0.71105
Gfap	18135	-0.244873	0.178665	-1.37057	0.170508	0.71105
Rfx3	2566.88	-0.0918937	0.0667924	-1.37581	0.16888	0.71105
Wdr7	5010.57	0.0616979	0.0450635	1.36913	0.170958	0.711542
Madd	5612.29	0.0848866	0.0622201	1.3643	0.172475	0.711665
Cds2	13250	0.0596721	0.0437458	1.36406	0.172548	0.711665
Asph	2527.95	0.0828073	0.060559	1.36738	0.171505	0.711665
Miat	12641.1	0.120468	0.0881514	1.3666	0.17175	0.711665
Syt5	2419.2	-0.092995	0.0680997	-1.36557	0.172074	0.711665
Cplx2	35024.7	0.101236	0.0742128	1.36413	0.172527	0.711665
Pcdh17	2782.06	0.0854408	0.0626493	1.3638	0.172632	0.711665
Uba1	7087.81	0.0660245	0.0484584	1.3625	0.17304	0.712379
Atp5c1	3527.41	-0.0755439	0.055916	-1.35102	0.176688	0.713305
Ppig	2404.83	-0.0756685	0.0557797	-1.35656	0.174921	0.713305
Snd1	2019.01	0.1001	0.0739607	1.35343	0.17592	0.713305
Snca	6243.53	0.0905778	0.0669653	1.35261	0.176181	0.713305
Dctn1	9559.94	0.0677262	0.0500353	1.35357	0.175874	0.713305
Rps15a	2609.68	-0.0808063	0.0596445	-1.3548	0.175482	0.713305
Csnk1g2	2939.61	-0.0768082	0.0568661	-1.35069	0.176796	0.713305
Sel1l	4610.85	0.0932527	0.0685739	1.35989	0.173866	0.713305
Serinc5	1719.99	0.110666	0.0819138	1.351	0.176696	0.713305
Flnb	3072.86	0.121857	0.0901063	1.35237	0.176258	0.713305
Adcy5	3238.72	0.0789526	0.0582966	1.35433	0.175632	0.713305
Sema6b	2822.71	0.0950445	0.0703137	1.35172	0.176464	0.713305
Ctif	2395.22	0.088004	0.0650239	1.35341	0.175925	0.713305
Pdcd4	1962.02	0.101658	0.0750338	1.35483	0.17547	0.713305
Cnksr2	8704.24	0.0909393	0.0668837	1.35966	0.173937	0.713305
Shisa7	5310.94	0.0962332	0.0714352	1.34714	0.177935	0.713655
Gprin1	3747.24	0.0939793	0.069714	1.34807	0.177636	0.713655
Myl12b	4197.38	-0.0664257	0.0492498	-1.34875	0.177418	0.713655
Crim1	2784.86	0.0853526	0.0633767	1.34675	0.17806	0.713655
Ganab	2516.35	0.0740615	0.0548796	1.34953	0.177168	0.713655
Man1b1	1657.99	0.0826956	0.0614701	1.3453	0.178529	0.714587
Rusc1	2816.69	0.0785085	0.058456	1.34303	0.179261	0.714743
Brsk2	3727.1	0.0747822	0.0556834	1.34299	0.179275	0.714743
Cox8a	6038.13	-0.07149	0.0532306	-1.34303	0.179263	0.714743
Egr1	1934.01	-0.153476	0.114364	-1.342	0.179597	0.715083
Unc13a	8334.93	0.101012	0.0753149	1.3412	0.179856	0.715176
Calm3	34869.4	0.065382	0.0488391	1.33872	0.180661	0.716497
Skp1a	5426.58	-0.063773	0.047622	-1.33915	0.180521	0.716497
Smarca4	4067.21	0.0640571	0.0478854	1.33772	0.180989	0.716859
Ndrg3	9243.93	0.0577797	0.0433665	1.33236	0.182743	0.718044
Fbxo41	3192.7	0.0885596	0.0664028	1.33367	0.182311	0.718044
Cpne4	2463.82	0.13257	0.0994522	1.333	0.182531	0.718044
Sec14l1	5468.97	0.0796456	0.0596361	1.33553	0.181704	0.718044
Sgtb	2033.34	-0.106987	0.0801232	-1.33528	0.181784	0.718044
Rogdi	3103.53	0.0863936	0.0648431	1.33235	0.182746	0.718044
Ppp2r1a	9149.26	0.0570108	0.0428095	1.33173	0.182947	0.718044
Ep400	2655.18	0.0882095	0.0664213	1.32803	0.184168	0.720969
Rpl8	4533.21	-0.0741561	0.0558128	-1.32866	0.183961	0.720969
Megf9	4690.59	0.079461	0.0600339	1.3236	0.185636	0.721701
Actb	25962.8	0.0708284	0.0535907	1.32166	0.186283	0.721701
Btbd1	2412.38	-0.0812412	0.061515	-1.32067	0.186611	0.721701
Tbc1d10b	1802.31	0.0886999	0.067182	1.32029	0.186737	0.721701
Cd81	6517.8	-0.0577156	0.0437119	-1.32036	0.186714	0.721701
Rps12	3154.19	-0.0724324	0.0546635	-1.32506	0.185151	0.721701
Zbtb20	13412.8	0.110563	0.083375	1.32609	0.184809	0.721701
Itsn1	4820.58	0.0706356	0.0533785	1.3233	0.185736	0.721701
Tsc2	3120.22	0.0786549	0.0595733	1.32031	0.186733	0.721701
Hnrnpul2	5455.95	0.0723536	0.0546803	1.32321	0.185765	0.721701
Acap3	2748.61	0.0833567	0.0633343	1.31614	0.188128	0.724303
Sptbn4	5456.42	0.092545	0.0702909	1.3166	0.187973	0.724303
Ctsd	13684.4	0.425505	0.323282	1.3162	0.188106	0.724303
Scp2	1703.63	-0.0802533	0.0610645	-1.31424	0.188766	0.725839
Chd4	5831.11	0.0863907	0.0658881	1.31117	0.189799	0.726598
Setd2	2042.57	0.0790975	0.0602966	1.31181	0.189585	0.726598
Asrgl1	4167.66	-0.0618422	0.0471787	-1.31081	0.189923	0.726598
C77370	1679.13	0.0851035	0.064877	1.31177	0.189599	0.726598
Ipo4	1702.14	0.0948062	0.072447	1.30863	0.190661	0.728502
Gpc1	2599.89	0.0997182	0.0767146	1.29986	0.193649	0.728839
Uqcrh	2269.8	-0.0929758	0.0713099	-1.30383	0.192292	0.728839
Rbbp4	1979.2	-0.0790666	0.0607968	-1.30051	0.193428	0.728839
Crmp1	4069.58	0.0819671	0.0629311	1.30249	0.192749	0.728839
Rpl5	4425.13	-0.0635908	0.0488266	-1.30238	0.192786	0.728839
Ldhb	5732.42	-0.0806101	0.0617182	-1.3061	0.191519	0.728839
Tmem30a	8354.86	-0.067139	0.051644	-1.30004	0.193589	0.728839
Inf2	2572.23	0.110376	0.0847124	1.30295	0.192593	0.728839
Plec	5511.95	0.108811	0.0832782	1.3066	0.191349	0.728839
Cdip1	4873.55	0.0670076	0.0515024	1.30106	0.193239	0.728839
Prepl	7932.41	0.0572556	0.0439548	1.3026	0.192711	0.728839
Spire1	3436.1	-0.0695643	0.0535047	-1.30015	0.193548	0.728839
Kdm5c	1844.44	0.0895206	0.0689045	1.2992	0.193876	0.728839
Gse1	3031.85	0.127283	0.098081	1.29773	0.19438	0.729828
Fgfr3	2660.84	-0.106409	0.0822023	-1.29448	0.195501	0.732232
Pnpla8	2137.5	-0.0796832	0.0615566	-1.29447	0.195504	0.732232
Nova2	2798.97	0.088855	0.0687297	1.29282	0.196074	0.733463
Kifap3	5832.21	0.0638862	0.0494505	1.29192	0.196384	0.733716
R3hdm1	5304.01	-0.0951181	0.0739253	-1.28668	0.198206	0.73689
Abl2	2587.1	0.0826429	0.0642166	1.28694	0.198115	0.73689
Kctd13	1863.31	0.0786398	0.0610599	1.28791	0.197777	0.73689
Tmem38a	2126.03	0.0825528	0.0641412	1.28705	0.198077	0.73689
Slc41a1	1972.73	0.0862545	0.0672453	1.28268	0.199603	0.737462
Smg7	2401.83	0.0810882	0.0631459	1.28414	0.199093	0.737462
Park7	1905.64	-0.0748054	0.0583477	-1.28206	0.19982	0.737462
Slc6a11	3102.75	0.0881475	0.0687325	1.28247	0.199677	0.737462
Ranbp2	4009.58	-0.063396	0.0494452	-1.28215	0.199791	0.737462
Clec16a	2304.45	0.0958936	0.0747351	1.28311	0.199452	0.737462
Tmem131	2399.1	0.0923925	0.072616	1.27234	0.203251	0.738073
Map2	33780.8	-0.0480492	0.037807	-1.27091	0.203762	0.738073
Sphkap	7165.9	0.0772255	0.0606963	1.27233	0.203257	0.738073
Itm2c	15251.5	0.0530619	0.0419518	1.26483	0.205932	0.738073
Ptma	4934.42	-0.0659892	0.0519277	-1.27079	0.203804	0.738073
Emc7	2171.43	-0.0897926	0.0711669	-1.26172	0.20705	0.738073
Rapgef2	4868.57	0.0770453	0.0609008	1.2651	0.205837	0.738073
Rps27	3014.55	-0.080063	0.0632866	-1.26509	0.20584	0.738073
Sh3bgrl3	1983.63	0.0750384	0.059453	1.26214	0.206897	0.738073
Ctbp1	3347.01	-0.0698929	0.0547301	-1.27705	0.201585	0.738073
Fbxl5	2386.86	-0.0866908	0.0684668	-1.26617	0.205451	0.738073
Gcn1l1	2000.98	0.0891971	0.0697097	1.27955	0.200703	0.738073
Tmem132b	3851.24	0.071836	0.0567348	1.26617	0.205452	0.738073
Ubn2	2142.41	-0.088891	0.0702979	-1.26449	0.206054	0.738073
Ctnna2	1942.5	0.0803204	0.0629121	1.27671	0.201706	0.738073
Arl6ip1	5134.3	-0.0955679	0.0746753	-1.27978	0.200623	0.738073
6430548M08Rik	5201.45	-0.0646477	0.0509991	-1.26762	0.204932	0.738073
Hivep2	7934.24	0.0759649	0.0596762	1.27295	0.203035	0.738073
Rrp1	5204.86	0.0569468	0.0450626	1.26373	0.206328	0.738073
Cyth1	2025.92	0.0866588	0.0686146	1.26298	0.206597	0.738073
Rps29	4064.86	-0.0798547	0.0629745	-1.26805	0.204781	0.738073
Rps23	3427.37	-0.0668757	0.0528159	-1.2662	0.20544	0.738073
Cct5	3008.24	-0.0775993	0.0609116	-1.27397	0.202675	0.738073
Pja2	14927	0.0484972	0.0383165	1.2657	0.20562	0.738073
Socs5	2344.86	-0.0751244	0.0588902	-1.27567	0.202073	0.738073
Nr3c1	2284.97	-0.081064	0.0633766	-1.27908	0.200868	0.738073
Rnf165	2407.91	0.0937457	0.0741682	1.26396	0.206244	0.738073
Sf3b2	5489.55	0.0582392	0.0456193	1.27663	0.201731	0.738073
Mpeg1	2267.96	0.441764	0.349575	1.26372	0.206331	0.738073
Tiam1	3169.39	-0.0793154	0.0629482	-1.26001	0.207666	0.739397
Plxna2	3451.88	0.0807534	0.0643526	1.25486	0.20953	0.739701
Sptan1	27847.8	0.0603745	0.0481053	1.25505	0.209461	0.739701
Tanc1	3863.28	0.0978475	0.0781187	1.25255	0.21037	0.739701
Lin7c	2673.4	-0.0874423	0.0694779	-1.25856	0.208188	0.739701
Cnr1	4767.34	0.0701616	0.0563535	1.24503	0.213122	0.739701
Ttyh1	8510.55	-0.068216	0.0547702	-1.2455	0.212949	0.739701
Rps13	1971.22	0.0772707	0.061877	1.24878	0.211746	0.739701
Tacc1	3495.14	-0.076266	0.0610986	-1.24824	0.211942	0.739701
Ilf3	2069.6	0.0830088	0.0662289	1.25336	0.210074	0.739701
Tbc1d9b	4886.17	-0.0576565	0.0461574	-1.24913	0.211618	0.739701
Chd3os	1786.42	-0.0854574	0.0684394	-1.24866	0.21179	0.739701
Wsb1	2309.46	-0.0966858	0.0770314	-1.25515	0.209425	0.739701
Mtmr4	1826.48	0.0943094	0.0756613	1.24647	0.212593	0.739701
Ube2z	1901.14	0.0811191	0.0651276	1.24554	0.212933	0.739701
Dnmt3a	2120.4	0.106228	0.0848639	1.25175	0.21066	0.739701
Cyp46a1	2639.7	-0.0721112	0.0577865	-1.24789	0.212071	0.739701
Dbn1	6274.45	0.0687827	0.0549396	1.25197	0.210581	0.739701
Mapk8	1942.96	-0.0798817	0.0635662	-1.25667	0.208874	0.739701
Impact	4569.8	-0.0922389	0.0736142	-1.253	0.210204	0.739701
Aldh7a1	1825.18	-0.093623	0.0748826	-1.25026	0.211203	0.739701
Gprasp1	11520.7	0.0521644	0.0418483	1.24651	0.212577	0.739701
mt-Rnr1	82402.5	-0.0968344	0.0775566	-1.24856	0.211824	0.739701
Atp13a2	3148.57	0.0875386	0.0703735	1.24391	0.213531	0.740275
Map4k4	2831.33	0.10019	0.0807662	1.2405	0.214791	0.740278
Arf5	1975.1	0.0893544	0.072102	1.23928	0.215242	0.740278
Nap1l5	5219.94	-0.102114	0.0821816	-1.24255	0.214036	0.740278
5730455P16Rik	1811.24	0.0780903	0.0629899	1.23973	0.215076	0.740278
Tmbim6	6960.45	0.0513703	0.0413554	1.24216	0.214176	0.740278
Ubald1	2201.62	0.0834039	0.0672771	1.23971	0.215084	0.740278
Sorbs1	2284	-0.0940265	0.0757585	-1.24113	0.214556	0.740278
Gpcpd1	2127.79	-0.0829203	0.067153	-1.2348	0.216906	0.742942
Ube2q1	2076.24	0.0714259	0.057976	1.23199	0.217952	0.742942
Eml2	3324.48	0.107557	0.0873298	1.23162	0.218091	0.742942
Gabarapl2	1709.26	-0.085235	0.0689559	-1.23608	0.216429	0.742942
Sar1a	2030.44	-0.0855666	0.0694673	-1.23175	0.218041	0.742942
Srcin1	8127.65	0.0754356	0.061137	1.23388	0.217248	0.742942
2021-09-09	2286.48	0.0689756	0.0559545	1.23271	0.217684	0.742942
Atp6v1d	4120.24	-0.0574301	0.0466432	-1.23126	0.218224	0.742942
Pcdhga12	15327.6	0.0596793	0.0484393	1.23204	0.217933	0.742942
Ncaph2	1926.34	-0.0814425	0.0661883	-1.23047	0.218523	0.743124
Tnrc18	1940.73	0.0867136	0.0705939	1.22834	0.219318	0.743287
Elmod1	4800.99	0.0625306	0.0509814	1.22654	0.219996	0.743287
Eef2	22867.3	-0.0446053	0.036289	-1.22917	0.219009	0.743287
Dctn2	3988.6	0.0655803	0.0534187	1.22767	0.219572	0.743287
Dynll2	8886.75	0.0865121	0.0705406	1.22642	0.220042	0.743287
Arf3	24683.6	0.0734571	0.0598165	1.22804	0.219432	0.743287
Kctd12	4374.42	0.0849562	0.0693813	1.22448	0.22077	0.744915
Atp2b4	2984.48	-0.312142	0.257477	-1.21231	0.225393	0.74679
Ola1	1990.87	0.0724241	0.0593509	1.22027	0.222363	0.74679
Gatm	2207.56	-0.0806328	0.0662877	-1.21641	0.22383	0.74679
Ggt7	2017.65	0.0927266	0.0759092	1.22155	0.22188	0.74679
Gnas	23386.5	0.0548438	0.0450131	1.2184	0.223073	0.74679
Iqsec1	6330.12	0.0613918	0.0509232	1.20558	0.22798	0.74679
Rpl32	2417.86	-0.0674713	0.0558091	-1.20897	0.226676	0.74679
Iqsec3	5814.25	0.0746842	0.0618528	1.20745	0.227259	0.74679
Kcna1	4938.83	0.0804943	0.0664152	1.21199	0.225518	0.74679
Atf7ip	2057.84	0.0936067	0.0767097	1.22027	0.222362	0.74679
Slc8a2	8151.05	0.0891386	0.073512	1.21257	0.225293	0.74679
Numbl	2723.26	0.0944281	0.0776779	1.21564	0.224124	0.74679
Fam189a1	2079.3	0.0781685	0.0648332	1.20569	0.227938	0.74679
Numa1	2944.47	0.0728402	0.0604019	1.20593	0.227846	0.74679
Psmd7	1687.29	-0.0770864	0.0639052	-1.20626	0.227716	0.74679
Ankrd11	6617.65	0.0738085	0.0605557	1.21885	0.222901	0.74679
Islr2	2276.06	0.131544	0.107974	1.2183	0.223109	0.74679
Cox7a2	1680.15	-0.0836497	0.0687454	-1.2168	0.223679	0.74679
Arl1	2516.18	-0.0702793	0.0581195	-1.20922	0.226578	0.74679
Naca	3073.57	-0.0643228	0.0532001	-1.20907	0.226634	0.74679
Zzef1	1933.44	0.0844889	0.0696635	1.21281	0.225201	0.74679
Itgb8	1912.13	-0.0802825	0.0661872	-1.21296	0.225145	0.74679
Lgi3	2227.44	0.110453	0.091367	1.20889	0.226705	0.74679
Shank3	7268	0.0781139	0.064491	1.21124	0.225805	0.74679
Lztr1	3341.66	0.0633499	0.0521366	1.21508	0.224337	0.74679
Kif5b	6422.05	-0.0577162	0.0474318	-1.21682	0.223671	0.74679
Cdk16	4491.96	0.0600762	0.0497996	1.20636	0.227679	0.74679
Rnft2	1877.41	0.0771176	0.0642122	1.20098	0.229759	0.749229
RP24-439I22.1	3310.47	0.0869865	0.0724318	1.20094	0.229773	0.749229
Usp19	2929.27	0.0793307	0.0659873	1.20221	0.229282	0.749229
Atp5h	3311.98	-0.0678578	0.0565266	-1.20046	0.229961	0.749229
Fth1	38148.7	-0.0693163	0.057636	-1.20266	0.22911	0.749229
Clmn	4257.53	0.0773352	0.0644895	1.19919	0.230454	0.750028
Ptbp2	2270.06	-0.0777781	0.0649403	-1.19769	0.23104	0.751126
Kif1a	30776.7	0.0502154	0.0431304	1.16427	0.244315	0.751855
C1ql3	3021.74	-0.0993883	0.0847418	-1.17284	0.240861	0.751855
Abca2	6375.42	0.0856014	0.0728047	1.17577	0.239688	0.751855
Edf1	1962.44	-0.0741445	0.0636962	-1.16403	0.244411	0.751855
Golga2	2557.92	0.0697583	0.0595473	1.17148	0.241407	0.751855
Rpl12	3303.87	-0.0649383	0.0555661	-1.16867	0.242538	0.751855
B2m	6370.83	0.201459	0.172785	1.16596	0.243633	0.751855
Fkbp1a	12185.2	0.0574235	0.0492451	1.16607	0.243584	0.751855
Tomm34	1779.72	0.0778414	0.0666645	1.16766	0.242944	0.751855
Car2	3341.81	-0.082102	0.0686715	-1.19558	0.231862	0.751855
Trim2	11284.3	0.0812004	0.0697058	1.1649	0.244059	0.751855
Ank2	17019	0.0568477	0.0488874	1.16283	0.244898	0.751855
Bag1	1661.7	-0.0885739	0.0755772	-1.17197	0.241211	0.751855
Bai2	14081	0.0795567	0.0679439	1.17092	0.241632	0.751855
Plekhg5	3547.48	0.115708	0.0974672	1.18715	0.235169	0.751855
Ran	3049.15	-0.0686928	0.0584003	-1.17624	0.239499	0.751855
Fkbp4	1880.33	-0.10344	0.0881234	-1.1738	0.240474	0.751855
Cyfip1	2846.42	0.084482	0.0713153	1.18463	0.236165	0.751855
Arhgef17	7545.9	0.089976	0.0770481	1.16779	0.242891	0.751855
Smpd1	1890.46	-0.0818966	0.068942	-1.18791	0.234871	0.751855
Dkk3	8129	0.0915454	0.078413	1.16748	0.243018	0.751855
Sbk1	1845.89	0.0927003	0.0784198	1.1821	0.237165	0.751855
Sprn	4210.47	0.0584878	0.0499231	1.17156	0.241374	0.751855
Cnot7	1986.27	-0.0721788	0.0615354	-1.17296	0.240811	0.751855
Sugp2	2599.82	0.0805338	0.0685491	1.17483	0.240061	0.751855
Tmem59l	5108.72	0.0605005	0.0509261	1.18801	0.234831	0.751855
Vps35	3002.76	-0.0716223	0.0608763	-1.17652	0.239386	0.751855
Pdxk	2890.83	-0.0673298	0.0575504	-1.16993	0.24203	0.751855
Atp2b1	23704.6	0.0901921	0.0767996	1.17438	0.240242	0.751855
Camk2b	29268.3	0.0894896	0.0761764	1.17477	0.240088	0.751855
Ccdc104	1672.23	-0.0740458	0.0633734	-1.16841	0.242643	0.751855
Hint1	2219.84	-0.0730651	0.0616924	-1.18435	0.236276	0.751855
Rapgefl1	5357.6	0.0826786	0.069604	1.18784	0.234896	0.751855
Atxn7l3	4054.51	0.0640991	0.0536847	1.19399	0.232481	0.751855
Dld	2295.93	-0.069942	0.0594167	-1.17714	0.239138	0.751855
Calm1	53795.6	-0.0447127	0.0384664	-1.16238	0.245079	0.751855
Ppp1r13b	2262.44	0.0883314	0.0748743	1.17973	0.238108	0.751855
Ssr1	3387.9	-0.0586698	0.0504345	-1.16329	0.244713	0.751855
Brd9	2347.83	0.0946258	0.0795187	1.18998	0.234054	0.751855
Tnpo1	2075.42	-0.0769388	0.0656687	-1.17162	0.24135	0.751855
Glud1	5201.76	-0.0580352	0.0494367	-1.17393	0.240423	0.751855
Zfr	7381.63	-0.0614593	0.0517857	-1.1868	0.235307	0.751855
Rpl30	2542.63	-0.0736247	0.0628885	-1.17072	0.241712	0.751855
Mlc1	3123.29	-0.0814989	0.0696416	-1.17026	0.241896	0.751855
Slc38a1	3595.57	-0.0608909	0.0515907	-1.18027	0.237893	0.751855
Slc48a1	2319.94	-0.0661733	0.0569386	-1.16219	0.245159	0.751855
Mapk1	12946.8	0.0605975	0.0512561	1.18225	0.237107	0.751855
Kalrn	14403.3	0.0671166	0.0577376	1.16244	0.245056	0.751855
Pcnp	2018.6	-0.0686196	0.0584645	-1.1737	0.240516	0.751855
Srrm2	17887.8	0.0980625	0.084229	1.16424	0.244328	0.751855
Stub1	1759.72	-0.0722305	0.0610935	-1.18229	0.237089	0.751855
Ppp1ca	2140.04	-0.0717287	0.0604381	-1.18681	0.235301	0.751855
Kdm2a	2204.28	0.0724468	0.0609631	1.18837	0.234687	0.751855
Apba1	4721.08	-0.069946	0.0586209	-1.19319	0.232794	0.751855
Eif3a	4718.63	0.0648843	0.0554456	1.17023	0.241907	0.751855
Gpm6b	19739.9	-0.0461285	0.0391501	-1.17825	0.238698	0.751855
Snph	10049.2	0.0712385	0.0613946	1.16034	0.245911	0.752637
Glrb	3139.39	-0.075964	0.0654602	-1.16046	0.245862	0.752637
Ube2o	2909.76	0.0596957	0.0515945	1.15702	0.247266	0.75602
Slc25a36	1701.7	-0.072831	0.0630762	-1.15465	0.248234	0.758155
Meg3	9507.27	0.0851331	0.0737666	1.15409	0.248465	0.758155
Sympk	2918.34	0.0676462	0.0587093	1.15222	0.24923	0.758962
Sin3b	2094.54	0.078182	0.0678428	1.1524	0.249157	0.758962
Hdlbp	4576.68	0.0550762	0.047865	1.15066	0.249874	0.759528
Ppp2r5c	2956.55	-0.070857	0.0615853	-1.15055	0.249917	0.759528
Rpn1	2639.04	-0.0870953	0.0757851	-1.14924	0.250457	0.760405
Lyst	2720.55	0.0999522	0.0870637	1.14804	0.250954	0.761151
Brinp2	1723.1	0.100508	0.0878839	1.14365	0.252771	0.763605
Psmb7	1914.84	-0.0691613	0.0603895	-1.14525	0.252104	0.763605
Ppp3cb	7219.87	0.0585801	0.0511718	1.14477	0.252303	0.763605
Atp6v1a	13136.6	0.0511772	0.0447303	1.14413	0.25257	0.763605
Ckmt1	3317.52	0.0631025	0.0552152	1.14285	0.253103	0.763846
D430019H16Rik	4545.67	0.090544	0.0792944	1.14187	0.253508	0.764307
Mia3	2623.06	0.0632471	0.0554731	1.14014	0.254228	0.765717
Arhgap21	6406.56	0.076533	0.0672137	1.13865	0.254848	0.766162
Drap1	2376.78	0.0719406	0.063185	1.13857	0.254882	0.766162
N28178	5249.05	-0.0814656	0.0718994	-1.13305	0.257193	0.767024
C1qa	3568.75	0.255224	0.225253	1.13306	0.257191	0.767024
Smim14	2456.07	-0.0661773	0.0583474	-1.13419	0.256713	0.767024
Gabra2	2537.43	0.264013	0.232259	1.13672	0.255657	0.767024
Gns	2627.69	0.102019	0.0900115	1.1334	0.257045	0.767024
Agap2	30492.9	0.0856653	0.0755616	1.13371	0.256914	0.767024
Gm2a	1728.5	0.0703622	0.062049	1.13398	0.256804	0.767024
Diap1	1862.92	0.074034	0.0652148	1.13523	0.256278	0.767024
Ulk1	1922.08	0.0681846	0.0602442	1.1318	0.257716	0.767828
Epha4	8408.75	0.0984898	0.0871702	1.12986	0.258537	0.768056
Gad2	3609.85	0.0682452	0.0606169	1.12584	0.260231	0.768056
Gad1	6205.4	0.0585461	0.0518725	1.12865	0.259044	0.768056
Prdx1	2296.4	-0.0661233	0.059039	-1.11999	0.262717	0.768056
Akap9	2505.55	0.0695127	0.0621536	1.1184	0.263396	0.768056
Calu	1755.49	-0.076906	0.0687071	-1.11933	0.262998	0.768056
Rbbp6	2270.82	-0.0689168	0.0616204	-1.11841	0.263392	0.768056
Gtf3c1	3519.17	0.0676796	0.0601007	1.1261	0.260122	0.768056
Fgfr1	3048.38	0.07683	0.0682526	1.12567	0.260305	0.768056
Chmp1a	1851.78	-0.0690133	0.0615503	-1.12125	0.262181	0.768056
Elavl3	6481.33	0.0517715	0.0460819	1.12347	0.261239	0.768056
Ip6k2	1818.34	0.0793143	0.0707181	1.12156	0.262052	0.768056
Adcy1	26528.1	-0.0724076	0.0641398	-1.1289	0.258939	0.768056
Acsl6	5169.83	-0.0515133	0.0458368	-1.12384	0.261079	0.768056
Efr3b	4475.08	0.0732858	0.0649464	1.1284	0.259149	0.768056
Wnk2	3387.87	0.0746795	0.0666225	1.12093	0.262316	0.768056
Ctsb	11813	0.199058	0.176851	1.12557	0.260346	0.768056
Tsc22d1	6801	-0.0555791	0.0496683	-1.11901	0.263138	0.768056
Sst	2942.97	0.0971899	0.0866694	1.12139	0.262123	0.768056
Akap8l	2288.48	0.08337	0.0745009	1.11905	0.26312	0.768056
9430020K01Rik	2200.87	-0.124363	0.110506	-1.1254	0.260421	0.768056
Usmg5	2862.04	-0.0772822	0.0691335	-1.11787	0.263623	0.768056
Lamp2	2013.09	-0.0768653	0.0683282	-1.12494	0.260613	0.768056
Anapc2	1672.97	0.0747779	0.0669701	1.11659	0.264171	0.768913
Dst	12265.3	0.0583677	0.0525957	1.10974	0.26711	0.769029
Odf2	2133.07	0.0881111	0.0794393	1.10916	0.26736	0.769029
Pde1a	4780.42	0.0737671	0.0665674	1.10816	0.267794	0.769029
Ssrp1	2041	-0.0687309	0.0617558	-1.11295	0.265732	0.769029
Fam73a	2547.7	-0.0747889	0.0674178	-1.10933	0.267286	0.769029
Bod1l	2853.91	0.0637596	0.0572097	1.11449	0.26507	0.769029
Hnrnpl	4256.86	0.0541552	0.0488445	1.10873	0.267549	0.769029
Fyco1	2297.07	0.0765902	0.0688225	1.11287	0.265766	0.769029
Nsg2	14412.7	0.0494684	0.0444471	1.11297	0.26572	0.769029
Ap2b1	9658.25	0.0639673	0.0573328	1.11572	0.264542	0.769029
Ntrk2	14246.8	-0.0631209	0.0569544	-1.10827	0.267745	0.769029
Vps13b	2186.67	0.0698853	0.0630939	1.10764	0.268018	0.769029
Mal2	3702.64	0.0658521	0.0592494	1.11144	0.266379	0.769029
Ehd3	3663.95	0.0583557	0.0525945	1.10954	0.267198	0.769029
Sms	2951.14	0.0817138	0.0732926	1.1149	0.264894	0.769029
Ppp5c	1978.78	-0.0659328	0.0595727	-1.10676	0.268396	0.76907
Slc17a7	27723.2	0.0647764	0.0585764	1.10584	0.268794	0.76907
Mycbp2	12185.9	0.0747393	0.0675653	1.10618	0.268649	0.76907
Rpl34	1666.76	-0.0747048	0.0676839	-1.10373	0.26971	0.770964
Stx12	2546.11	-0.069413	0.0630928	-1.10017	0.271256	0.773924
Rps9	4193.79	-0.0569318	0.0517441	-1.10026	0.271221	0.773924
Gabbr1	16488.8	0.0508337	0.0462334	1.0995	0.271549	0.774031
Bend6	1841.39	-0.0705305	0.0642332	-1.09804	0.272187	0.774351
Pde4a	2645	0.0664203	0.0604766	1.09828	0.272082	0.774351
Nisch	12273.5	0.0477768	0.0435329	1.09749	0.272428	0.774351
Cttn	3170.05	0.0646542	0.0589703	1.09639	0.27291	0.774745
Jund	2204.81	-0.0690892	0.0630376	-1.096	0.273079	0.774745
Ptov1	2522.08	0.0698364	0.0637553	1.09538	0.273349	0.774788
Ap2a2	5703.53	0.059629	0.054587	1.09237	0.274672	0.77781
Abi1	3612.37	0.058709	0.0538465	1.0903	0.27558	0.778888
Syt11	15880.7	-0.0439061	0.0402772	-1.0901	0.27567	0.778888
Clcn6	2080.34	0.0689783	0.0632975	1.08975	0.275824	0.778888
Prkcz	3685.87	-0.0631185	0.0582255	-1.08404	0.278349	0.780924
Kcnq1ot1	1737.23	-0.0777835	0.071653	-1.08556	0.277674	0.780924
Mras	4444.84	-0.0762018	0.0702052	-1.08542	0.277738	0.780924
Tom1l2	6508.31	0.0459079	0.042348	1.08406	0.278337	0.780924
Cacna1d	1665.18	0.0909408	0.0836895	1.08664	0.277194	0.780924
Rbfox1	9131.39	0.0667565	0.0613914	1.08739	0.276864	0.780924
Syn1	12301	0.0558	0.051451	1.08453	0.278132	0.780924
Eif4b	5101.7	0.067011	0.0618762	1.08299	0.278815	0.781507
Lmbrd1	3316.44	-0.0615035	0.0568555	-1.08175	0.279363	0.78232
Nomo1	2703.13	0.0638531	0.0590838	1.08072	0.279822	0.782881
Usp7	3588.76	0.0545665	0.0505256	1.07998	0.280153	0.783084
Dpp6	7920.89	0.0490786	0.0455081	1.07846	0.280829	0.784252
Ddx42	2047.95	0.0737069	0.0684743	1.07642	0.281741	0.786073
Ap3d1	4119.99	0.0648421	0.0603005	1.07532	0.282233	0.786721
Fam168a	6650.62	0.066332	0.0618101	1.07316	0.2832	0.787524
C78339	1967.93	0.0745392	0.0694704	1.07296	0.283288	0.787524
Dazap2	2333.11	-0.065813	0.0613392	-1.07293	0.283301	0.787524
C1qtnf4	1800.69	-0.0732962	0.0684164	-1.07132	0.284024	0.788327
Atp6v0d1	3514.67	-0.0549927	0.0513514	-1.07091	0.28421	0.788327
Nt5dc3	6215.48	0.0631154	0.0589559	1.07055	0.28437	0.788327
Cep170	1917.06	0.0679723	0.0635504	1.06958	0.284808	0.78882
Enah	2737.34	0.0599305	0.0561211	1.06788	0.285576	0.789466
Lrrc4c	1904.19	-0.0763655	0.0715482	-1.06733	0.285823	0.789466
Ylpm1	4133	0.0599255	0.0560927	1.06833	0.285372	0.789466
Atp6v0c	6077.09	-0.0475522	0.044608	-1.066	0.286423	0.790402
Gm996	3254.3	0.0984376	0.0924584	1.06467	0.287026	0.790707
Nceh1	2995.28	0.0619855	0.0582565	1.06401	0.287324	0.790707
Pkm	22951.8	0.0414071	0.0389365	1.06345	0.287577	0.790707
Agpat3	5294	0.0523441	0.0492169	1.06354	0.287538	0.790707
RP23-8J15.4	12725.4	-0.0859677	0.080975	-1.06166	0.288391	0.791289
Cct3	1875.18	-0.0714873	0.0674555	-1.05977	0.289249	0.791289
Rps6	2535.52	-0.0609976	0.0575504	-1.0599	0.289191	0.791289
Prickle2	6575.66	0.0742578	0.0699619	1.0614	0.288507	0.791289
Shank1	16740.5	0.0766842	0.0722956	1.0607	0.288825	0.791289
Pcdh9	1863.92	-0.0689853	0.065109	-1.05954	0.289356	0.791289
Ncl	5379.36	0.0599589	0.0566858	1.05774	0.290173	0.791593
Tnik	5503.52	0.080696	0.07651	1.05471	0.291557	0.791593
Hipk1	3349.87	0.0548915	0.0520164	1.05527	0.2913	0.791593
Pink1	5913.78	-0.0557012	0.052803	-1.05489	0.291477	0.791593
Diras1	1981.21	0.0690109	0.0651999	1.05845	0.28985	0.791593
Rab3c	10265.8	0.0715904	0.0678268	1.05549	0.291201	0.791593
Ghitm	6769.42	-0.052883	0.0501197	-1.05513	0.291364	0.791593
Arhgef9	9661.28	0.0472646	0.0448012	1.05498	0.291432	0.791593
Dnajb6	2230.07	-0.0691237	0.0656624	-1.05271	0.292472	0.793105
Phyhipl	3248.19	-0.070773	0.0672886	-1.05178	0.292899	0.793105
Fxr2	2563.73	0.0645753	0.0613723	1.05219	0.292712	0.793105
Rnf13	1837.82	-0.0649795	0.0618671	-1.05031	0.293577	0.79423
Arl5a	1878.07	-0.0713985	0.0684377	-1.04326	0.296827	0.794657
Pfn2	8873.52	0.0463582	0.0444442	1.04306	0.296918	0.794657
Stim2	3051.65	0.0866414	0.0830666	1.04304	0.296932	0.794657
Sfswap	1691.89	0.0823099	0.0785444	1.04794	0.294666	0.794657
Prkar1b	9594.55	-0.0512643	0.0490182	-1.04582	0.295644	0.794657
Klf13	4987.74	0.0727764	0.0694906	1.04728	0.294969	0.794657
Myo9b	1688.91	0.0869783	0.0832972	1.04419	0.296396	0.794657
Pygo1	2134.53	0.0735999	0.0706708	1.04145	0.297669	0.794657
Usp4	1862.51	0.0637122	0.0611182	1.04244	0.297207	0.794657
Kpnb1	4461.53	0.053853	0.0515713	1.04424	0.296372	0.794657
Lgmn	2509.18	0.0775028	0.0740369	1.04681	0.295186	0.794657
Nrbp2	2450.18	0.0930006	0.0892919	1.04153	0.297627	0.794657
Prickle1	1694.83	-0.0668954	0.0641579	-1.04267	0.297102	0.794657
Gm23935	8239.89	-0.342597	0.327063	-1.0475	0.29487	0.794657
Syt4	3591.64	-0.102582	0.0980142	-1.04661	0.295281	0.794657
Ppp3ca	41204.5	0.0647674	0.0622653	1.04019	0.298254	0.794761
Cadm1	5079.97	-0.10097	0.097045	-1.04045	0.298133	0.794761
Mast4	1808.68	0.104064	0.100093	1.03967	0.298494	0.794761
Gas5	2034.45	-0.0632945	0.06094	-1.03864	0.298974	0.795339
Rpl22	2061.41	-0.0645928	0.0622402	-1.0378	0.299364	0.795678
Lhfpl4	2822.43	0.0799092	0.0770699	1.03684	0.29981	0.796166
Acadsb	1685.58	-0.0701234	0.0676955	-1.03587	0.300265	0.796675
Cdh11	1850.77	0.0699524	0.0676123	1.03461	0.300851	0.796835
Rpl38	2237.47	-0.0674342	0.0651487	-1.03508	0.300631	0.796835
Dlat	2258.65	0.0596623	0.0578149	1.03195	0.302094	0.798993
Vezt	1678.1	-0.0667047	0.0646525	-1.03174	0.302193	0.798993
Slc12a5	10864.6	0.0542058	0.052655	1.02945	0.303267	0.801133
Plekha6	2102.67	0.0669821	0.0652597	1.02639	0.304707	0.801658
Fbxo21	2989.61	0.0645827	0.0628335	1.02784	0.304026	0.801658
Strap	2095.39	0.0609608	0.0594801	1.02489	0.305414	0.801658
Mobp	14567.5	-0.0925854	0.0901984	-1.02646	0.304673	0.801658
Gas7	12496.7	0.0492766	0.0481468	1.02347	0.306087	0.801658
Hap1	4713.98	0.163779	0.159952	1.02392	0.305871	0.801658
Arhgdia	5226.24	0.0536082	0.0523201	1.02462	0.305542	0.801658
Dcaf5	1979.09	0.058316	0.0569924	1.02323	0.306201	0.801658
Fam19a5	2702.54	0.0633052	0.0618437	1.02363	0.306009	0.801658
Stxbp5l	1772.5	0.0818649	0.0799757	1.02362	0.306014	0.801658
Nhsl2	2139.27	0.0621373	0.0607489	1.02286	0.306376	0.801658
Ywhab	11367.3	-0.0430377	0.0422124	-1.01955	0.307941	0.804569
Pcsk1n	9520.52	0.0410125	0.0402326	1.01939	0.30802	0.804569
Casc4	2532.6	-0.0598177	0.0589675	-1.01442	0.310383	0.805055
Dclk1	13826.9	-0.072868	0.0718795	-1.01375	0.310701	0.805055
Tspan5	2403.5	-0.0891696	0.0877989	-1.01561	0.309814	0.805055
Tmem59	2752.78	-0.0666257	0.0656568	-1.01476	0.310221	0.805055
Vps13c	3534.36	0.0887246	0.087501	1.01398	0.310591	0.805055
Gpx4	3186.48	-0.0560041	0.0551414	-1.01564	0.309799	0.805055
Rps15	5197.31	-0.0534402	0.0525894	-1.01618	0.309544	0.805055
Nav3	1700.25	0.0846703	0.0835497	1.01341	0.310863	0.805055
Purb	13767.4	-0.0509328	0.0501015	-1.01659	0.309348	0.805055
Pdxdc1	1875.02	-0.0592887	0.0584126	-1.015	0.310106	0.805055
Ap1b1	3670.38	0.0545338	0.0538931	1.01189	0.311591	0.80563
Rabep1	3064.98	-0.0560869	0.0554309	-1.01184	0.311617	0.80563
Pitpnc1	1689.25	-0.0788895	0.0780307	-1.01101	0.312014	0.805665
Rpl35a	2527.94	-0.055733	0.0551432	-1.0107	0.312162	0.805665
Homer1	2320.07	-0.0859995	0.0851857	-1.00955	0.312709	0.80639
Itpr1	11883.1	0.0690636	0.0685356	1.0077	0.313597	0.806545
Tspan13	4305.25	0.0643887	0.0639277	1.00721	0.313834	0.806545
Birc6	4177.76	0.0532372	0.0528331	1.00765	0.313624	0.806545
Slc3a2	2195.2	-0.0808252	0.080186	-1.00797	0.313468	0.806545
Gm13340	9508.12	-0.0803121	0.079787	-1.00658	0.314136	0.806638
Eef1b2	2394.76	-0.0599007	0.0596076	-1.00492	0.314937	0.807189
Ahdc1	1856.49	0.0777629	0.0775819	1.00233	0.316183	0.807189
Rnf10	5081.76	0.045028	0.044853	1.0039	0.315426	0.807189
Arf1	7955.07	-0.0461536	0.0460493	-1.00227	0.316215	0.807189
Gdi2	4174.18	-0.0558073	0.0556306	-1.00318	0.315776	0.807189
Plxnb2	2132.01	0.0716825	0.0714002	1.00395	0.315401	0.807189
Cacna1h	3536.51	0.0805772	0.080355	1.00277	0.315974	0.807189
Dnaja1	4490.41	-0.0671442	0.0671621	-0.999733	0.31744	0.80773
Tmem201	1900.5	0.0916552	0.0919943	0.996314	0.319098	0.80773
Pebp1	5474.62	0.051741	0.0519526	0.995928	0.319285	0.80773
Vps29	1683.72	-0.0623802	0.0628935	-0.991839	0.321276	0.80773
Atp5j2	1764.59	-0.0696024	0.0702065	-0.991395	0.321493	0.80773
Fam115a	6946.03	0.0483692	0.048447	0.998395	0.318088	0.80773
Gpi1	12132.9	0.0524917	0.0527984	0.994192	0.320129	0.80773
Hspa8	28317.7	-0.092848	0.0934514	-0.993543	0.320446	0.80773
Sema7a	2417.45	0.0669332	0.0671897	0.996182	0.319162	0.80773
Fyn	2622.71	0.056065	0.056418	0.993743	0.320348	0.80773
Psmc1	2374.06	-0.0567393	0.0571759	-0.992365	0.32102	0.80773
Cdc42bpb	3926.8	0.0657633	0.0660975	0.994944	0.319764	0.80773
H1f0	1794.41	0.0616877	0.062213	0.991557	0.321413	0.80773
Csdc2	1813.08	-0.0627659	0.0630868	-0.994914	0.319778	0.80773
Map3k12	2624.08	0.0657135	0.0659631	0.996216	0.319145	0.80773
Ppm1f	1752.33	0.06359	0.0639813	0.993884	0.320279	0.80773
Syngr3	2530.74	-0.0662305	0.0661601	-1.00106	0.316795	0.80773
Syt7	9512.94	-0.0649116	0.0650203	-0.998328	0.31812	0.80773
Pten	3482.18	-0.0593497	0.0594939	-0.997577	0.318484	0.80773
Tpr	3374.09	0.0499192	0.0503997	0.990466	0.321947	0.8082
Hpcal4	20482.1	-0.046716	0.0472827	-0.988014	0.323146	0.808685
Slc2a3	2838.62	0.0556079	0.0563722	0.986442	0.323916	0.808685
Strn4	4945.31	0.0625319	0.0632287	0.988979	0.322674	0.808685
Taok2	3585.7	0.0574049	0.0580727	0.988501	0.322907	0.808685
Cotl1	1801.27	0.117497	0.1192	0.985712	0.324275	0.808685
Grm1	1829.28	0.0801202	0.0811542	0.987259	0.323516	0.808685
Begain	2878.84	0.0671874	0.0680842	0.986828	0.323727	0.808685
Epha6	1735.43	0.0991614	0.10057	0.985989	0.324139	0.808685
Ctss	4814.41	0.238298	0.241997	0.984713	0.324765	0.809241
Fam134a	3573.56	-0.0539432	0.0566351	-0.952468	0.34086	0.80944
Rab3gap2	2058.64	0.0606306	0.0637269	0.951413	0.341395	0.80944
Tsc1	1782.53	0.066423	0.0693602	0.957653	0.338238	0.80944
Osbpl6	2063.14	0.0643314	0.06567	0.979616	0.327276	0.80944
1700020I14Rik	11770.3	-0.0538393	0.0552132	-0.975116	0.329503	0.80944
Tmem127	2329.1	0.0545999	0.0573948	0.951304	0.34145	0.80944
Mal	2982.03	-0.0776495	0.0795159	-0.976529	0.328802	0.80944
Map1lc3a	2038	-0.0672124	0.0705558	-0.952614	0.340786	0.80944
Epb4.1l1	12267.8	-0.0424984	0.0444167	-0.956812	0.338662	0.80944
Snhg11	39912	0.0754532	0.0784387	0.961938	0.336081	0.80944
Plcg1	1945.84	0.0641209	0.0659788	0.971841	0.331129	0.80944
Serinc3	5766.44	-0.0558825	0.0587704	-0.950862	0.341674	0.80944
Zmynd8	3236.67	0.0709449	0.0729218	0.972891	0.330608	0.80944
Celf3	3285.41	0.085198	0.0869233	0.980152	0.327011	0.80944
Lmo4	3395.04	-0.0636665	0.0659918	-0.964763	0.334664	0.80944
Rab2a	5839.03	-0.0490708	0.0513779	-0.955095	0.339529	0.80944
Tmem8b	2524.39	0.0722152	0.0749342	0.963714	0.335189	0.80944
Abca1	1960.37	0.11431	0.118695	0.963051	0.335522	0.80944
Brinp1	4218.84	-0.0659078	0.0686155	-0.960538	0.336785	0.80944
Jak1	4473.37	0.0457706	0.0472341	0.969016	0.332537	0.80944
Ago1	2469.92	0.0615141	0.0631471	0.974139	0.329987	0.80944
C1qb	2161.39	0.216282	0.221017	0.978579	0.327788	0.80944
Gnai1	3535.57	0.0497137	0.0514994	0.965326	0.334382	0.80944
Letm1	1941.64	-0.0644715	0.0658089	-0.979677	0.327245	0.80944
Tmem33	2345.01	-0.0679558	0.0707835	-0.960051	0.33703	0.80944
Adrbk2	2958.32	0.0503247	0.0520581	0.966704	0.333692	0.80944
Orai2	3517.32	0.08435	0.0874358	0.964707	0.334692	0.80944
Syn2	13468.2	0.0424636	0.0434588	0.9771	0.32852	0.80944
Etnk1	8033.72	0.0531911	0.0547016	0.972387	0.330858	0.80944
Supt5	3358.33	0.0520924	0.0532459	0.978337	0.327908	0.80944
Cox6b1	2945.12	-0.0689085	0.0705203	-0.977144	0.328498	0.80944
Cpeb1	1999.59	0.0856408	0.0878788	0.974533	0.329792	0.80944
Homer2	2763.51	-0.0652378	0.0684823	-0.952623	0.340781	0.80944
Picalm	3128.22	0.0487307	0.0508914	0.957543	0.338293	0.80944
Ppp2cb	1920.15	-0.0663122	0.0690734	-0.960025	0.337043	0.80944
Lphn1	12641.2	0.0521976	0.054464	0.958387	0.337867	0.80944
Prdx2	2713.09	-0.0534978	0.0559209	-0.956668	0.338735	0.80944
Mbtps1	1902.11	0.0597418	0.0625991	0.954356	0.339903	0.80944
Hmg20a	1696.41	0.0758759	0.0788578	0.962186	0.335956	0.80944
Pdcd6ip	1786.5	-0.0584155	0.0611658	-0.955035	0.33956	0.80944
Hk1	9292.88	0.0558166	0.0575601	0.969708	0.332192	0.80944
Chpt1	1661.14	-0.0632822	0.0650721	-0.972494	0.330805	0.80944
Rab1	3406.22	-0.0503279	0.0513619	-0.979868	0.327151	0.80944
Xpo1	2049.48	-0.0719051	0.0732349	-0.981842	0.326178	0.80944
Hnrnph1	5640.32	-0.0473734	0.0497328	-0.952557	0.340815	0.80944
Aff4	6712.17	0.0582852	0.0602474	0.967431	0.333329	0.80944
Neurl4	2736.38	0.0610248	0.0625881	0.975022	0.329549	0.80944
Ankrd40	2578.5	-0.0549805	0.0572626	-0.960146	0.336982	0.80944
Limd2	1772.15	0.0839492	0.0854266	0.982706	0.325752	0.80944
Ywhaq	4114.9	-0.0521251	0.0541485	-0.962632	0.335732	0.80944
Daam1	1935.1	0.0640228	0.0656807	0.974759	0.32968	0.80944
Nr1d2	2311.2	-0.0804003	0.0827662	-0.971415	0.331342	0.80944
Fbxl3	1915.23	-0.0644568	0.0673337	-0.957274	0.338429	0.80944
Csnk1e	1901.73	-0.0622949	0.0642056	-0.970241	0.331926	0.80944
Pi4ka	6339.19	0.0529617	0.0551026	0.961147	0.336478	0.80944
Tfrc	1870.12	-0.0861537	0.0876382	-0.983062	0.325577	0.80944
Fyttd1	1722.89	-0.0663993	0.0696081	-0.953903	0.340133	0.80944
Syngap1	6819.72	0.067942	0.0712541	0.953517	0.340328	0.80944
Rpl10a	1906.91	0.060771	0.062813	0.967491	0.333299	0.80944
Tubb5	6995.08	-0.0423659	0.0444835	-0.952395	0.340897	0.80944
Gpr137	1804.58	0.0633522	0.0655381	0.966646	0.333721	0.80944
Otub1	3775.22	0.0571437	0.0597373	0.956584	0.338777	0.80944
Otud5	1745.78	-0.0576171	0.0595718	-0.967188	0.33345	0.80944
Scaf1	4471.69	0.0558005	0.0588351	0.948421	0.342915	0.81111
Reep2	2022.79	0.0587578	0.0619328	0.948735	0.342755	0.81111
Cops2	1943.14	-0.057989	0.0613102	-0.94583	0.344235	0.812802
Pde4dip	5165.08	0.0585673	0.0621127	0.942919	0.345722	0.812802
Sars	2740.6	-0.0491644	0.0524241	-0.937822	0.348336	0.812802
Reln	1890.48	-0.103919	0.11061	-0.939506	0.347471	0.812802
Galnt9	2030.9	0.0648961	0.0691842	0.938019	0.348235	0.812802
Coro1c	1875.69	0.0741787	0.0789277	0.939831	0.347304	0.812802
2210016L21Rik	2080.75	-0.0655327	0.0695484	-0.94226	0.346059	0.812802
Por	1711.01	0.0639727	0.0679484	0.941489	0.346454	0.812802
Dync1i1	2348.22	0.050492	0.0534786	0.944153	0.345091	0.812802
Ube2m	2397.69	0.0602264	0.0642464	0.937429	0.348538	0.812802
Rhoa	2728.42	-0.0582641	0.0616705	-0.944765	0.344779	0.812802
Bclaf1	3449.93	-0.046693	0.0496118	-0.941168	0.346619	0.812802
Matk	4055.71	0.0626494	0.0669317	0.936019	0.349264	0.812802
Git1	8695.39	-0.0662732	0.0705226	-0.939745	0.347348	0.812802
Sncb	7707.64	-0.0573252	0.06122	-0.93638	0.349077	0.812802
Puf60	2158.1	-0.0578133	0.0616969	-0.937054	0.348731	0.812802
Grina	9707.19	0.0430335	0.0458733	0.938093	0.348196	0.812802
App	32014.8	0.037626	0.0400575	0.939298	0.347578	0.812802
Rps14	3316.59	-0.0529603	0.0565067	-0.937238	0.348636	0.812802
Atad1	2235.38	-0.0557924	0.0589812	-0.945935	0.344182	0.812802
Add3	4307.31	-0.0458987	0.0488147	-0.940264	0.347082	0.812802
Tagln3	3221.41	-0.0533469	0.0570338	-0.935357	0.349604	0.812971
Scn2a1	7909.48	0.0481247	0.0515145	0.934197	0.350202	0.813737
Mff	3161.62	-0.0504443	0.0542517	-0.929819	0.352465	0.813787
Myef2	2319.36	-0.0669545	0.0726001	-0.922237	0.356405	0.813787
Plekhm2	2066.6	0.074603	0.0801546	0.930739	0.351988	0.813787
Dynll1	4506.66	-0.0585587	0.0631732	-0.926954	0.353951	0.813787
Cul1	2398.77	-0.0553711	0.0599035	-0.924338	0.35531	0.813787
Clip3	10522.9	0.0380071	0.0410535	0.925794	0.354553	0.813787
Crtc1	6900.14	0.0620346	0.0676985	0.916337	0.35949	0.813787
Opcml	5780	0.0523464	0.0564727	0.926933	0.353961	0.813787
Eef1a1	36529	-0.0353635	0.0381749	-0.926356	0.354261	0.813787
Zfp445	1944.45	0.0718509	0.0781061	0.919914	0.357618	0.813787
Gnb2l1	2705.31	-0.0593418	0.0646209	-0.918307	0.358458	0.813787
Canx	7315.4	-0.0487995	0.0530096	-0.920578	0.357271	0.813787
Ube2b	2680.29	-0.0527978	0.05741	-0.919661	0.35775	0.813787
Gabarap	2538.81	-0.0515242	0.0553588	-0.930732	0.351992	0.813787
Camkk1	3979.75	0.0791754	0.084846	0.933166	0.350734	0.813787
Ankrd13b	1803.03	0.0721562	0.078707	0.916769	0.359263	0.813787
Myo18a	4856.12	0.0600984	0.0651486	0.922482	0.356277	0.813787
Trim37	7280.63	0.0511893	0.0557814	0.917677	0.358788	0.813787
Atp5g1	2115.61	0.0778036	0.0836788	0.929789	0.35248	0.813787
Akap5	1971.01	0.0621624	0.067249	0.924361	0.355298	0.813787
Dip2c	2326.61	0.0591786	0.0641791	0.922086	0.356484	0.813787
Col4a3bp	1916.97	0.0557137	0.0607963	0.916398	0.359458	0.813787
A930011O12Rik	3585.25	0.0676585	0.0737988	0.916797	0.359249	0.813787
Spryd3	2823.3	0.0532633	0.0576529	0.923861	0.355559	0.813787
Psmd2	3704.51	0.0513022	0.0557304	0.920542	0.357289	0.813787
Dlg1	2428.52	-0.0728448	0.0793821	-0.917648	0.358803	0.813787
Alcam	2866.11	-0.0910202	0.0981281	-0.927565	0.353633	0.813787
Rps2	5450.59	-0.0476411	0.0520085	-0.916025	0.359654	0.813787
Bag6	4503.94	0.0453074	0.0492271	0.920376	0.357376	0.813787
Yam1	95568	-0.327745	0.356508	-0.91932	0.357928	0.813787
Pla2g7	2958.96	-0.0615425	0.0670606	-0.917714	0.358768	0.813787
Ubr2	2312.24	0.0638483	0.0694377	0.919505	0.357832	0.813787
Usp14	2027.91	-0.053812	0.058573	-0.918717	0.358244	0.813787
Osbpl1a	2637.88	-0.0815525	0.0876243	-0.930706	0.352006	0.813787
Ehd1	1752.21	0.0694947	0.0759033	0.915569	0.359893	0.813787
Med14	2045.86	0.0550536	0.0592264	0.929545	0.352607	0.813787
Rps10	2475.9	-0.0500439	0.0546922	-0.91501	0.360186	0.813844
Sgsm2	3099.02	0.0664828	0.07274	0.913978	0.360728	0.813855
Pdzd8	1723.22	-0.0570381	0.0623923	-0.914185	0.36062	0.813855
Sumo3	1989.49	-0.0568084	0.0622094	-0.913181	0.361147	0.813973
Hlf	3210.48	-0.0998327	0.109375	-0.912755	0.361371	0.813973
Vps41	3370.72	0.048186	0.0528155	0.912346	0.361587	0.813973
Aco2	9574.74	0.0407933	0.044774	0.911095	0.362246	0.814531
Napg	3833.22	0.0441817	0.0485058	0.910854	0.362372	0.814531
Kif3a	3668.35	-0.0434419	0.047742	-0.909931	0.362859	0.81502
Ppp2r4	3482.34	0.0458451	0.0509347	0.900077	0.368079	0.815714
Lrrc7	2369.94	0.0583598	0.0645119	0.904637	0.365658	0.815714
Mpdz	2263.05	0.0629069	0.0697201	0.902279	0.366909	0.815714
Eps15	5606.98	0.0497204	0.0549255	0.905233	0.365342	0.815714
Cttnbp2	5194.05	0.0558345	0.0619926	0.900663	0.367768	0.815714
Ptprz1	6268.68	-0.0491011	0.0544073	-0.902472	0.366806	0.815714
Pnmal2	10138.9	0.0434461	0.0480517	0.904154	0.365914	0.815714
Akt2	1811.26	-0.0820661	0.091178	-0.900065	0.368086	0.815714
Ate1	1799.77	0.0577628	0.0637439	0.906171	0.364845	0.815714
Senp6	1895.35	-0.0583973	0.0647138	-0.902393	0.366848	0.815714
Snx3	2126.64	-0.0629606	0.0694109	-0.907072	0.364369	0.815714
Dip2a	1698.65	0.0645031	0.0715742	0.901206	0.367479	0.815714
Hectd1	3640.19	0.0548	0.0607469	0.902104	0.367001	0.815714
Ube2e2	1712.57	0.067958	0.0755345	0.899694	0.368283	0.815714
Zfp706	3799.07	-0.0473496	0.0522531	-0.906159	0.364852	0.815714
Cpsf7	1784.33	0.0583795	0.0648288	0.900518	0.367845	0.815714
Scd2	26053.4	-0.0491156	0.0540975	-0.90791	0.363926	0.815714
Sfxn3	1706.09	0.0606467	0.0671576	0.90305	0.366499	0.815714
Slk	2827.4	0.0531546	0.0587856	0.904211	0.365884	0.815714
Fam168b	6144.34	0.0441484	0.0491374	0.898468	0.368936	0.816029
Hepacam	1998.44	-0.0688065	0.0765864	-0.898416	0.368964	0.816029
Cdc42bpa	8133.73	-0.0509206	0.0567642	-0.897054	0.36969	0.817039
Cacna1e	12976.6	0.053791	0.0604242	0.890224	0.373346	0.817523
Sh3gl2	5906.1	0.0444476	0.0497685	0.893087	0.371811	0.817523
Vps33a	2043.8	0.0581664	0.0652401	0.891574	0.372621	0.817523
Hmgb1	2397.79	-0.0605627	0.0678779	-0.89223	0.37227	0.817523
Ahcyl2	5647.25	-0.0575206	0.0646465	-0.889772	0.373588	0.817523
Man2a2	5292.81	0.0630699	0.0704804	0.894857	0.370863	0.817523
Rtcb	2107.34	0.0490115	0.0548415	0.893694	0.371485	0.817523
Ttc19	1923.82	0.0551058	0.0617154	0.892903	0.371909	0.817523
Ncoa1	4320.59	0.0585043	0.0657655	0.88959	0.373686	0.817523
Dicer1	1741.07	0.0674018	0.075675	0.890674	0.373104	0.817523
Rictor	1835.75	0.0578181	0.0647294	0.893229	0.371735	0.817523
Ago2	3127.73	0.0486245	0.0543476	0.894694	0.37095	0.817523
Golgb1	4203.92	0.0523118	0.0587109	0.891007	0.372925	0.817523
Daam2	2670.82	-0.0903476	0.101347	-0.89147	0.372677	0.817523
Myo5a	11054.8	0.0381635	0.0429604	0.888342	0.374357	0.8184
Cdk5r2	4489.71	-0.0511929	0.0577083	-0.887098	0.375026	0.818681
Sipa1l2	1918.07	-0.0775909	0.0874172	-0.887594	0.374759	0.818681
Adarb1	4135.94	0.0501936	0.0566913	0.885384	0.37595	0.820106
Rnf141	1717.45	-0.0593676	0.0671561	-0.884024	0.376683	0.821115
Unc80	10840.8	0.0405515	0.045955	0.882418	0.377551	0.821469
Slc25a12	3149.93	0.0451476	0.0511751	0.882218	0.377659	0.821469
Unc79	1765.4	0.0707984	0.0801852	0.882936	0.377271	0.821469
Nf2	2790.18	0.0508737	0.057734	0.881176	0.378223	0.822106
Parm1	2089	0.10083	0.114605	0.879801	0.378967	0.823133
Mapk8ip1	7708.6	-0.050568	0.0576325	-0.877421	0.380258	0.824622
2700089E24Rik	2620.19	-0.0591747	0.0674288	-0.877588	0.380167	0.824622
Ap3s2	1741.23	0.0534829	0.0609998	0.876771	0.380611	0.824622
Sgta	2319.79	-0.0513453	0.0586113	-0.87603	0.381013	0.824622
Olig1	1746.7	0.0760546	0.0867975	0.87623	0.380905	0.824622
Mfsd6	2317.17	0.0540131	0.0617034	0.875366	0.381375	0.824815
Ap1g1	2405.16	0.0492568	0.0563695	0.873821	0.382216	0.825474
H2-K1	2855.12	0.182223	0.208539	0.873805	0.382224	0.825474
Slc25a44	1975.66	0.0512021	0.0588259	0.870401	0.384081	0.82627
4933431E20Rik	2549.82	-0.0475965	0.0546625	-0.870735	0.383899	0.82627
Chchd2	2813.27	-0.0615665	0.070706	-0.870739	0.383897	0.82627
Adcyap1r1	4525	0.0426434	0.0489045	0.871973	0.383223	0.82627
Appl1	2480.95	-0.0527617	0.060524	-0.871749	0.383346	0.82627
Dpysl2	3298.76	0.0547828	0.0629593	0.87013	0.384229	0.82627
Fam20b	2324.43	0.0500717	0.0577891	0.866456	0.38624	0.827073
Gabbr2	7738.36	0.0450024	0.0518846	0.867356	0.385747	0.827073
Wipf2	2163.87	0.0493979	0.0569535	0.867337	0.385758	0.827073
Ppp6r2	1910.42	0.0617355	0.0711688	0.867452	0.385695	0.827073
Atp6v1g2	8868.6	0.0364983	0.0420142	0.868713	0.385004	0.827073
Tmsb4x	14716.3	0.0562316	0.0648849	0.866636	0.386142	0.827073
Plcb1	5645.95	0.0442106	0.0510591	0.865871	0.386561	0.827175
Cenpb	3204.94	0.0574171	0.0664099	0.864585	0.387267	0.827516
Bcl11a	2784.96	0.0586579	0.0678434	0.864607	0.387254	0.827516
Clk1	2773.55	0.0583717	0.0677322	0.861802	0.388796	0.828484
Srp72	2136.53	-0.0499028	0.0579409	-0.861272	0.389088	0.828484
Ptn	2977.01	-0.0953662	0.110839	-0.860403	0.389567	0.828484
Atp5d	3257.52	-0.0512727	0.059459	-0.862321	0.388511	0.828484
Appl2	2209.38	-0.0498948	0.0578388	-0.862653	0.388328	0.828484
Epn2	3541.8	0.0555214	0.0644675	0.861231	0.389111	0.828484
Ntsr2	1872.89	-0.0617894	0.0718246	-0.860282	0.389634	0.828484
Bai3	2526.17	0.0487106	0.0567322	0.858605	0.390559	0.828528
Bzw1	3049.59	-0.047384	0.0554914	-0.853898	0.393162	0.828528
Acbd5	1833.53	-0.0494525	0.058179	-0.850007	0.395321	0.828528
Zeb2	7049.46	0.0708854	0.0833384	0.850573	0.395007	0.828528
Slc20a1	2732.43	-0.0503165	0.0590471	-0.852143	0.394135	0.828528
Zfyve9	1924	0.0543845	0.0634287	0.857412	0.391217	0.828528
Grsf1	1714.79	-0.0563604	0.0658238	-0.856232	0.39187	0.828528
Arpc4	1894.03	-0.0525995	0.0618053	-0.851051	0.394741	0.828528
Tpi1	8900.03	-0.0371903	0.0434739	-0.855463	0.392295	0.828528
Scoc	2192.77	-0.0504288	0.0588893	-0.856333	0.391814	0.828528
Ntm	2985.52	-0.05939	0.0696344	-0.852883	0.393724	0.828528
Atp1b3	1755.47	-0.0731834	0.085854	-0.852417	0.393983	0.828528
Wdr6	3591.11	0.0865624	0.10144	0.853337	0.393472	0.828528
Synrg	2056.22	0.0547468	0.0639792	0.855697	0.392165	0.828528
Acaca	1946.62	0.0600848	0.0701745	0.856219	0.391877	0.828528
Fam120a	3950.7	0.0433811	0.0510137	0.850382	0.395113	0.828528
4833439L19Rik	2666.16	-0.0458639	0.0537748	-0.852887	0.393722	0.828528
Enc1	19173	0.0559383	0.0658388	0.849625	0.395534	0.828528
Oxct1	6152.06	-0.0409961	0.0483124	-0.848564	0.396124	0.828528
Mtdh	2384.9	-0.0529939	0.0620679	-0.853807	0.393212	0.828528
Snn	4347.4	0.064013	0.0746481	0.85753	0.391152	0.828528
Gm608	2101.52	0.0548407	0.0645847	0.849129	0.39581	0.828528
Kdm4b	1720.07	0.0856232	0.100923	0.848398	0.396217	0.828528
Ocrl	1926.98	0.0519362	0.0604953	0.858516	0.390607	0.828528
Zranb2	3866.28	-0.0565162	0.0667096	-0.847196	0.396886	0.828822
Capns1	2611.09	0.046052	0.0543887	0.84672	0.397151	0.828822
Gramd1b	5814.51	0.0532265	0.0628875	0.846377	0.397343	0.828822
Kcnma1	2622.82	0.0510555	0.0603363	0.846181	0.397452	0.828822
Ncoa2	2678.55	0.045477	0.053785	0.845533	0.397813	0.829005
Atp6v0a1	10747.7	0.0364473	0.0432275	0.84315	0.399145	0.830396
Khdrbs3	3391.62	0.0793614	0.0941278	0.843124	0.399159	0.830396
Cntn1	9843.32	0.0424571	0.0503723	0.842867	0.399303	0.830396
Prrc2c	5721.84	0.0522527	0.0621424	0.840855	0.400429	0.832168
Rabgap1l	4535.59	0.0531855	0.0633521	0.839522	0.401176	0.83297
Ubap2l	2949.72	0.0446943	0.0532591	0.839186	0.401365	0.83297
Fam131a	9340.09	0.050289	0.0599882	0.838315	0.401854	0.833413
Fndc4	1688.41	-0.0546721	0.0652971	-0.837283	0.402434	0.834045
Celf1	5504.09	0.0450657	0.0539189	0.835805	0.403264	0.834642
Ak5	6334.25	0.0561511	0.0674984	0.831888	0.405472	0.834642
Lrrc4	2262.84	0.0537953	0.0645646	0.833201	0.404731	0.834642
Clcn4-2	4009.87	-0.0447151	0.0537484	-0.831934	0.405446	0.834642
Rps16	2525.83	-0.0499973	0.0599922	-0.833396	0.404621	0.834642
Usf2	1818.22	-0.049857	0.0599329	-0.831881	0.405476	0.834642
Slc25a4	9714.54	-0.0343573	0.0412762	-0.832375	0.405197	0.834642
Gpatch8	2058.77	0.0656061	0.0787996	0.832569	0.405088	0.834642
Vsnl1	7912.55	-0.0596356	0.0715248	-0.833776	0.404407	0.834642
Gpr22	2321.89	-0.0557278	0.0666815	-0.835731	0.403306	0.834642
Dcaf8	3278.69	0.0422954	0.0509042	0.830883	0.40604	0.834668
Sec63	2024.79	-0.0512735	0.0616864	-0.831197	0.405863	0.834668
Vamp1	2465.38	0.059339	0.071567	0.829139	0.407026	0.835561
Tcf4	12956.3	-0.0482433	0.0581835	-0.829158	0.407015	0.835561
Bace1	2334.81	0.0460056	0.0555232	0.828583	0.40734	0.83564
Atp6v1e1	4662.18	-0.0401494	0.0485304	-0.827303	0.408065	0.835995
Gabrb2	2730.9	-0.0554948	0.0670715	-0.827398	0.408012	0.835995
Arhgef12	6519.29	0.0424476	0.0514183	0.825535	0.409068	0.837484
Strip1	1662.68	0.0533544	0.0649031	0.822063	0.411041	0.838294
Psmb6	1735.45	-0.0493747	0.059974	-0.823268	0.410356	0.838294
Kansl1	1957.85	0.0498835	0.0606884	0.821961	0.411099	0.838294
Psma3	1679.44	-0.0509356	0.0618224	-0.823902	0.409995	0.838294
Ankrd46	3990.26	0.0481892	0.0586302	0.821918	0.411124	0.838294
Slc2a13	2605.05	0.0651736	0.0791447	0.823473	0.410239	0.838294
Ubb	15506.9	-0.034968	0.0426118	-0.820617	0.411865	0.83924
Rapgef4	8850.36	0.0397808	0.0485202	0.819882	0.412283	0.839529
Sgip1	4134.4	0.0399972	0.0489194	0.817615	0.413577	0.840492
Hnrnpr	2238.14	0.046138	0.0563834	0.81829	0.413192	0.840492
Exoc4	1905.04	0.0501937	0.0614017	0.817464	0.413663	0.840492
Wdr13	4634.66	0.0430484	0.0526838	0.81711	0.413866	0.840492
Abhd17a	2019.43	-0.0488039	0.0598353	-0.815637	0.414708	0.840512
Pcbp2	3532.27	-0.0427919	0.0524625	-0.815667	0.414691	0.840512
Dzip3	2292.66	0.0486974	0.0596739	0.816058	0.414467	0.840512
Ptpn4	2341.74	-0.061026	0.0748845	-0.814934	0.41511	0.840764
Ppp2r5e	2036.86	0.0497359	0.0611229	0.813703	0.415815	0.84163
Atp9a	7867.89	0.040406	0.0504396	0.801076	0.423088	0.842415
Acot7	4117.54	-0.0440187	0.0549938	-0.800431	0.423461	0.842415
Dennd5b	2077.77	0.0518768	0.064764	0.801013	0.423124	0.842415
Usp47	2433.53	0.050609	0.0632593	0.800025	0.423697	0.842415
Cd2bp2	1830.63	0.0569363	0.0701672	0.811438	0.417114	0.842415
Vdac3	1794.4	-0.0497093	0.0621561	-0.799749	0.423856	0.842415
Neo1	2301.02	-0.0462557	0.0571901	-0.808805	0.418627	0.842415
Copb2	2086.8	-0.0475196	0.0590137	-0.805231	0.420686	0.842415
Neurod2	4342.18	0.0666816	0.0834018	0.799522	0.423988	0.842415
Hid1	2138.96	0.0544533	0.0673305	0.808747	0.418661	0.842415
Klhdc2	2435.57	-0.0485014	0.0604112	-0.802855	0.422059	0.842415
Arel1	2972.16	0.0507449	0.0631128	0.804034	0.421377	0.842415
Tmem179	2067.83	0.0521155	0.064291	0.810619	0.417584	0.842415
Bicd2	2110.36	0.050573	0.0628723	0.804376	0.42118	0.842415
Nsd1	4405.78	0.0441654	0.0547715	0.806357	0.420037	0.842415
Adcy2	2955.82	0.0475773	0.0592312	0.803247	0.421832	0.842415
Txndc16	1678.5	-0.0647252	0.0802188	-0.806858	0.419748	0.842415
Sacs	3179.66	0.0550231	0.0687204	0.800681	0.423316	0.842415
Cacng2	1946.02	-0.0510823	0.0634862	-0.804622	0.421038	0.842415
Pde1b	2508.49	-0.0504505	0.0622315	-0.810691	0.417543	0.842415
Tbc1d24	2153.03	0.0573233	0.071163	0.805521	0.420519	0.842415
H2-D1	4345.41	0.206484	0.254581	0.811073	0.417324	0.842415
Reep5	7565.37	-0.0399678	0.0493771	-0.80944	0.418262	0.842415
Tmem151a	3902.81	0.0392331	0.0487653	0.804528	0.421092	0.842415
Rab1b	2774.94	0.0461557	0.0573352	0.805015	0.420811	0.842415
Prdx5	3077.51	0.043721	0.0545324	0.801744	0.422701	0.842415
Flna	2426.38	0.0766767	0.0956768	0.801414	0.422892	0.842415
Zcchc18	4865.74	0.0393459	0.0486805	0.808248	0.418948	0.842415
Atp5f1	3833.76	-0.0415346	0.0520002	-0.79874	0.424441	0.842764
Ccdc47	2362.43	-0.0460764	0.0578207	-0.796884	0.425519	0.844349
Apoe	49812.8	0.191882	0.242262	0.79204	0.428337	0.846406
Xpo6	1997.46	0.0591066	0.07466	0.791678	0.428549	0.846406
Scn3b	5777.8	0.0631832	0.079711	0.792654	0.427979	0.846406
Gid4	1700.73	0.056285	0.0708748	0.794147	0.42711	0.846406
Ubtf	2878.91	0.0435475	0.0550509	0.791039	0.428921	0.846406
P4hb	2071.45	-0.0575197	0.0727794	-0.790329	0.429336	0.846406
Faim2	10356.9	0.0321918	0.0407332	0.790307	0.429349	0.846406
Slc25a23	10711.3	0.0382487	0.0483576	0.790954	0.428971	0.846406
Gnaq	7147.19	0.0515653	0.0649695	0.793684	0.427379	0.846406
Magee1	3070.37	0.0454833	0.0574278	0.792008	0.428356	0.846406
Gabrg2	3526.48	-0.0393212	0.049852	-0.788758	0.430253	0.847087
Pfn1	2339.76	0.0554415	0.0702822	0.788841	0.430205	0.847087
Dnm3	2998.29	0.0477547	0.0609666	0.783293	0.433455	0.84801
Trp53inp2	3728.29	0.052805	0.0672286	0.785453	0.432188	0.84801
Usp33	2748.32	-0.0486302	0.0623571	-0.779867	0.435469	0.84801
Atp6v0b	3381.45	-0.0404332	0.0516414	-0.782961	0.43365	0.84801
Uchl1	7695.61	-0.034894	0.0445549	-0.783167	0.433529	0.84801
Ttyh3	4960.64	0.0492212	0.062525	0.787223	0.431151	0.84801
Gas6	2008.94	0.058155	0.074382	0.781843	0.434307	0.84801
Lars2	8681.53	-0.260907	0.332664	-0.784296	0.432867	0.84801
Dot1l	2048.53	0.0658286	0.084412	0.779849	0.43548	0.84801
Fbxw11	3045.05	0.0562351	0.0720813	0.780162	0.435295	0.84801
Arhgap23	3257.09	0.0622426	0.0794932	0.782993	0.433631	0.84801
Arid4b	1672.02	-0.0527565	0.0675965	-0.780461	0.435119	0.84801
Ppp2r2a	1859.79	-0.0542349	0.0690631	-0.785295	0.432281	0.84801
Qk	7406	-0.0451042	0.0576305	-0.782645	0.433836	0.84801
Vapa	2065.74	-0.0469062	0.059818	-0.78415	0.432952	0.84801
Tmem132a	3097.48	-0.0463214	0.0593496	-0.780483	0.435107	0.84801
Ids	11076.3	-0.0362446	0.0463311	-0.782293	0.434042	0.84801
Map7d1	6021.09	0.0391485	0.0503384	0.777707	0.436742	0.849922
Tmem151b	3188.17	0.0579898	0.0746229	0.777105	0.437097	0.850066
Tuba4a	7169.38	-0.0393163	0.0515053	-0.763344	0.445258	0.8529
Xpr1	3480.17	-0.0447914	0.0580665	-0.77138	0.440482	0.8529
Rabl6	3171.91	-0.0383333	0.0504231	-0.760232	0.447116	0.8529
Sema6d	1811.13	-0.0591345	0.0774889	-0.763135	0.445383	0.8529
Idh3b	4622.11	0.0341184	0.0448427	0.760847	0.446749	0.8529
Kif3b	1857.07	0.0571511	0.0743065	0.769126	0.441819	0.8529
Gria2	20549.4	0.0331977	0.0435381	0.762498	0.445763	0.8529
Amigo1	2217.49	0.0453231	0.0593098	0.764176	0.444762	0.8529
Srsf11	3713.18	-0.0430432	0.0562389	-0.765363	0.444055	0.8529
Clic4	1810.67	-0.063969	0.0831048	-0.769739	0.441454	0.8529
Ube2k	2280.07	-0.0440938	0.0570436	-0.772984	0.439532	0.8529
Cox6a1	4121.58	-0.0411145	0.0535613	-0.767615	0.442716	0.8529
Aldh2	1989.27	0.0619791	0.0810694	0.764519	0.444558	0.8529
Fscn1	2773.76	0.0418157	0.054903	0.761628	0.446282	0.8529
Snx10	2396.32	-0.0453634	0.0598774	-0.757605	0.448687	0.8529
Nr2c2	3009.69	-0.0435795	0.0568129	-0.76707	0.44304	0.8529
Ndn	3441.32	0.213229	0.276564	0.770996	0.440709	0.8529
Cend1	4601.62	0.0380298	0.0500519	0.759807	0.44737	0.8529
Evi5l	2141.04	0.0493672	0.0648153	0.761659	0.446264	0.8529
Chd9	1845.06	0.0492635	0.0645728	0.762914	0.445515	0.8529
St3gal2	2812.94	0.0431013	0.0563428	0.764983	0.444282	0.8529
Snx19	1756.04	0.0485605	0.0634158	0.765748	0.443826	0.8529
Thy1	13062.2	0.0346856	0.0449796	0.771141	0.440624	0.8529
Tns3	2159.31	0.0694413	0.0913045	0.760546	0.446928	0.8529
Actr2	7633.53	0.0481518	0.0622806	0.773142	0.439438	0.8529
Sowaha	3271.83	0.0499214	0.0658552	0.758048	0.448422	0.8529
Abr	14373.4	0.0416594	0.0549372	0.75831	0.448265	0.8529
Sec23a	2634.49	0.0454459	0.0594144	0.764897	0.444333	0.8529
Pdhb	2054.85	0.0501215	0.065459	0.765693	0.443859	0.8529
Hnrnpc	4020.19	-0.0637802	0.0840977	-0.758405	0.448208	0.8529
Bcl2l2	2163.71	0.0446382	0.0581812	0.767228	0.442946	0.8529
Smarcd1	2453.3	-0.0416728	0.0541617	-0.769414	0.441648	0.8529
Acvr1b	2659.36	0.0455547	0.0597977	0.761814	0.446171	0.8529
Tomm70a	3589.23	-0.0383663	0.0506386	-0.757649	0.448661	0.8529
Hsp90ab1	30742.1	0.036187	0.0472161	0.766412	0.443431	0.8529
Ankhd1	1944.63	0.0505709	0.0662541	0.763287	0.445292	0.8529
Cnot1	3054.82	0.0420891	0.0556062	0.756914	0.449101	0.853152
Pitpnb	1668.1	-0.0470479	0.0622069	-0.756313	0.449461	0.853301
Cck	4699.28	0.0398578	0.0527343	0.755823	0.449756	0.853325
Lancl1	2920.64	0.0386841	0.0514744	0.751522	0.452339	0.853835
Eif4g2	11567.6	-0.039771	0.0529273	-0.751427	0.452396	0.853835
Sh2b1	1688.55	0.0483544	0.0643103	0.751892	0.452116	0.853835
Phldb1	2723.72	0.0745502	0.0991128	0.752176	0.451945	0.853835
Zfp609	1676.28	0.0665284	0.0884108	0.752492	0.451755	0.853835
Rnf187	6551.93	0.0406391	0.0541023	0.751153	0.45256	0.853835
Nfe2l1	6800.38	0.037409	0.0497938	0.751279	0.452485	0.853835
Dmtn	6033.57	-0.0405178	0.0539168	-0.751487	0.452359	0.853835
Akap11	8294.58	0.0339916	0.0450833	0.753973	0.450865	0.853835
Usp32	3312.18	-0.0459081	0.0614032	-0.747651	0.454671	0.856749
Nrxn2	8227.77	0.0330163	0.0441467	0.747877	0.454534	0.856749
Dlst	2293.29	0.0449933	0.0602702	0.746526	0.45535	0.857409
Eif3e	1676.76	-0.0512793	0.0687267	-0.746133	0.455587	0.857409
Kcnd3	2720.03	0.0474044	0.0637139	0.744018	0.456865	0.858706
Prdm8	1707.06	0.0676141	0.0909885	0.743106	0.457417	0.858706
Zbtb16	1730.11	0.0568674	0.0765736	0.742651	0.457693	0.858706
Sub1	4412.58	-0.0339732	0.0456918	-0.743531	0.45716	0.858706
Prune2	1976.6	0.0505644	0.0680675	0.742857	0.457568	0.858706
Ncam1	4077.25	0.0421727	0.0569997	0.739876	0.459375	0.861328
Inpp4a	3185.67	0.0456654	0.0617818	0.73914	0.459822	0.861633
Gabarapl1	9820.67	0.0368946	0.0500139	0.737686	0.460705	0.862222
8430419L09Rik	4667.72	0.046126	0.0625264	0.737705	0.460694	0.862222
Phactr3	3152.52	-0.038112	0.0517917	-0.735871	0.461809	0.863754
Kcnd2	2968.57	0.057784	0.0788358	0.732967	0.463579	0.866529
Ptprn	10053.1	0.0405857	0.055462	0.731776	0.464305	0.866956
Dstn	2666.03	-0.0507721	0.0694167	-0.731411	0.464528	0.866956
Sidt2	1699.62	0.04926	0.0674411	0.730415	0.465136	0.866956
Aftph	1876.35	-0.0446123	0.061092	-0.730249	0.465238	0.866956
Tceal3	2550.52	0.0468359	0.0640635	0.731085	0.464727	0.866956
Tsn	1765.45	-0.0475308	0.0663515	-0.716348	0.473776	0.867557
Camsap2	4834.05	0.0375381	0.0518778	0.723586	0.46932	0.867557
1700025G04Rik	2445.96	-0.0415732	0.0580121	-0.716629	0.473603	0.867557
Top1	2544.77	-0.041642	0.0579784	-0.718234	0.472613	0.867557
Rap2b	1904.17	0.0490087	0.0684758	0.715708	0.474172	0.867557
Sfpq	4754.98	0.0373716	0.0522519	0.71522	0.474473	0.867557
Wdtc1	2170.45	0.0527574	0.0725678	0.727008	0.467221	0.867557
Gabra4	2081.98	-0.052575	0.0724344	-0.725829	0.467944	0.867557
Ptpn11	3798.07	0.0433099	0.0595863	0.726843	0.467322	0.867557
Camkk2	2951.9	-0.0439472	0.0612835	-0.717114	0.473304	0.867557
Add2	4273.24	0.0455567	0.0636525	0.71571	0.474171	0.867557
Kcna6	1681.62	-0.0435288	0.0601497	-0.723673	0.469266	0.867557
Ppme1	2802.38	-0.0396398	0.0544901	-0.727469	0.466939	0.867557
Apbb1	6294.64	0.0306025	0.0421057	0.726802	0.467347	0.867557
Aldoa	31924.6	0.034209	0.047637	0.718118	0.472685	0.867557
Rasa3	1716.99	-0.050299	0.0703663	-0.714816	0.474723	0.867557
Whsc1l1	2594.73	-0.0543536	0.0748926	-0.725753	0.46799	0.867557
Itfg1	4166.08	0.0347406	0.0482379	0.720193	0.471406	0.867557
Mtss1l	5139.94	0.0451208	0.0629716	0.716525	0.473667	0.867557
Dync1li1	1777.58	0.0437581	0.0606871	0.721045	0.470882	0.867557
Hsp90b1	5430.39	-0.110639	0.151827	-0.728715	0.466176	0.867557
Ogdh	5596.47	0.0381928	0.0530991	0.719273	0.471973	0.867557
Chd3	20247.8	0.0416672	0.0581602	0.71642	0.473732	0.867557
Eif4a1	4584.64	-0.0367191	0.0510142	-0.719781	0.47166	0.867557
Pitpna	6044.71	0.0320526	0.0442496	0.724358	0.468846	0.867557
Cacnb1	2951.2	0.0469921	0.0655873	0.716483	0.473693	0.867557
Isca1	2422.39	-0.0490056	0.0673515	-0.727609	0.466853	0.867557
Kat6b	1701.9	-0.0523406	0.0730349	-0.716652	0.473589	0.867557
Ubr5	4685.91	0.0377976	0.0525717	0.718973	0.472158	0.867557
Cadm2	6557.15	-0.0575067	0.0802159	-0.716899	0.473436	0.867557
Ttc3	20138.7	-0.0302009	0.0420261	-0.718621	0.472374	0.867557
Mark2	2200.46	0.0454082	0.062689	0.724341	0.468856	0.867557
Stau2	2808.59	-0.0425263	0.0596307	-0.713161	0.475746	0.868903
Lamp1	6006.83	-0.0404861	0.0569444	-0.710977	0.477099	0.869801
Map2k1	5835.94	0.0352467	0.0495539	0.711279	0.476911	0.869801
Ncor1	6807.52	0.0357815	0.0502869	0.711546	0.476746	0.869801
4932438A13Rik	3785.8	0.042922	0.0604715	0.709788	0.477836	0.870097
Larp1	3861.39	0.036078	0.0508218	0.709892	0.477771	0.870097
B4galnt1	2305.85	0.0463705	0.0654445	0.708547	0.478606	0.870976
Tmcc1	1898.6	0.0528006	0.0747322	0.706531	0.479858	0.872731
Ppp1r9a	6826.83	0.0379946	0.0539338	0.704467	0.481142	0.874541
Ptprt	3083.89	0.0480607	0.0685243	0.701367	0.483074	0.874888
Aplp2	9784.03	0.0339058	0.0483751	0.700893	0.48337	0.874888
Rplp1	6551.31	-0.0319538	0.0454756	-0.702658	0.482269	0.874888
Pank3	1814.69	0.0458761	0.0652523	0.703057	0.48202	0.874888
Rnf145	2002.17	0.042493	0.0606145	0.701036	0.48328	0.874888
Ipo5	3225.29	0.0358871	0.051234	0.700455	0.483643	0.874888
Tm9sf2	2519.56	-0.0416181	0.0593403	-0.701346	0.483087	0.874888
Acap2	3533.26	0.0606176	0.0865306	0.700534	0.483594	0.874888
Prox1	2853.08	-0.0586918	0.0845146	-0.694458	0.487395	0.875353
Trim44	7282.98	-0.0313285	0.0450335	-0.695672	0.486634	0.875353
Csnk2a1	2312.37	-0.0404983	0.0581657	-0.696256	0.486268	0.875353
Srrm1	3641.25	0.0382663	0.0553188	0.691741	0.4891	0.875353
Slc4a4	5174.73	-0.0471801	0.0677757	-0.69612	0.486353	0.875353
Arl8b	4337.78	-0.0400616	0.0578697	-0.692274	0.488765	0.875353
Kras	2260.8	-0.0524922	0.0758793	-0.691785	0.489072	0.875353
Leng8	6585.53	0.0560024	0.0806154	0.694686	0.487252	0.875353
Mcf2l	3466.7	0.0451251	0.0647664	0.696736	0.485968	0.875353
Cspg5	4378.91	-0.0418388	0.0600579	-0.69664	0.486028	0.875353
Serinc1	17990.5	-0.036517	0.0526272	-0.693881	0.487757	0.875353
Gnptab	1782.02	0.047364	0.0684022	0.692433	0.488666	0.875353
Jade2	1756.87	0.0478024	0.068375	0.699122	0.484476	0.875353
Pmm1	2222.48	-0.0426347	0.0615292	-0.692918	0.488361	0.875353
Aifm3	1981.53	0.0554087	0.0799853	0.692736	0.488475	0.875353
Ppm1b	1942.96	-0.0406331	0.0582858	-0.697136	0.485718	0.875353
Arhgap12	1792.58	0.0637895	0.0917406	0.695325	0.486851	0.875353
B3gat3	2027.06	0.0472038	0.0676311	0.69796	0.485202	0.875353
Ppp1r7	2409.62	0.0407176	0.0589363	0.690875	0.489644	0.875809
Pdia6	1947.66	-0.07293	0.105731	-0.689767	0.490341	0.876538
Gls	9006.1	0.0296954	0.0431915	0.68753	0.491749	0.876618
Yme1l1	2024.51	-0.0479591	0.0696258	-0.688813	0.490941	0.876618
Stxbp1	13403.6	-0.0325189	0.0474657	-0.685104	0.493278	0.876618
Caprin1	5050.43	0.0394116	0.0572292	0.688663	0.491036	0.876618
Mef2a	5143.35	0.0493469	0.0718837	0.686483	0.492409	0.876618
Nus1	1894.76	-0.0474121	0.0691656	-0.685487	0.493036	0.876618
Ewsr1	5414.93	0.0347581	0.0507205	0.685288	0.493162	0.876618
Ctnnd2	4378.46	0.0387312	0.0564373	0.68627	0.492543	0.876618
Rab11fip2	1903.17	0.0432717	0.0630216	0.686616	0.492325	0.876618
Fgf13	3734.57	0.0443866	0.0646007	0.687092	0.492025	0.876618
Inpp5f	2221.03	0.0467857	0.0684377	0.683625	0.494212	0.877248
Dhx33	1899.7	0.0571486	0.0835566	0.683951	0.494006	0.877248
Lrpap1	3432.54	-0.0393563	0.0576502	-0.682674	0.494813	0.877801
Ncoa6	2154.4	0.0423616	0.062428	0.678568	0.497412	0.881894
Endod1	2211.26	-0.0488097	0.0720691	-0.677263	0.498239	0.882751
Nr1d1	1908.85	0.0654512	0.0966944	0.676887	0.498477	0.882751
Scaf11	1843.24	0.0403981	0.0597563	0.676047	0.499011	0.883179
Ube2h	2001.15	0.0444964	0.0659128	0.67508	0.499625	0.88375
Chchd10	2201.7	-0.0512754	0.0760359	-0.674357	0.500084	0.884046
Nacc2	2687.29	0.0413629	0.0615919	0.671564	0.501861	0.884089
Ivd	2159.04	0.0407292	0.0608138	0.669736	0.503026	0.884089
Zfp106	7351.35	-0.0366393	0.0545679	-0.671444	0.501938	0.884089
Nfic	2428.62	0.0418062	0.0621016	0.673191	0.500826	0.884089
Eea1	1755.62	-0.0410462	0.0611527	-0.671208	0.502088	0.884089
Myl6	3848.16	-0.0430721	0.0643065	-0.669794	0.502989	0.884089
Pxdn	2449.35	0.0461106	0.068592	0.672245	0.501428	0.884089
Zeb1	1864.55	-0.0457675	0.0683349	-0.669753	0.503015	0.884089
Ube2d2a	2274.52	-0.0398148	0.0594359	-0.669877	0.502936	0.884089
Sh3bgrl	2141.19	0.0426614	0.0636124	0.670645	0.502446	0.884089
Slc4a10	5842.58	-0.0417893	0.0624718	-0.668931	0.50354	0.884479
Ccnt2	2674.61	-0.0403533	0.0604975	-0.667024	0.504757	0.885077
Shisa4	2076.52	-0.0567056	0.0849595	-0.667442	0.50449	0.885077
Etf1	1789.41	-0.0449318	0.0673043	-0.667592	0.504394	0.885077
6030419C18Rik	3882.4	0.0387994	0.0582528	0.666053	0.505377	0.885653
Psmd1	2374.46	-0.0380906	0.0575115	-0.662312	0.507771	0.88626
Slc2a1	1718.26	0.0771487	0.116186	0.664007	0.506686	0.88626
Ppp1cb	6061.35	-0.0341952	0.0514918	-0.664091	0.506632	0.88626
Gpd1l	2555.91	-0.0415226	0.0626872	-0.662377	0.50773	0.88626
Gabra1	6172.38	-0.053797	0.0810634	-0.663641	0.50692	0.88626
Rab15	4215.24	-0.0461024	0.0695205	-0.663148	0.507236	0.88626
2900011O08Rik	4129.13	-0.0415892	0.0625891	-0.66448	0.506383	0.88626
Dctn4	2050.11	-0.038815	0.0586628	-0.661663	0.508187	0.886475
Sepw1	11143.1	0.0348188	0.0527506	0.660065	0.509212	0.887242
Foxo3	1765.86	0.0422148	0.0639213	0.660419	0.508985	0.887242
Osbpl8	2113.7	0.0438273	0.0665475	0.658586	0.510161	0.887561
Kcnq3	5929.12	0.0510372	0.0775158	0.65841	0.510275	0.887561
Acsl4	2164.31	-0.0477171	0.0724721	-0.658419	0.510269	0.887561
Mvb12b	2813.23	0.0387062	0.0588724	0.65746	0.510885	0.887606
Mmd2	3262.11	-0.0394422	0.059992	-0.657458	0.510886	0.887606
Fam126b	3438.68	-0.0410331	0.0625888	-0.655597	0.512083	0.887755
Ttc14	4351.01	-0.0455689	0.0695894	-0.654826	0.51258	0.887755
Zfp664	2224.96	0.0397447	0.0608323	0.653348	0.513532	0.887755
Foxp1	1878.5	0.0395535	0.0606351	0.65232	0.514195	0.887755
Ube3a	1755.57	-0.041057	0.0629102	-0.652629	0.513995	0.887755
Far1	2646.78	-0.040196	0.0614149	-0.6545	0.51279	0.887755
Ubp1	2055.5	0.0460228	0.0701446	0.656112	0.511752	0.887755
Rps26	2203.58	-0.0402423	0.0614956	-0.654393	0.512858	0.887755
Dusp3	3382.43	0.0370282	0.056645	0.653689	0.513312	0.887755
Extl3	2830.49	0.036146	0.0553643	0.652874	0.513837	0.887755
Ccar2	1893.91	0.042185	0.0644166	0.654878	0.512546	0.887755
Mef2d	5803.18	0.0376758	0.0578494	0.651273	0.51487	0.88808
Tial1	2439.65	-0.0406658	0.0624552	-0.65112	0.514969	0.88808
Atcay	3857.67	-0.0334016	0.0514379	-0.649358	0.516107	0.88903
Plp1	22603	0.096326	0.14827	0.649665	0.515908	0.88903
Lrrn1	2027.68	-0.0441233	0.068135	-0.647585	0.517253	0.889566
Rpl13a	6964.32	-0.0287782	0.0444551	-0.647355	0.517402	0.889566
Apba2	4936.81	0.0298429	0.0461921	0.64606	0.51824	0.889566
Arglu1	1732.46	-0.0453089	0.070043	-0.646873	0.517714	0.889566
Mau2	1698.67	0.0475243	0.0733705	0.64773	0.517159	0.889566
Os9	3230.64	0.0355903	0.0551259	0.645618	0.518527	0.889566
Tmed10	2998.21	-0.0404885	0.0627488	-0.645248	0.518767	0.889566
Uqcrfs1	1780.91	-0.0447799	0.0693143	-0.646041	0.518253	0.889566
Cpeb4	3372.76	0.0380594	0.0590713	0.644295	0.519384	0.890121
Rbm39	5253.51	-0.0340863	0.0529697	-0.643506	0.519896	0.890495
Kpna3	2035.99	-0.0373827	0.0582324	-0.641957	0.520901	0.891712
Mkl1	1882.56	0.0490102	0.0765115	0.64056	0.521808	0.89259
Prpf19	3103.49	0.0360555	0.0563137	0.640261	0.522003	0.89259
Phlpp1	2717.14	0.0380233	0.0594364	0.639731	0.522347	0.892675
Ctdsp2	2186.49	0.0390558	0.0611394	0.638799	0.522954	0.893207
Actr3b	1757.7	0.0500738	0.0784624	0.638188	0.523351	0.893383
Smap1	1889.9	-0.0429823	0.067486	-0.636907	0.524186	0.89372
Kpna6	2446.08	0.034972	0.0548803	0.637242	0.523967	0.89372
Phactr1	7817.01	-0.0313003	0.0491737	-0.636526	0.524434	0.89372
RP23-8J15.5	3488.87	-0.0506824	0.0803549	-0.630732	0.528215	0.894047
Erbb4	1926.61	0.0516295	0.0821931	0.628148	0.529907	0.894047
Eprs	2197.87	-0.0385206	0.0607223	-0.634372	0.525838	0.894047
Fam171a1	1782.5	0.0406182	0.0641433	0.633242	0.526576	0.894047
Mast2	2838.82	0.0342208	0.0541138	0.632386	0.527135	0.894047
Epha5	2346.05	0.0412841	0.0654705	0.630575	0.528318	0.894047
Ywhag	21748.7	0.0265071	0.0417992	0.634154	0.52598	0.894047
Idh3a	3782.29	-0.034406	0.0544525	-0.631852	0.527483	0.894047
Gnaz	1661.2	0.0434196	0.0690117	0.629163	0.529242	0.894047
Metap2	1781.61	-0.0414534	0.0658392	-0.629616	0.528946	0.894047
Crk	2956.54	-0.0409127	0.0647546	-0.631812	0.52751	0.894047
Dcaf7	5620.66	0.0326818	0.0516301	0.633	0.526734	0.894047
Arf4	2014.55	-0.0424563	0.0674827	-0.629143	0.529255	0.894047
Calcoco1	1901.02	0.0419455	0.0667813	0.628102	0.529937	0.894047
Mkl2	6533.95	0.0391902	0.0617588	0.634569	0.52571	0.894047
Gltscr1l	1769.49	0.0449715	0.0715755	0.628309	0.529802	0.894047
Tcerg1	1751.98	0.0394915	0.0626739	0.630111	0.528622	0.894047
Gng3	3016.05	0.0377329	0.0600275	0.628594	0.529615	0.894047
Anapc1	2311.5	0.0390553	0.0622355	0.62754	0.530305	0.89417
Ndufa10	2630.88	-0.0365828	0.0585199	-0.625135	0.531882	0.894194
Prex1	2711.35	-0.0467487	0.0747077	-0.625756	0.531475	0.894194
2510003E04Rik	3690.28	0.032797	0.0524896	0.624829	0.532084	0.894194
Phyhip	12984.6	0.0421116	0.0671652	0.626985	0.530669	0.894194
2021-03-06	7048.68	0.0266555	0.0426312	0.625258	0.531802	0.894194
Cox7b	2177.4	-0.0522948	0.0836959	-0.624819	0.53209	0.894194
RP23-8J15.1	12914.1	-0.0449634	0.0726978	-0.618497	0.536248	0.895019
Lonrf2	3881.54	0.0313353	0.0504319	0.621339	0.534377	0.895019
Kctd3	1709.01	-0.0427433	0.068818	-0.621106	0.53453	0.895019
Pmpca	1847.69	0.037671	0.0604245	0.623439	0.532996	0.895019
Mapre1	1823.31	-0.039627	0.0640654	-0.618541	0.536219	0.895019
Ralgapb	3253.2	0.0331988	0.0535696	0.619733	0.535434	0.895019
Alg2	2842.35	0.0330978	0.0535748	0.617787	0.536716	0.895019
Scrn1	3805.23	0.0327736	0.0528073	0.620627	0.534845	0.895019
Poldip2	1861.3	-0.0396087	0.0639189	-0.619672	0.535474	0.895019
Ywhaz	17393	-0.0268308	0.0431021	-0.622495	0.533617	0.895019
Cox7a2l	2321.82	-0.0389272	0.062956	-0.618324	0.536362	0.895019
Slc25a46	1891.06	-0.0445083	0.0720323	-0.617894	0.536646	0.895019
Sfr1	1688.23	0.0408727	0.0660832	0.618503	0.536244	0.895019
Eif1ax	3143.64	-0.0327697	0.0528872	-0.619615	0.535511	0.895019
Tenm3	2589.81	-0.050865	0.0825173	-0.616416	0.53762	0.896033
Chd6	2655.48	0.0363164	0.0590978	0.614515	0.538875	0.896037
Trim46	1772.13	0.0499042	0.0814322	0.612831	0.539988	0.896037
Hsph1	5973.04	-0.107181	0.174834	-0.613046	0.539846	0.896037
Slc6a6	3535.31	-0.0404455	0.0659351	-0.613414	0.539603	0.896037
Mfge8	2909.14	-0.0511282	0.0832204	-0.614371	0.53897	0.896037
Mtmr3	2360.35	0.0363886	0.059273	0.613916	0.539271	0.896037
Appbp2	2166.11	0.0344744	0.0562469	0.612911	0.539935	0.896037
Stmn4	2907.85	-0.0402061	0.0653162	-0.615561	0.538184	0.896037
Atxn10	4774.72	-0.0305188	0.0498705	-0.611962	0.540563	0.896097
Zmat2	3563.99	-0.0390443	0.0638102	-0.611882	0.540616	0.896097
Ube2r2	1788.05	-0.0405081	0.0663821	-0.610226	0.541712	0.897423
Dynlrb1	2009.64	-0.043546	0.0714524	-0.609441	0.542232	0.897794
Arl8a	4020.65	0.0301279	0.0497481	0.605609	0.544774	0.898077
Gnai2	3872.86	-0.0309596	0.050898	-0.608267	0.54301	0.898077
2021-09-08	6235.81	0.0278594	0.0459855	0.605831	0.544627	0.898077
Rpl15	2526.9	-0.0336055	0.0554639	-0.605899	0.544582	0.898077
Tcf20	2713.56	0.0322333	0.0530719	0.607351	0.543618	0.898077
Rpl36	1845.34	-0.0535233	0.0883259	-0.605975	0.544532	0.898077
Pgam1	2979	0.0353177	0.0580387	0.608521	0.542842	0.898077
mt-Nd4l	1837.05	-0.0541945	0.0891916	-0.607619	0.54344	0.898077
Cpd	2258.98	0.115166	0.190503	0.604539	0.545485	0.898761
Luc7l3	3953.32	-0.0309292	0.051205	-0.604027	0.545826	0.898833
Kbtbd11	5213.03	0.0467195	0.0774586	0.603155	0.546406	0.899299
Stx1b	11420	0.0297331	0.0493538	0.602447	0.546877	0.899586
Gpr26	3908.56	0.0374828	0.0623353	0.60131	0.547634	0.900342
Pcmtd1	3089.57	-0.0345091	0.0576735	-0.598352	0.549605	0.900571
Agfg1	2233.61	-0.037563	0.0628374	-0.597781	0.549986	0.900571
Trove2	1891.2	0.036943	0.0623216	0.59278	0.553328	0.900571
Atp1b1	35329.5	0.02301	0.0391116	0.588316	0.55632	0.900571
Rab14	4945.07	-0.0285015	0.0480128	-0.593624	0.552764	0.900571
Kpna4	2327.27	0.0460191	0.0791208	0.581631	0.560815	0.900571
Bcan	4671.85	0.0412274	0.0710393	0.580346	0.561681	0.900571
Nfx1	2215.99	-0.0317988	0.0544531	-0.583966	0.559243	0.900571
Slc44a1	1845.89	0.0551225	0.0940348	0.586192	0.557746	0.900571
Thrap3	2710.72	0.0373754	0.0629739	0.593507	0.552842	0.900571
Atpif1	2308.37	-0.0399503	0.0686432	-0.581999	0.560568	0.900571
Fip1l1	1916.08	-0.0347488	0.05892	-0.589763	0.55535	0.900571
Rph3a	7038.94	-0.0340065	0.0567117	-0.599638	0.548747	0.900571
Gtf2i	4914.73	0.0294931	0.0495463	0.595264	0.551667	0.900571
Brk1	2356.59	-0.0337567	0.0580197	-0.581815	0.560691	0.900571
Ctxn1	6295.91	-0.0313656	0.0528673	-0.593289	0.552988	0.900571
Rab3a	10475.7	0.0258311	0.0435341	0.593354	0.552944	0.900571
Fat3	1953.65	0.0516349	0.0861726	0.599203	0.549037	0.900571
Arhgap20	1905.59	-0.0409385	0.0700366	-0.58453	0.558864	0.900571
Dennd4a	1697.86	-0.0373755	0.0634495	-0.589059	0.555821	0.900571
Plxnb1	2899.66	-0.0462613	0.0771181	-0.599876	0.548589	0.900571
Trank1	9841.73	0.0352268	0.0601371	0.585775	0.558027	0.900571
Cpsf6	3141.49	-0.0355509	0.0606745	-0.585929	0.557923	0.900571
Spred2	2263.38	-0.0371616	0.0637383	-0.583033	0.559871	0.900571
Mprip	9768.54	0.0348876	0.0585962	0.59539	0.551583	0.900571
Arhgap44	2969.64	-0.0426476	0.0723515	-0.589451	0.555559	0.900571
Mapt	10780.4	0.0238578	0.041116	0.580256	0.561742	0.900571
Acox1	4435.9	-0.0278303	0.0466332	-0.596792	0.550646	0.900571
Kif3c	5401.15	0.0260843	0.0442133	0.589965	0.555214	0.900571
Rock2	6040.13	0.0387263	0.0645373	0.600061	0.548465	0.900571
Eml5	2789.86	-0.0449163	0.077034	-0.583071	0.559845	0.900571
Cep170b	5153.6	-0.0306922	0.0526259	-0.583215	0.559748	0.900571
Bap1	2662.9	-0.0318957	0.054349	-0.586869	0.557292	0.900571
Acin1	3538.56	0.0341929	0.0583876	0.585619	0.558132	0.900571
Slitrk5	2093.2	0.0404845	0.0688456	0.588048	0.5565	0.900571
Arc	1847.92	0.120408	0.20749	0.580308	0.561707	0.900571
Ube2l3	2875.85	-0.0327314	0.0561045	-0.583401	0.559624	0.900571
Rps18	2371.47	-0.0368355	0.0616035	-0.597944	0.549877	0.900571
Ddr1	1773.07	0.0510871	0.0870793	0.586673	0.557423	0.900571
Klhdc3	2841.11	0.0321821	0.0539569	0.596441	0.550881	0.900571
Hdgfrp2	1783.93	0.0384052	0.066039	0.581553	0.560868	0.900571
Mta3	1919.44	-0.0411576	0.070224	-0.58609	0.557815	0.900571
Ndfip1	4733.42	-0.0382616	0.0650622	-0.588077	0.556481	0.900571
Ppp2r2b	1890.71	-0.0366037	0.0626518	-0.584241	0.559058	0.900571
Malat1	40636.5	0.0787795	0.132681	0.593749	0.55268	0.900571
Dynlt3	2620.35	-0.0419488	0.070396	-0.595897	0.551244	0.900571
Rps4x	3508.75	-0.0352054	0.0600507	-0.58626	0.557701	0.900571
Rpl18	1803.46	-0.0382456	0.0659725	-0.57972	0.562104	0.900674
Ivns1abp	2443.85	-0.0382314	0.0662482	-0.577093	0.563876	0.901406
Akt3	4645.24	0.030502	0.0532279	0.573045	0.566614	0.901406
Eid1	4686.49	-0.0357321	0.0618863	-0.577383	0.563681	0.901406
Fubp1	2630.08	0.042088	0.0728719	0.577561	0.56356	0.901406
Kif1b	21315.4	0.0317136	0.0553581	0.572881	0.566726	0.901406
Gnb1	12050.6	-0.0243692	0.0424819	-0.573638	0.566213	0.901406
Arpc3	2105.28	-0.0398245	0.0691144	-0.576211	0.564473	0.901406
Sfxn5	3598.45	0.0330995	0.0576876	0.57377	0.566123	0.901406
Sik3	3746.87	-0.0363729	0.0631624	-0.575863	0.564708	0.901406
Tpm1	3850.46	-0.031317	0.0542115	-0.577681	0.563479	0.901406
Aes	8073.67	0.0306311	0.0532352	0.575392	0.565026	0.901406
Itm2b	14296.5	-0.0311138	0.0540273	-0.575889	0.56469	0.901406
Phf20l1	1851.69	-0.0398327	0.0694279	-0.573727	0.566153	0.901406
mt-Atp6	5998.86	-0.0419915	0.073021	-0.575061	0.56525	0.901406
Gabrb3	8244.57	0.0258916	0.0453097	0.571436	0.567704	0.902249
Nudt3	4735.53	0.0279963	0.0490116	0.571219	0.567851	0.902249
Rasgef1a	6220.67	0.0347237	0.06087	0.570458	0.568367	0.902466
Cic	5027.63	0.0391338	0.0688143	0.568687	0.569568	0.902466
Ddx6	4088.23	0.0301428	0.0530131	0.568592	0.569633	0.902466
Dixdc1	1877.39	0.0390047	0.0687833	0.567067	0.570669	0.902466
Map2k4	4371.28	0.0285102	0.0501412	0.568599	0.569628	0.902466
Tmem170b	2159.45	0.0340899	0.0597995	0.57007	0.56863	0.902466
Brwd1	2823.34	-0.0308442	0.0542902	-0.568135	0.569943	0.902466
Nrxn1	11534.5	-0.0232194	0.0408884	-0.567872	0.570122	0.902466
Ina	3894.88	0.0383554	0.0676373	0.567074	0.570664	0.902466
Rmnd5a	2883.96	0.0412601	0.0729442	0.565639	0.571639	0.903059
Cstf2	2211.53	-0.0371244	0.0655959	-0.565956	0.571423	0.903059
Dyrk1a	1805.13	-0.0369	0.065319	-0.56492	0.572128	0.90336
Mdh1	8301.94	-0.0349297	0.0621189	-0.562303	0.573909	0.905701
Uqcrc2	3115.87	0.0296901	0.052912	0.561122	0.574715	0.906339
Son	11702.7	0.0285137	0.0508418	0.560832	0.574912	0.906339
Cadm3	9020.9	0.0351332	0.0627145	0.56021	0.575336	0.906536
St6galnac6	2134.38	-0.0331073	0.0591974	-0.559268	0.575979	0.907076
Actg1	8229.31	0.0285814	0.0513471	0.556631	0.57778	0.908968
Ndufb9	3078.07	-0.0296057	0.0531498	-0.557024	0.577511	0.908968
Atrx	6117.87	0.0275117	0.0494686	0.556145	0.578112	0.909019
Fnbp1	3969.03	0.0409658	0.0737746	0.555283	0.578701	0.90906
Nfix	7987.47	0.0276556	0.0498094	0.555228	0.578738	0.90906
Mdm4	2430.55	-0.0389725	0.070378	-0.55376	0.579743	0.909895
Stx7	2256.85	-0.0347636	0.0628472	-0.553145	0.580164	0.909895
Sptbn1	26140.9	0.0220771	0.0399126	0.553135	0.580171	0.909895
Pbxip1	1957.57	-0.0328597	0.0594768	-0.552479	0.58062	0.909933
Lrrtm1	1837.46	0.0381543	0.0690923	0.552223	0.580796	0.909933
Nucks1	2654.08	-0.035124	0.0637392	-0.551059	0.581593	0.910241
Pex5l	4848.13	0.0345284	0.0626241	0.55136	0.581387	0.910241
Tax1bp1	3031.92	-0.0338038	0.0614455	-0.550142	0.582222	0.910755
Slc4a3	2717.43	0.0485277	0.0882914	0.549631	0.582572	0.910833
Btrc	2420.71	0.0340055	0.0619983	0.548491	0.583355	0.911116
Tspyl2	2380.42	0.0356786	0.0649996	0.548905	0.583071	0.911116
Adam10	2049.69	-0.0335219	0.0611974	-0.547766	0.583852	0.911423
Nap1l4	1758.33	-0.0346447	0.0633576	-0.546812	0.584508	0.911977
Ap2s1	2068.19	-0.0350497	0.0641601	-0.546285	0.58487	0.912072
Fgfr1op2	2153.9	0.0328201	0.0602985	0.544294	0.586239	0.913267
Mtmr6	2792.38	-0.0301743	0.0554332	-0.544336	0.58621	0.913267
Dlgap1	15037.4	0.0298983	0.055017	0.543437	0.586829	0.913716
Epb4.1l2	1971.79	0.0404469	0.0745631	0.542451	0.587508	0.91428
Pip4k2b	3741.75	0.0321441	0.0593506	0.541597	0.588096	0.91428
Zc3h13	2406.82	0.0322348	0.0594757	0.541982	0.587831	0.91428
Unc5c	1692.4	0.0474155	0.0876881	0.540729	0.588694	0.914345
Fam63b	2070.34	0.0315608	0.0584498	0.539965	0.589221	0.914345
9530068E07Rik	1736.2	0.0369134	0.0683854	0.539785	0.589345	0.914345
BC018507	3065.32	0.0357711	0.0662595	0.539863	0.589291	0.914345
Kpna1	3086.34	-0.0387201	0.0718651	-0.538788	0.590033	0.914476
Strn	2118.33	0.0397498	0.0737546	0.538947	0.589923	0.914476
Arfgap1	1919.56	0.0337397	0.0629073	0.53634	0.591724	0.914528
Qdpr	2628.85	-0.0451905	0.0842599	-0.536323	0.591735	0.914528
Lmtk2	2788.28	0.0354072	0.0660154	0.536348	0.591718	0.914528
Hnrnpul1	2946.41	0.0279742	0.0521628	0.536287	0.59176	0.914528
Stox2	3630.63	0.028588	0.0532609	0.536755	0.591437	0.914528
Pnn	2273.53	-0.0300659	0.0560872	-0.536057	0.591919	0.914528
Nono	2762.73	0.0314963	0.0587969	0.53568	0.59218	0.914528
Gna11	2919.08	-0.0294615	0.0550809	-0.534876	0.592735	0.91492
2610507B11Rik	7565.04	0.0274189	0.0513174	0.534301	0.593133	0.915068
Med13	2191.16	-0.0303119	0.0567985	-0.533673	0.593568	0.915272
Rtn3	21190.1	0.0214962	0.0403328	0.532971	0.594054	0.915556
Etl4	1785.37	-0.0410991	0.0775066	-0.530266	0.595927	0.916113
Uso1	1963.04	0.0355959	0.0671223	0.530313	0.595895	0.916113
Eif5a	5445.88	0.0234518	0.0441139	0.531618	0.594991	0.916113
Dmxl1	2218.81	0.0398345	0.0750586	0.530712	0.595618	0.916113
Mecp2	4083.77	0.0278156	0.0524116	0.530715	0.595617	0.916113
Pcdh10	2671.26	-0.032387	0.0613	-0.528335	0.597267	0.917384
Zfand3	1663.8	-0.0361098	0.0683637	-0.528202	0.597359	0.917384
Mdn1	2203.73	0.0377241	0.0716356	0.526611	0.598464	0.918322
Fbxo44	1663.93	-0.0354763	0.0673878	-0.526449	0.598576	0.918322
Trp53bp1	2992.7	0.0308515	0.0591447	0.521627	0.60193	0.918905
Rbck1	1702.73	0.0377021	0.0724711	0.520236	0.602899	0.918905
Bhlhe22	2053.25	0.0499037	0.0949914	0.52535	0.59934	0.918905
Pnisr	6462.98	-0.0317828	0.0606575	-0.523972	0.600298	0.918905
Cit	1785.54	0.0454767	0.0872909	0.520978	0.602382	0.918905
Auts2	2748.21	0.0344376	0.0658844	0.522697	0.601185	0.918905
Mgll	4396.61	0.0312393	0.0600379	0.520326	0.602837	0.918905
Rpl13	4856.03	-0.0286611	0.0548595	-0.522445	0.60136	0.918905
Dos	5218.19	0.0285879	0.054782	0.521849	0.601776	0.918905
Usp22	5503.3	0.0282749	0.0540255	0.523361	0.600723	0.918905
Rtn4rl1	1982.5	0.0437482	0.0837175	0.522569	0.601274	0.918905
Aqp4	4505.57	0.0356893	0.0684996	0.521015	0.602357	0.918905
Morf4l2	4440.82	-0.0307716	0.05877	-0.523594	0.600561	0.918905
Pbx1	4015	-0.0256562	0.0494227	-0.519118	0.603678	0.919168
Slc7a8	1976.27	0.0356069	0.0685736	0.519251	0.603586	0.919168
Mllt11	5006.07	0.0235852	0.0456192	0.517002	0.605155	0.919405
Tardbp	4198.32	-0.030208	0.058351	-0.517694	0.604672	0.919405
Dhx15	1675.48	-0.0382629	0.0739212	-0.517617	0.604726	0.919405
Sv2b	9753.59	0.0267576	0.0517277	0.517278	0.604962	0.919405
Hexb	3731.54	0.111496	0.215775	0.516721	0.605351	0.919405
D3Bwg0562e	8568.35	0.0310407	0.0602604	0.51511	0.606477	0.920653
Pacs2	2906.54	0.0436926	0.0849038	0.514613	0.606824	0.920719
Rpl37	2467.58	0.034662	0.0674505	0.513889	0.60733	0.921026
[truncated: 39,130 more rows]

## Sheet: prot_FAD-Sponge_vs_FAD-Control
Supplementary Table 4: Protein differential expression analysis between FAD-Sponge and FAD-Control
protein	fad_c_1	fad_c_2	fad_c_3	fad_c_4	fad_s_1	fad_s_2	fad_s_3	fad_s_4	Estimate	Pvalue	SE	N	adj.Pvalue
Wdfy1|E9Q4P1	-15.377	-15.1258	-15.1147	-15.532	-14.1831	-14.3073	-14.227	-14.2862	1.03647	6.38e-05	0.10543	8	0.41867
Dnm1l|Q3U4P3	-14.4955	-14.5304	-14.4674	-14.5182	-14.3969	-14.3868	-14.3923	-14.4039	0.107921	0.000283576	0.0143258	8	0.62609
Scamp4|Q9JKV5	-14.3777	-14.3722	-14.4514	-14.4014	-14.6214	-14.5642	-14.5582	-14.6251	-0.191543	0.000286365	0.0254715	8	0.62609
Arhgef11|Q68FM7	-13.586	-13.5787	-13.5927	-13.5914	-13.6337	-13.6726	-13.667	-13.6803	-0.0762104	0.000396115	0.0107541	8	0.631315
Exoc6b|A6H5Z3	-12.8138	-12.8629	-12.8265	-12.7932	-12.9535	-12.9374	-12.9202	-12.9643	-0.119753	0.000481258	0.0175166	8	0.631315
Mtpap|Q9D0D3	-15.2078	-15.2251	-15.1382	-15.1745	-15.0527	-14.9784	-14.9751	-15.0354	0.176031	0.000688786	0.0275283	8	0.752958
Jph3|Q9ET77	-15.9342	-15.866	-16.0213	-15.9482	-16.1589	-16.1457	-16.1748	-16.1141	-0.205921	0.00096709	0.0343375	8	0.809231
Dennd1a|Q8K382	-15.4397	-15.5051	-15.5386	-15.5225	-15.6927	-15.6368	-15.6365	-15.7004	-0.165077	0.00101777	0.0277963	8	0.809231
Ccdc92|Q8VDN4	-15.1603	-15.1225	-15.1568	-15.1339	-15.2245	-15.2521	-15.2369	-15.2997	-0.109914	0.00111039	0.018819	8	0.809231
Znfx1|Q8R151	-16.2134	-16.1076	-16.1468	-16.1274	-16.0409	-15.9867	-15.9698	-15.9747	0.155753	0.00147948	0.0281886	8	0.893233
Dnaja3|Q99M87	-12.9964	-12.9963	-12.9859	-12.9762	-12.958	-12.9426	-12.9614	-12.9455	0.0368478	0.00149803	0.00668501	8	0.893233
Dffa|O54786	-17.7845	-17.6964	-17.7042	-17.7642	-17.8781	-17.9184	-17.8346	-17.8737	-0.138839	0.0024435	0.0277476	8	0.98857
Itgb8|Q0VBD0	-13.7297	-13.6195	-13.6495	-13.7783	-13.9925	-13.9291	-13.8809	-13.8612	-0.221703	0.00316772	0.0467015	8	0.98857
Sar1a|Q99JZ4	-13.7163	-13.7162	-13.7125	-13.6451	-13.6007	-13.5403	-13.6207	-13.5739	0.113645	0.00367922	0.0246878	8	0.98857
Cep170|Q6A065	-13.1789	-13.1763	-13.1401	-13.1374	-13.2295	-13.2428	-13.2091	-13.274	-0.0807213	0.00380554	0.0176586	8	0.98857
Ogt|Q8CGY8	-10.8839	-10.9394	-10.9041	-10.8667	-11.082	-11.0067	-10.977	-11.0192	-0.122708	0.00396886	0.0270789	8	0.98857
Ap3b1|Q9Z1T1	-13.4082	-13.3417	-13.3948	-13.4829	-13.2692	-13.2823	-13.2864	-13.2445	0.136331	0.00430987	0.0306076	8	0.98857
Nif3l1|Q9EQ80	-13.7789	-13.7358	-13.743	-13.654	-13.8895	-13.824	-13.8815	-13.8549	-0.134556	0.0043301	0.0302387	8	0.98857
Lrrc4c|Q8C031	-18.9503	-18.9318	-19.0262	-18.6212	-19.4942	-19.4544	-19.1911	-19.5918	-0.550496	0.00434373	0.123794	8	0.98857
Trip11|B2RY51	-14.9567	-14.9889	-14.9364	-14.9756	-14.8716	-14.9229	-14.8534	-14.882	0.0819432	0.00458097	0.0186342	8	0.98857
Lrch1|Q3UWY4	-16.6526	-16.4908	-16.5509	-16.5777	-16.4593	-16.3562	-16.3651	-16.3243	0.191795	0.00497532	0.044383	8	0.98857
Trio|Q0KL02	-12.4318	-12.458	-12.4061	-12.4267	-12.4869	-12.4666	-12.5025	-12.4927	-0.0565274	0.00502737	0.0131098	8	0.98857
Ttc19|Q8CC21	-15.2656	-15.3347	-15.353	-15.2423	-15.4083	-15.461	-15.4598	-15.402	-0.133889	0.00505363	0.031086	8	0.98857
Ran|Q3ULW0	-13.1481	-13.1083	-13.1017	-13.1029	-13.0705	-13.0715	-13.0612	-13.0671	0.0476738	0.00554369	0.0112895	8	0.98857
Hectd3|Q3U487	-13.4815	-13.5019	-13.4522	-13.508	-13.558	-13.5937	-13.5322	-13.5597	-0.0749934	0.00563881	0.0178238	8	0.98857
Unc45a|A0A5K1VVS7	-16.537	-16.299	-16.3591	-16.5182	-16.0872	-16.1846	-16.1924	-15.9913	0.314456	0.00589802	0.0754629	8	0.98857
Cttnbp2nl|Q99LJ0	-17.0533	-16.9047	-17.1012	-16.9691	-16.764	-16.8716	-16.6828	-16.6907	0.254801	0.00622639	0.0618667	8	0.98857
2410004B18Rik|D6RCI4	-18.6966	-18.8693	-18.8093	-18.689	-18.5283	-18.3966	-18.1374	-18.4412	0.390164	0.00627996	0.0949093	8	0.98857
Vma21|Q78T54	-16.1737	-16.2684	-16.2756	-16.1929	-16.3153	-16.3856	-16.4313	-16.4774	-0.174781	0.00676618	0.0432118	8	0.98857
Clcn3|Q8K4W8	-13.285	-13.1917	-13.2326	-13.1905	-13.4358	-13.3489	-13.3898	-13.3045	-0.144806	0.00678939	0.0358277	8	0.98857
Snx13|E9QNG6	-15.3801	-15.4331	-15.4412	-15.4102	-15.5301	-15.5079	-15.4739	-15.5828	-0.107525	0.00682987	0.0266383	8	0.98857
Clcn4|A0A1B0GT29	-15.2844	-15.1212	-15.3265	-15.1551	-15.4775	-15.4188	-15.3923	-15.4477	-0.212277	0.00697494	0.052832	8	0.98857
Tars3|Q8BLY2	-14.1519	-14.1685	-14.072	-14.1057	-14.287	-14.3429	-14.1914	-14.3258	-0.162231	0.00697497	0.0403765	8	0.98857
Acot6|Q32Q92	-17.7279	-17.7639	-17.7844	-17.5459	-18.305	-17.9366	-18.2186	-18.0068	-0.411206	0.00700934	0.102452	8	0.98857
Btf3|Q64152	-13.8092	-13.9005	-13.7551	-13.9523	-13.698	-13.6826	-13.6526	-13.6432	0.18515	0.00702954	0.0461592	8	0.98857
Sptlc2|P97363	-17.1643	-17.2272	-17.1642	-17.056	-17.2556	-17.3685	-17.3589	-17.4251	-0.199118	0.0073313	0.0501021	8	0.98857
Rpl22l1|Q9D7S7	-15.0397	-15.0002	-14.9381	-15.1698	-14.762	-14.844	-14.816	-14.8682	0.214409	0.00738607	0.0540381	8	0.98857
Aspa|Q8R3P0	-14.8547	-14.9233	-14.9019	-14.8983	-15.1278	-15.095	-14.9472	-15.077	-0.167193	0.00738833	0.0421409	8	0.98857
Fkbp5|Q64378	-12.6038	-12.5806	-12.6355	-12.59	-12.4036	-12.5276	-12.521	-12.4551	0.125658	0.00745009	0.0317302	8	0.98857
Ipo9|E9QKZ2	-12.536	-12.5977	-12.5431	-12.5681	-12.6638	-12.6319	-12.6507	-12.6023	-0.0759395	0.00770679	0.0193197	8	0.98857
Gps1|A0A140LJB7	-11.9973	-12.0066	-12.0484	-12.0403	-12.0936	-12.076	-12.0776	-12.0631	-0.0544536	0.00803723	0.0139831	8	0.98857
Rexo2|Q9D8S4	-15.9082	-15.8422	-15.898	-15.8972	-15.8316	-15.6947	-15.7781	-15.7388	0.125598	0.00857201	0.0327189	8	0.98857
Ttl|P38585	-16.2585	-16.3093	-16.1871	-16.2261	-16.3243	-16.3593	-16.3884	-16.353	-0.111	0.00869213	0.0290063	8	0.98857
Got1|P05201	-8.92569	-8.91218	-8.97033	-8.96877	-9.03433	-8.98927	-9.08709	-9.0781	-0.102957	0.00877049	0.0269587	8	0.98857
Sidt1|Q6AXF6	-14.9596	-15.0182	-15.0507	-14.8944	-15.1226	-15.0911	-15.2007	-15.2335	-0.181232	0.00904156	0.0477806	8	0.98857
Etf1|Q3TDF8	-12.9728	-12.9932	-12.9442	-13.0158	-12.9313	-12.8847	-12.9096	-12.8499	0.0875918	0.00921116	0.02319	8	0.98857
Actb|Q3UGS0	-7.84102	-7.846	-7.86851	-7.86794	-7.88433	-7.91052	-7.88761	-7.92887	-0.0469664	0.0100959	0.0126958	8	0.98857
Arl15|Q8BGR6	-14.8694	-14.898	-14.8764	-14.7821	-14.9991	-14.9366	-14.9437	-14.9848	-0.109547	0.010307	0.0297527	8	0.98857
Dennd6b|Q9D9V7	-18.5847	-18.6062	-18.3839	-18.1698	-19.247	-18.9504	-18.7679	-18.8958	-0.529105	0.0103291	0.143773	8	0.98857
Lin7b|O88951	-15.8074	-15.996	-15.888	-16.0228	-16.1168	-16.0835	-16.2131	-16.2756	-0.243701	0.0105272	0.0665094	8	0.98857
Prune1|Q8BIW1	-14.1249	-14.2164	-14.1555	-14.1524	-14.2332	-14.2225	-14.2355	-14.2577	-0.0749046	0.0110039	0.0206516	8	0.98857
Eif5b|Q05D44	-13.1481	-13.1888	-13.0783	-13.1343	-13.027	-13.0407	-12.9821	-12.8804	0.154813	0.0112112	0.042867	8	0.98857
Aak1|A0A571BEI2	-17.2815	-17.0986	-17.2814	-17.3411	-17.0287	-17.0166	-17.101	-17.0533	0.200771	0.0114056	0.0558142	8	0.98857
Atp2c1|Q3TVY6	-13.8121	-13.818	-13.7378	-13.6963	-13.9712	-13.9414	-14.0242	-13.8358	-0.177143	0.0116264	0.0494649	8	0.98857
Cops8|Q8VBV7	-13.9739	-13.8438	-13.7947	-13.6411	-14.0626	-14.226	-14.0266	-14.1003	-0.290461	0.0117424	0.0812946	8	0.98857
Rpl22|P67984	-12.3733	-12.3795	-12.2729	-12.4194	-12.2659	-12.2399	-12.2368	-12.1696	0.133219	0.0118334	0.0373525	8	0.98857
Serbp1|Q9CY58	-12.2712	-12.4169	-12.2733	-12.4276	-12.1657	-12.2379	-12.1494	-12.1575	0.169602	0.0122102	0.0479021	8	0.98857
Ptma|Q8C2T3	-14.3631	-14.2526	-14.1981	-14.5025	-14.1605	-14.0472	-14.0318	-13.961	0.278921	0.0122969	0.0789086	8	0.98857
Erlin2|Q8BFZ9	-11.6516	-11.5718	-11.5686	-11.6521	-11.5289	-11.4654	-11.5404	-11.4514	0.114481	0.0124272	0.0324672	8	0.98857
Elob|P62869	-11.7939	-11.7503	-11.7286	-11.7397	-11.8299	-11.8464	-11.833	-11.7829	-0.0699092	0.0126351	0.0199037	8	0.98857
Efnb1|P52795	-16.4642	-16.3917	-16.2342	-16.3245	-16.5318	-16.5267	-16.5333	-16.5111	-0.172063	0.0129182	0.0492435	8	0.98857
Wdr33|Q8K4P0	-17.1886	-17.0189	-17.0483	-17.208	-16.9138	-16.9297	-16.8389	-16.9877	0.198419	0.013166	0.0570411	8	0.98857
Actr1a|P61164	-12.0478	-12.0484	-12.0317	-11.9855	-12.0752	-12.0757	-12.1168	-12.0914	-0.0613924	0.0134367	0.0177339	8	0.98857
Mms19|Q9D071	-14.663	-14.6474	-14.6492	-14.7729	-14.573	-14.5969	-14.575	-14.5348	0.113206	0.0135655	0.0327748	8	0.98857
Cops2|P61202	-11.6986	-11.6921	-11.6863	-11.631	-11.7424	-11.7313	-11.7274	-11.7272	-0.0550534	0.0135776	0.0159421	8	0.98857
Aimp1|Q3UZG4	-13.4622	-13.4146	-13.3784	-13.364	-13.5536	-13.4664	-13.495	-13.4969	-0.0981683	0.0137322	0.0285035	8	0.98857
Mios|Q8VE19	-16.3424	-16.3714	-16.2583	-16.2053	-16.6063	-16.4977	-16.3775	-16.5352	-0.20982	0.0140211	0.061224	8	0.98857
Garnl3|Q3V0G7	-17.1696	-17.2105	-17.1561	-17.0338	-17.2613	-17.2585	-17.3047	-17.2873	-0.135439	0.0141398	0.0395994	8	0.98857
Rpp14|J3QMX0	-16.8327	-16.801	-16.7278	-16.8652	-16.9434	-16.9229	-16.8889	-17.0165	-0.136238	0.0142087	0.0398791	8	0.98857
Ccdc141|A2AST1	-16.6966	-16.6154	-16.6563	-16.4578	-16.4267	-16.3809	-16.4623	-16.4043	0.187948	0.0142503	0.0550538	8	0.98857
Rabgap1l|A6H6A9	-14.9297	-14.9171	-14.8913	-14.8905	-15.0428	-15.0046	-14.9988	-14.9296	-0.0868045	0.0143959	0.0254886	8	0.98857
Pacsin2|Q9WVE8	-12.0145	-11.963	-11.8901	-11.9887	-11.8455	-11.8818	-11.8877	-11.8352	0.101542	0.014411	0.0298235	8	0.98857
Cyfip1|Q7TMB8	-12.5158	-12.5333	-12.5453	-12.5348	-12.502	-12.5001	-12.5197	-12.5045	0.0257077	0.0145403	0.00756661	8	0.98857
Msto1|Q2YDW2	-15.6367	-15.5596	-15.5676	-15.4961	-15.8084	-15.7733	-15.6618	-15.6592	-0.160622	0.015357	0.0479001	8	0.98857
Rab8a|P55258	-13.591	-13.5548	-13.5945	-13.6237	-13.6818	-13.6494	-13.6244	-13.6537	-0.0613569	0.01564	0.0183784	8	0.98857
Smarcd2|Q99JR8	-18.2585	-18.1858	-18.0607	-18.076	-17.9973	-17.9784	-17.8561	-17.7438	0.251346	0.0157197	0.0753785	8	0.98857
Arpc5l|Q9D898	-11.84	-11.9352	-11.9313	-11.8102	-12.1038	-11.9842	-12.003	-11.9908	-0.141237	0.0158209	0.0424227	8	0.98857
Grpel1|Q99LP6	-13.455	-13.4463	-13.4053	-13.4084	-13.3155	-13.2345	-13.3715	-13.3549	0.109618	0.016169	0.0330996	8	0.98857
Purg|Q8R4E6	-11.9958	-11.9725	-11.9765	-11.8203	-12.0698	-12.0666	-12.0846	-12.1693	-0.156288	0.0163468	0.0473172	8	0.98857
Ctsa|Q9D2D1	-15.3318	-15.1783	-15.1844	-15.1425	-15.084	-15.0361	-15.0946	-15.011	0.152804	0.0164425	0.0463281	8	0.98857
Ppwd1|Q8CEC6	-18.6433	-18.8262	-18.8093	-18.8181	-19.1064	-18.932	-18.9781	-18.9047	-0.206078	0.0165243	0.0625555	8	0.98857
Krt79|Q8VED5	-16.6155	-17.474	-16.5972	-16.0412	-17.9138	-17.27	-18.1322	-18.353	-1.23526	0.0168771	0.376901	8	0.98857
Rftn2|Q8CHX7	-12.5987	-12.5776	-12.5528	-12.6812	-12.7345	-12.7588	-12.6516	-12.7587	-0.123287	0.0170211	0.0376953	8	0.98857
Exoc2|Q9D4H1	-12.1718	-12.2968	-12.2201	-12.1899	-12.3096	-12.317	-12.313	-12.3017	-0.09066	0.0171098	0.0277548	8	0.98857
Ppp1r14a|Q91VC7	-17.0214	-16.7947	-16.7741	-17.071	-16.72	-16.6211	-16.5648	-16.6696	0.271457	0.0172464	0.0832662	8	0.98857
Smarca4|Q3TKT4	-15.1058	-15.1102	-15.0576	-15.1054	-14.9342	-15.0546	-15.023	-14.9347	0.1081	0.0173755	0.033219	8	0.98857
Nek9|Q69Z43	-15.6247	-15.4453	-15.5018	-15.5822	-15.4227	-15.3911	-15.4177	-15.328	0.148604	0.0174326	0.0457027	8	0.98857
Ptprz1|B9EKR1	-10.0934	-10.0445	-10.0474	-10.0675	-10.1436	-10.172	-10.0825	-10.1861	-0.0828501	0.01772	0.0255828	8	0.98857
Adgrl1|E9Q3V9	-13.6098	-13.7184	-13.6015	-13.5934	-13.6934	-13.7472	-13.7585	-13.8023	-0.11956	0.0178141	0.0369664	8	0.98857
Nes|Q6P5H2	-17.1723	-16.898	-16.9296	-17.2529	-16.7539	-16.6584	-16.8713	-16.6302	0.334763	0.0178538	0.103561	8	0.98857
Mgst1|Q91VS7	-15.1516	-14.3001	-14.7408	-14.8112	-13.8321	-13.8684	-14.3951	-14.1025	0.701386	0.0181674	0.217911	8	0.98857
Zfp385b|G5E8Y8	-18.4348	-18.3839	-18.0507	-18.4415	-17.9925	-18.0215	-18.0506	-18.036	0.302596	0.0181921	0.094044	8	0.98857
Ccn3|Q64299	-16.9071	-16.6829	-16.7458	-16.8872	-17.0021	-17.1065	-17.0211	-16.9319	-0.209659	0.0182753	0.0652334	8	0.98857
Snx25|E9Q1K0	-16.5829	-16.6044	-16.5162	-16.4078	-16.7358	-16.6489	-16.7679	-16.6469	-0.172064	0.0186648	0.0538165	8	0.98857
Krt1|P04104	-16.3109	-17.2049	-16.506	-16.7992	-17.8477	-17.4188	-17.261	-18.4091	-1.02889	0.0187478	0.322159	8	0.98857
Ankmy2|Q3TPE9	-16.4478	-16.3761	-16.373	-16.4237	-16.0595	-16.2845	-16.2813	-16.2627	0.183166	0.0187949	0.0573875	8	0.98857
Sparcl1|Q3UYK7	-14.2287	-14.0824	-13.977	-14.1385	-14.4646	-14.3631	-14.2013	-14.5382	-0.285164	0.0193345	0.0899752	8	0.98857
Ahcyl2|D3YYM7	-17.5492	-17.5145	-17.5179	-17.1458	-17.8011	-17.8782	-17.677	-17.7121	-0.335236	0.019399	0.105862	8	0.98857
Wdr66|E9Q743	-18.9319	-18.9972	-18.8781	-18.8696	-18.8263	-18.6433	-18.7842	-18.5632	0.214927	0.0194111	0.067881	8	0.98857
Nbea|Q9EPN1	-9.99259	-10.0581	-10.0256	-9.90902	-10.1165	-10.1147	-10.0687	-10.1767	-0.122823	0.0197039	0.0389367	8	0.98857
Atg101|Q9D8Z6	-17.1116	-17.1508	-17.1167	-16.7663	-17.5846	-17.5113	-17.2755	-17.2844	-0.377594	0.0198837	0.119976	8	0.98857
Dab1|F2Z465	-15.291	-15.2946	-15.1722	-15.4134	-15.48	-15.5164	-15.4193	-15.4331	-0.169408	0.0201702	0.0540203	8	0.98857
Czib|Q8BHG2	-15.1019	-15.1005	-15.1186	-14.9993	-15.1757	-15.24	-15.1434	-15.1851	-0.10594	0.0203293	0.0338488	8	0.98857
Cog2|Q921L5	-16.3731	-16.3063	-16.1912	-16.243	-16.1602	-16.151	-16.164	-16.1429	0.123891	0.0204789	0.039657	8	0.98857
Prps2|Q9CS42	-15.5301	-15.6601	-15.6965	-15.7124	-15.8295	-15.8106	-15.7386	-15.7917	-0.142839	0.0205406	0.0457568	8	0.98857
Tmem94|Q3U2K2	-15.8992	-16.0189	-15.9677	-16.0735	-16.1259	-16.0873	-16.0972	-16.1284	-0.11988	0.0208242	0.0385352	8	0.98857
Vipas39|Q3UM95	-15.2196	-15.1521	-15.1448	-15.0047	-15.2968	-15.2549	-15.2539	-15.2961	-0.145115	0.0209808	0.046735	8	0.98857
Trappc2|Q9CQP2	-16.5991	-16.479	-16.5231	-16.3811	-16.7845	-16.6565	-16.588	-16.7279	-0.193628	0.0210579	0.0624168	8	0.98857
Phldb1|E9PWB1	-16.8413	-16.7947	-16.8454	-16.7143	-16.7458	-16.6046	-16.677	-16.6191	0.137294	0.0210896	0.0442742	8	0.98857
Tcp11l1|Q8BTG3	-13.7778	-13.749	-13.8552	-13.6649	-13.9062	-13.8854	-13.8648	-13.8883	-0.12444	0.021237	0.0401999	8	0.98857
Aifm3|Q3TY86	-13.3893	-13.5868	-13.3136	-13.471	-13.7067	-13.6518	-13.6029	-13.9157	-0.279108	0.0213868	0.0903251	8	0.98857
Gpn1|Q8VCE2	-18.3592	-18.1641	-18.1749	-17.9185	-17.6965	-17.8959	-17.9501	-17.7398	0.333615	0.0221723	0.108959	8	0.98857
Arf5|P84084	-12.1395	-12.3173	-12.1681	-12.2937	-12.0395	-12.0984	-12.0851	-12.12	0.143921	0.0232548	0.0475814	8	0.98857
Fau|A0A494BBA8	-13.5238	-13.5109	-13.3691	-13.511	-13.3762	-13.3591	-13.3433	-13.3818	0.113632	0.0235267	0.0376801	8	0.98857
Kctd1|Q5M956	-16.876	-17.0261	-16.8241	-16.9715	-17.302	-17.2106	-17.1295	-16.9996	-0.23603	0.0240483	0.0787106	8	0.98857
Cab39|Q06138	-11.0097	-11.0571	-11.0106	-11.044	-11.1033	-11.0678	-11.073	-11.06	-0.0456763	0.0242582	0.0152663	8	0.98857
Epm2aip1|Q8VEH5	-12.984	-13.0329	-12.957	-13.0071	-13.0517	-13.0688	-13.0353	-13.1229	-0.0744634	0.0245442	0.0249634	8	0.98857
Apc2|G5E832	-18.2874	-18.3591	-18.4543	-18.5849	-18.1429	-18.0709	-18.2639	-18.2584	0.237369	0.0245836	0.0796094	8	0.98857
Rufy3|Q9D394-3	-10.2602	-10.3181	-10.2973	-10.2338	-10.3236	-10.3219	-10.3706	-10.3753	-0.0704673	0.0251747	0.0237799	8	0.98857
Nrgn|P60761	-12.506	-12.7345	-12.6525	-12.5247	-12.7194	-12.8879	-12.7845	-13.0094	-0.245856	0.0256865	0.0834036	8	0.98857
Sdf4|Q61112	-15.4236	-15.3145	-15.1595	-15.4302	-15.1743	-15.1026	-15.1761	-15.0409	0.208433	0.0262685	0.0711244	8	0.98857
Ttyh1|A0A0U1RPU8	-14.2357	-14.2876	-14.2946	-14.0286	-14.9422	-14.7107	-14.2831	-14.671	-0.440145	0.026302	0.150242	8	0.98857
Mff|Q6PCP5-2	-18.2134	-18.3108	-18.23	-18.329	-18.1272	-18.1014	-17.9135	-17.6772	0.315972	0.0264081	0.10797	8	0.98857
Eif2b4|Q61749	-14.6951	-14.5778	-14.577	-14.6837	-14.7773	-14.7621	-14.6809	-14.785	-0.117886	0.0264809	0.0403118	8	0.98857
Vps9d1|Q8C190	-16.019	-16.1089	-16.1736	-16.0989	-16.2023	-16.3778	-16.1802	-16.2771	-0.159241	0.0269725	0.0547178	8	0.98857
Pde12|Q3TIU4	-17.3409	-17.4575	-17.299	-17.2108	-17.1246	-17.2302	-17.1721	-17.0808	0.175146	0.0274286	0.0604501	8	0.98857
Lgals3|Q3V471	-15.5838	-14.4874	-15.1141	-16.1222	-14.6428	-14.3547	-13.7954	-13.8563	1.16459	0.0275862	0.402559	8	0.98857
Tacc1|Q6Y685	-13.3491	-13.3128	-13.2277	-13.4104	-13.1765	-13.2328	-13.2374	-13.1562	0.12428	0.0282448	0.0432289	8	0.98857
Phka1|A2AI89	-15.1135	-14.941	-15.031	-14.968	-15.1377	-15.1596	-15.1295	-15.0942	-0.116872	0.0283479	0.0406919	8	0.98857
Eef1a1|P10126	-9.12026	-9.09474	-9.09095	-9.18247	-9.00116	-9.08733	-9.04425	-8.96229	0.0983433	0.0285326	0.0342998	8	0.98857
Rab28|Q99KL7	-16.7661	-16.7865	-16.768	-16.7104	-16.7102	-16.6812	-16.6847	-16.7279	0.0567544	0.0285527	0.0197983	8	0.98857
Rps4x|P62702	-11.4122	-11.3304	-11.2749	-11.3803	-11.2832	-11.253	-11.2569	-11.25	0.0886444	0.0286851	0.030961	8	0.98857
Ephx1|Q9D379	-12.1893	-11.4299	-11.8801	-12.2223	-11.4468	-11.2661	-11.5333	-11.1442	0.582807	0.0287281	0.20364	8	0.98857
Rpl11|Q8VC94	-13.1611	-13.0577	-12.9048	-12.9936	-12.869	-12.8854	-12.8963	-12.8218	0.161215	0.0288737	0.0564065	8	0.98857
Hsdl1|Q8BTX9	-15.501	-15.3862	-15.4641	-15.32	-15.573	-15.4943	-15.5385	-15.6246	-0.139768	0.0289312	0.0489285	8	0.98857
Mea1|Q9DB93	-16.8848	-16.9853	-16.8305	-16.8118	-16.6063	-16.5973	-16.8155	-16.7418	0.187837	0.0292842	0.0659695	8	0.98857
Tbc1d10a|Q5SPX8	-14.9132	-14.9278	-14.9086	-14.9715	-14.8579	-14.8259	-14.9073	-14.8765	0.0633941	0.0293365	0.0222751	8	0.98857
Ankhd1|E9Q1M6	-19.0962	-18.9227	-18.9502	-18.6585	-18.5353	-18.4742	-18.7925	-18.4808	0.33621	0.0293493	0.11815	8	0.98857
Nkiras1|Q8CEC5	-14.5193	-14.6003	-14.398	-14.4241	-14.6898	-14.5432	-14.69	-14.6926	-0.168438	0.0294311	0.0592359	8	0.98857
Stk3|A0A2I3BQE0	-17.8221	-17.5214	-17.822	-17.874	-17.5146	-17.5388	-17.556	-17.3108	0.279799	0.0296656	0.098609	8	0.98857
Ecsit|Q9QZH6	-15.109	-15.2132	-15.0458	-15.2437	-14.9138	-14.8854	-15.0109	-15.0783	0.180856	0.0299282	0.0638896	8	0.98857
Nrxn1|Q9CS84	-11.7411	-11.6672	-11.6674	-11.5366	-11.9416	-11.8179	-11.7461	-11.7848	-0.169524	0.0301271	0.0599935	8	0.98857
Krt75|Q8BGZ7	-14.5453	-16.0384	-15.3637	-15.024	-16.4012	-16.1078	-16.1573	-17.581	-1.31898	0.0301635	0.466929	8	0.98857
Ccm2|Q3TM53	-17.2023	-17.3499	-16.9182	-17.4094	-16.764	-16.9274	-16.8867	-16.9689	0.333183	0.0303815	0.118179	8	0.98857
Meak7|Q8K0P3	-16.305	-16.1167	-16.3212	-16.4318	-16.1496	-16.1104	-16.068	-15.9239	0.230701	0.0304201	0.0818569	8	0.98857
Nup160|Q9Z0W3	-17.0141	-16.9759	-16.8869	-16.8458	-17.135	-17.041	-16.9994	-17.1642	-0.154262	0.0307572	0.054898	8	0.98857
Calu|O35887	-13.0606	-12.794	-12.7214	-13.0601	-12.6792	-12.6417	-12.7014	-12.5379	0.268964	0.0307745	0.0957322	8	0.98857
Cdk16|Q3UPI3	-16.7161	-16.5756	-16.6868	-16.5477	-16.7418	-16.7682	-16.7658	-16.7259	-0.118886	0.0310576	0.0424199	8	0.98857
Stum|J3QP43	-13.2841	-13.473	-13.5778	-13.4223	-13.5712	-13.6978	-13.5972	-13.6423	-0.187827	0.0311201	0.0670553	8	0.98857
Ppm1f|Q8CGA0	-12.6039	-12.4678	-12.5887	-12.5718	-12.6571	-12.6153	-12.6547	-12.6935	-0.0970959	0.0311502	0.034673	8	0.98857
Mterf2|Q8BKY8	-16.3139	-16.3257	-16.4608	-16.3022	-16.4892	-16.4092	-16.6561	-16.5757	-0.181888	0.0312097	0.064986	8	0.98857
Strn3|B2RQS1	-17.3934	-17.5491	-17.5667	-17.4126	-17.3409	-17.305	-17.3406	-17.3933	0.135476	0.0316174	0.0485743	8	0.98857
Ppp3cb|E0CZ78	-12.5805	-12.5757	-12.75	-12.4961	-12.8197	-12.7755	-12.7332	-12.7198	-0.161447	0.0318624	0.0580078	8	0.98857
Dip2a|Q8BWT5	-13.6597	-13.6117	-13.5672	-13.5842	-13.6869	-13.6781	-13.6353	-13.6837	-0.0652894	0.0321676	0.0235194	8	0.98857
Ddx21|Q8K2L4	-15.1013	-15.0292	-14.9193	-15.0591	-14.92	-14.924	-14.8796	-14.7373	0.162023	0.0325962	0.0585775	8	0.98857
Amer2|Q8CCJ4	-14.9082	-15.0732	-15.1134	-14.9939	-15.1331	-15.1136	-15.2646	-15.2112	-0.158435	0.0327475	0.0573529	8	0.98857
Stim1|A0A1B0GRA5	-13.8572	-13.8446	-13.8339	-13.8073	-13.8664	-13.8802	-13.8577	-13.9089	-0.0425361	0.0330387	0.0154353	8	0.98857
Prmt8|Q6PAK3	-14.7712	-14.86	-14.8606	-14.7436	-14.8748	-14.9206	-14.9001	-14.8891	-0.0873344	0.0332372	0.0317436	8	0.98857
Tmem19|A0A1W2P7Q0	-16.6773	-16.4658	-16.3317	-16.6397	-16.3153	-16.2657	-16.1453	-16.3653	0.255722	0.0333289	0.0930184	8	0.98857
Thumpd3|P97770	-14.4219	-14.4608	-14.4489	-14.3686	-14.3318	-14.3233	-14.3779	-14.3843	0.0707766	0.0334144	0.025763	8	0.98857
Ak2|Q9WTP6	-12.4741	-12.3015	-12.3937	-12.5818	-12.3019	-12.301	-12.2358	-12.2161	0.174067	0.0337857	0.0635538	8	0.98857
Dis3|Q9CSH3	-14.6721	-14.7746	-14.7298	-14.7426	-14.8142	-14.8381	-14.7552	-14.8157	-0.0760162	0.034038	0.0278114	8	0.98857
Mvk|Q3UEB4	-14.5713	-14.3381	-14.4432	-14.3358	-14.5779	-14.5906	-14.549	-14.5859	-0.153737	0.0344952	0.0564542	8	0.98857
Palm|Q9Z0P4-2	-17.5955	-17.822	-17.8649	-17.3594	-18.0165	-17.9366	-17.9593	-18.0165	-0.321781	0.0345547	0.118219	8	0.98857
Cyfip2|Q6PGK0	-15.6678	-15.8167	-15.8188	-15.5867	-15.8737	-16.046	-15.8539	-15.898	-0.195425	0.0351362	0.0721297	8	0.98857
Htt|G3X9H5	-12.0778	-12.1154	-12.1299	-12.1057	-12.2056	-12.1455	-12.1412	-12.1431	-0.0516683	0.0352343	0.0190851	8	0.98857
Ap3s1|A0A286YDU3	-15.1103	-15.0776	-15.1561	-15.197	-15.3042	-15.1962	-15.1938	-15.3393	-0.12311	0.035412	0.0455377	8	0.98857
Ccdc51|Q3URS9	-15.2779	-15.2448	-14.9871	-15.0748	-14.9183	-14.7479	-15.0612	-14.812	0.261296	0.0363408	0.0973525	8	0.98857
Mycbp2|Q7TPH6	-12.8512	-12.913	-12.9106	-12.8655	-12.9644	-12.9481	-12.9398	-13.0827	-0.0986821	0.0367904	0.0368933	8	0.98857
Nav3|Q80TN7	-16.8826	-17.0732	-17.0682	-17.1222	-16.72	-16.969	-16.7316	-16.8737	0.21296	0.0369281	0.0797008	8	0.98857
Wdr26|A0A494BB75	-13.5	-13.4878	-13.4718	-13.4197	-13.5444	-13.5222	-13.5029	-13.5195	-0.0523999	0.0369764	0.0196179	8	0.98857
Porcn|Q9JJJ7	-16.3258	-16.4266	-16.4412	-16.2317	-16.5615	-16.4528	-16.5041	-16.4824	-0.143871	0.0372215	0.0539638	8	0.98857
Rnf14|Q9JI90	-14.3832	-14.2205	-14.2591	-14.2352	-14.3439	-14.3844	-14.4237	-14.5343	-0.147089	0.0374358	0.05526	8	0.98857
Ssbp1|Q8R2K3	-13.8399	-13.7098	-13.7345	-13.9618	-13.6256	-13.6636	-13.654	-13.6794	0.155892	0.0375007	0.0585959	8	0.98857
Zhx1|P70121	-18.4742	-18.6734	-18.8869	-18.6139	-18.9689	-18.8349	-19.0456	-18.8519	-0.263274	0.0379082	0.0992597	8	0.98857
Sec13|Q9D1M0	-14.6702	-14.6653	-14.6255	-14.5912	-14.595	-14.5241	-14.5144	-14.6036	0.0787663	0.0381359	0.0297468	8	0.98857
Rpsa|P14206	-12.1499	-12.0976	-11.9696	-12.2841	-11.9645	-11.9378	-11.9633	-11.9435	0.173025	0.038348	0.0654471	8	0.98857
Rpl23a|Q4V9X9	-12.261	-12.2372	-12.1002	-12.3617	-12.1003	-12.0834	-12.1096	-12.0946	0.143033	0.0384112	0.0541278	8	0.98857
Man2c1|E9PZ88	-14.3731	-14.2673	-14.2551	-14.2111	-14.4494	-14.3907	-14.3218	-14.4012	-0.114119	0.0386183	0.0432515	8	0.98857
Rabif|Q91X96	-15.7794	-15.802	-15.8487	-15.5564	-15.9584	-15.8727	-15.9102	-15.9724	-0.181794	0.0386454	0.0689144	8	0.98857
Ppp6r2|A0A5F8MQ25	-13.1683	-13.2783	-13.1849	-13.2203	-13.277	-13.2725	-13.2968	-13.387	-0.0953619	0.0387252	0.0361709	8	0.98857
Gtf2f1|Q3THK3	-18.0608	-18.2698	-18.2872	-18.6286	-17.9925	-17.8782	-18.0066	-18.0657	0.325836	0.0390478	0.123882	8	0.98857
Emc1|Q8C7X2-2	-13.4844	-13.5056	-13.4477	-13.5982	-13.3918	-13.4509	-13.4319	-13.3884	0.0931957	0.03942	0.0355283	8	0.98857
Ralgapb|E9Q0J2	-13.475	-13.4922	-13.5199	-13.5708	-13.5547	-13.5738	-13.6031	-13.5701	-0.0609421	0.0394989	0.0232457	8	0.98857
C1ql3|Q9ESN4	-14.2577	-13.9844	-14.0849	-14.1137	-14.2659	-14.2801	-14.226	-14.2742	-0.151363	0.0395496	0.0577571	8	0.98857
Ilvbl|A0A1W2P8E1	-17.2815	-17.1323	-16.9618	-16.9621	-16.9549	-16.8413	-16.8474	-16.8369	0.214301	0.0400103	0.0820431	8	0.98857
Dync1li1|Q8R1Q8	-11.1809	-11.1769	-11.157	-11.1669	-11.2356	-11.2274	-11.2453	-11.1667	-0.0483179	0.0400597	0.0185046	8	0.98857
Ddx20|Q8R4Z6	-18.0509	-18.0507	-18.0507	-18.0461	-17.9736	-18.0361	-17.8431	-17.8476	0.124484	0.0404092	0.0477928	8	0.98857
Slc22a17|A0A2I3BQG7	-17.2903	-17.2526	-17.353	-17.0585	-17.4976	-17.4544	-17.4673	-17.3168	-0.195429	0.0405515	0.0751064	8	0.98857
Hmga1|P17095	-13.4254	-13.3091	-13.2821	-13.697	-13.1853	-13.1887	-13.0136	-13.2256	0.275105	0.0409071	0.105992	8	0.98857
Slc6a6|O35316	-17.0936	-17.1749	-17.0213	-17.1274	-17.1482	-17.3379	-17.1993	-17.2873	-0.138878	0.0409752	0.0535324	8	0.98857
Snx12|Q3TGS7	-14.4005	-14.2898	-14.2767	-14.2989	-14.4091	-14.393	-14.3908	-14.3757	-0.0756969	0.0409912	0.0291816	8	0.98857
Tkfc|Q8VC30	-14.5275	-14.3831	-14.4736	-14.5238	-14.3642	-14.3214	-14.4133	-14.4004	0.102202	0.0411856	0.0394529	8	0.98857
Cops5|O35864	-12.0464	-12.0125	-12.0826	-12.0445	-12.0974	-12.1067	-12.0953	-12.0636	-0.0442698	0.0415392	0.0171315	8	0.98857
Npm1|Q3UDA7	-15.989	-16.1376	-15.7229	-16.1578	-15.7043	-15.7866	-15.6291	-15.7824	0.276206	0.041724	0.107023	8	0.98857
Rpl17|Q80V08	-13.595	-13.4807	-13.4055	-13.5475	-13.2983	-13.4361	-13.3757	-13.3984	0.130034	0.0418668	0.0504344	8	0.98857
Hspa9|P38647	-9.60887	-9.56142	-9.61052	-9.60871	-9.49179	-9.53518	-9.58543	-9.54381	0.0583274	0.0419453	0.0226349	8	0.98857
Chrm3|Q9ERZ3	-16.1311	-16.3932	-16.2455	-16.4611	-16.5562	-16.4577	-16.5075	-16.5009	-0.197842	0.0419978	0.0768038	8	0.98857
Vps13a|Q5H8C4	-12.2702	-12.3444	-12.2599	-12.3191	-12.3137	-12.3923	-12.3807	-12.3864	-0.0698698	0.0422964	0.0271795	8	0.98857
Krt16|Q9Z2K1	-18.7439	-18.7437	-17.5077	-18.5993	-19.1804	-19.3654	-18.9501	-19.3168	-0.804514	0.0423489	0.31307	8	0.98857
Hccs|P53702	-15.3546	-15.3652	-15.2583	-15.3335	-15.0733	-15.1866	-15.2661	-15.262	0.130948	0.0428619	0.0511355	8	0.98857
Syn1|O88935	-9.09477	-9.13453	-9.17874	-8.98072	-9.20046	-9.18413	-9.23483	-9.21763	-0.112072	0.0430748	0.0438271	8	0.98857
Krt2|Q3TTY5	-13.8864	-14.977	-14.4749	-14.4865	-15.0936	-14.796	-15.1897	-15.6385	-0.723229	0.0432722	0.283204	8	0.98857
Rap1b|Q99JI6	-13.3068	-13.4477	-13.3179	-13.5025	-13.3525	-13.2169	-13.1863	-13.1634	0.163972	0.0434163	0.0642708	8	0.98857
Ube3b|Q9ES34	-16.3303	-16.4299	-16.387	-16.3335	-16.4825	-16.3825	-16.5916	-16.5918	-0.141902	0.0434217	0.0556221	8	0.98857
Mrps2|Q8BQ99	-18.8607	-18.8347	-18.7844	-18.8696	-18.7279	-18.8179	-18.7277	-18.6209	0.113746	0.0434597	0.0445969	8	0.98857
Ggt5|Q9Z2A9	-18.2874	-18.23	-17.7558	-18.3351	-17.8136	-17.7723	-17.8691	-17.3777	0.443884	0.0438225	0.174458	8	0.98857
Faf2|Q3TDN2	-13.1816	-13.1994	-13.1988	-13.2535	-13.1241	-13.1558	-13.1882	-13.158	0.0518123	0.0438458	0.0203667	8	0.98857
Arrb2|Q3TRC8	-16.501	-16.5282	-16.4841	-16.6212	-16.3715	-16.4333	-16.3047	-16.4992	0.131451	0.0438643	0.0516779	8	0.98857
Psma6|Q9QUM9	-12.0236	-12.0045	-11.9234	-12.0492	-11.9402	-11.9505	-11.9088	-11.8756	0.0813976	0.0439604	0.0320207	8	0.98857
Spryd7|Q3TFQ1	-14.2685	-14.2005	-14.2178	-14.1254	-14.4056	-14.2801	-14.3357	-14.2495	-0.11468	0.0446515	0.0453197	8	0.98857
Hsc70t|Q91ZU4	-16.9048	-16.9456	-16.9829	-17.1888	-17.1298	-17.3501	-17.1165	-17.3777	-0.237979	0.0447367	0.0940978	8	0.98857
Btbd17|Q9DB72	-15.9842	-16.2669	-16.0973	-16.1418	-16.1913	-16.3125	-16.4673	-16.6045	-0.271283	0.0449107	0.107389	8	0.98857
Yars|A2A7S7	-10.7779	-10.8403	-10.7756	-10.8462	-10.8953	-10.8721	-10.8435	-10.8546	-0.0563501	0.0450241	0.0223229	8	0.98857
Dusp23|Q6NT99	-17.406	-17.2384	-17.2244	-17.2993	-17.1064	-17.2162	-17.2159	-17.1038	0.131459	0.0456298	0.0522822	8	0.98857
Eri3|Q8VC93	-13.0677	-13.0929	-13.0742	-13.0849	-13.1769	-13.1099	-13.0945	-13.1268	-0.0470987	0.0456566	0.0187347	8	0.98857
Pld3|O35405	-15.9274	-15.8671	-15.8704	-16.056	-16.139	-16.0423	-16.1165	-15.9877	-0.141148	0.0457032	0.0561618	8	0.98857
Krt77|Q6IFZ6	-17.2585	-18.0458	-18.1063	-18.2934	-18.3715	-18.4676	-18.5916	-19.1271	-0.713467	0.0458508	0.284154	8	0.98857
Rpl5|P47962	-11.6852	-11.6697	-11.4823	-11.7265	-11.4945	-11.544	-11.4658	-11.4913	0.141985	0.046065	0.0566265	8	0.98857
Nudt16|Q6P3D0	-13.5935	-13.5391	-13.6221	-13.5786	-13.5498	-13.4807	-13.5463	-13.5205	0.058941	0.0461506	0.0235197	8	0.98857
Add3|Q8BM29	-15.1285	-15.1121	-15.0682	-15.2011	-15.1213	-14.9766	-14.9893	-14.937	0.121426	0.0466937	0.0486215	8	0.98857
Surf6|P70279	-16.1207	-16.1154	-16.031	-16.1915	-15.9985	-16.0423	-16.0346	-15.8726	0.127678	0.0469548	0.0512092	8	0.98857
Arhgap21|A0A0A0MQE8	-12.6196	-12.6109	-12.646	-12.6554	-12.646	-12.6643	-12.6794	-12.6682	-0.0314894	0.0469566	0.01263	8	0.98857
Ogfr|Q80UU6	-13.5653	-13.5068	-13.424	-13.7901	-13.4336	-13.4098	-13.2727	-13.2867	0.220852	0.0470748	0.0886466	8	0.98857
Dhrs7|A0A1Y7VN19	-13.1586	-12.9728	-13.1482	-13.2049	-12.9506	-12.8459	-13.0317	-13.0047	0.162893	0.0472243	0.0654444	8	0.98857
Arhgef9|A0A0G2JE35	-13.6988	-13.7721	-13.6601	-13.4715	-13.9564	-13.7874	-13.7484	-13.9202	-0.2025	0.0475062	0.0815008	8	0.98857
Cask|O70589	-11.7298	-11.7136	-11.6584	-11.7229	-11.8163	-11.7354	-11.7374	-11.8185	-0.0707287	0.0476684	0.0284953	8	0.98857
Gbe1|Q9D6Y9	-15.1825	-15.0329	-15.0999	-15.2331	-14.9331	-14.9139	-15.1139	-14.9566	0.157727	0.0478822	0.0636299	8	0.98857
Pcid2|A0JLQ7	-15.5344	-15.6858	-15.5413	-15.4694	-15.7131	-15.8296	-15.6309	-15.6753	-0.154505	0.0481418	0.0624309	8	0.98857
Dnajb2|Q9QYI5	-13.5144	-13.415	-13.3819	-13.4157	-13.6079	-13.5136	-13.4858	-13.5092	-0.0973664	0.0481578	0.0393466	8	0.98857
Mta3|Q3UII8	-15.4171	-15.5094	-15.5051	-15.2825	-15.6404	-15.5371	-15.556	-15.5535	-0.143224	0.0485135	0.0580054	8	0.98857
Gpalpp1|Q69ZC8	-17.7439	-17.8519	-17.768	-17.6397	-17.8607	-17.8179	-17.9593	-17.8869	-0.130331	0.0485865	0.0528075	8	0.98857
Rps9|Q6ZWN5	-10.8297	-10.7616	-10.6578	-10.8008	-10.6717	-10.6647	-10.6881	-10.6435	0.0954778	0.0486424	0.0386989	8	0.98857
Exosc4|Q921I9	-18.3965	-18.4218	-18.4412	-18.5777	-18.7681	-18.4876	-18.5988	-18.768	-0.196325	0.0491323	0.0798132	8	0.98857
Hsd17b4|P51660	-12.3503	-12.2288	-12.2462	-12.2637	-12.1193	-12.0811	-12.228	-12.2167	0.110976	0.049159	0.0451231	8	0.98857
Otc|P11725	-15.7171	-15.802	-15.7121	-15.4407	-15.9239	-15.8435	-15.8518	-15.8455	-0.198202	0.0497189	0.0808635	8	0.98857
Igkv4-53|A0A075B677	-18.0459	-18.7518	-18.8606	-20.1915	-18.1589	-17.8095	-14.7272	-16.2858	2.2171	0.0497334	0.904626	8	0.98857
Rcc2|Q8BK67	-13.598	-13.744	-13.6481	-13.7004	-13.5429	-13.6436	-13.4506	-13.5571	0.12409	0.049736	0.0506321	8	0.98857
Osgep|A0A0R4J1Y3	-17.2585	-17.1722	-17.1912	-17.3748	-16.9342	-17.151	-16.8496	-17.1669	0.223768	0.0498451	0.0913639	8	0.98857
Pnpla8|E9PXB0	-13.7565	-13.7483	-13.7718	-13.6951	-13.7252	-13.6874	-13.6898	-13.6601	0.0522804	0.0499299	0.0213568	8	0.98857
Galk2|Q68FH4	-18.1013	-18.0408	-18.002	-18.0265	-18.2699	-18.4349	-18.3963	-18.0165	-0.236729	0.050063	0.0967827	8	0.98857
Madd|A2AGQ8	-17.2556	-17.2049	-17.3996	-17.2303	-17.3139	-17.4124	-17.4739	-17.4283	-0.134521	0.0503331	0.0550858	8	0.98857
Phkb|Q7TSH2	-14.9619	-14.6686	-14.7901	-14.6571	-14.9985	-14.9354	-14.9489	-14.9098	-0.178727	0.0505483	0.0732821	8	0.98857
Gatd1|Q8BFQ8	-14.5717	-14.6329	-14.716	-14.5303	-14.7701	-14.7374	-14.6708	-14.7155	-0.110754	0.050561	0.0454152	8	0.98857
Sri|Q6P069	-15.9104	-15.9606	-15.9205	-16.1874	-15.8925	-15.723	-15.7099	-15.8682	0.196311	0.0509906	0.0807041	8	0.98857
Ezr|Q3UXR4	-10.5567	-10.2807	-10.3885	-10.7155	-10.2309	-10.2353	-10.329	-10.0173	0.282205	0.0509967	0.11602	8	0.98857
Dgkq|Q6P5E8	-14.0111	-13.9773	-14.0855	-14.1538	-14.1171	-14.1477	-14.2221	-14.1831	-0.110543	0.0510358	0.045457	8	0.98857
Tns3|Q5SSZ5	-17.6137	-16.8935	-17.4575	-17.4221	-17.109	-17.0022	-16.7946	-16.5739	0.476818	0.0512625	0.196337	8	0.98857
Abcc4|E9Q467	-18.7122	-18.6209	-18.8178	-18.8265	-18.6358	-18.6812	-18.4476	-18.4942	0.17966	0.0513481	0.0740152	8	0.98857
Eif3j2|Q66JS6	-12.8135	-12.8271	-12.7669	-12.8952	-12.6797	-12.7176	-12.8089	-12.7284	0.0920508	0.0516241	0.0379842	8	0.98857
Apod|P51910	-14.7732	-14.0338	-14.6026	-14.9517	-13.834	-13.4397	-14.4873	-13.0236	0.894169	0.0517878	0.369328	8	0.98857
Bbs9|Q811G0	-17.1996	-17.1297	-16.9759	-17.2275	-16.9296	-17.0634	-16.8713	-16.9925	0.168957	0.0518903	0.069828	8	0.98857
F11r|O88792	-17.4511	-17.3317	-17.5214	-17.3873	-17.7479	-17.7887	-17.535	-17.4708	-0.212717	0.0524889	0.0882207	8	0.98857
Tbc1d13|Q8R3D1	-15.0955	-15.1395	-14.9853	-15.051	-15.135	-15.149	-15.1829	-15.3183	-0.128434	0.0525042	0.0532705	8	0.98857
Arf4|P61750	-14.7364	-14.6343	-14.4941	-14.7811	-14.5305	-14.5497	-14.4305	-14.465	0.167553	0.0525215	0.0695031	8	0.98857
Atl1|Q8BH66	-10.3348	-10.4075	-10.3485	-10.4242	-10.4388	-10.3994	-10.5018	-10.4768	-0.0754619	0.0525215	0.0313025	8	0.98857
Map2k4|P47809	-12.2117	-12.3177	-12.246	-12.0874	-12.345	-12.3129	-12.3211	-12.3576	-0.118462	0.0528743	0.0492397	8	0.98857
Pym1|Q8CHP5	-15.6917	-15.898	-15.8913	-15.8425	-15.5275	-15.6707	-15.4402	-15.7989	0.22156	0.0536328	0.0924954	8	0.98857
Upp1|P52624	-15.763	-15.6329	-15.6762	-15.6332	-15.3168	-15.0994	-15.5826	-15.5677	0.284719	0.0537139	0.118918	8	0.98857
Fars2|Q99M01	-16.5865	-16.5473	-16.4363	-16.6397	-16.7418	-16.664	-16.6061	-16.8498	-0.162967	0.0537679	0.0680868	8	0.98857
Pdap1|Q3UHX2	-13.2941	-13.3184	-13.3197	-13.5042	-13.1925	-13.2335	-13.2012	-13.2941	0.128811	0.0539466	0.0538715	8	0.98857
Scarb2|O35114	-13.7936	-13.623	-13.6575	-13.8083	-13.6286	-13.5773	-13.6344	-13.4883	0.138432	0.0540229	0.0579204	8	0.98857
Pum2|Q3TQ29	-16.406	-16.3948	-16.2427	-16.3502	-16.1285	-16.305	-16.2454	-16.2147	0.125047	0.0541322	0.0523522	8	0.98857
Dock1|Q8BUR4	-14.2287	-14.1359	-14.1382	-14.051	-14.2768	-14.2592	-14.2443	-14.177	-0.100839	0.0546	0.0423291	8	0.98857
Dctn2|Q99KJ8	-10.9401	-10.9361	-10.9407	-10.9627	-10.9915	-10.9468	-10.9856	-10.9674	-0.0279339	0.0546177	0.011727	8	0.98857
Chmp3|Q9CQ10	-13.7351	-13.7836	-13.8554	-13.7632	-13.9892	-13.9591	-13.8074	-13.8563	-0.118637	0.0548178	0.0498614	8	0.98857
Atg9a|A0A087WP33	-17.9048	-17.7968	-17.8562	-17.5114	-18.4741	-18.0509	-18.0959	-17.8914	-0.360761	0.0548457	0.151646	8	0.98857
Rps3|Q9D0A2	-10.99	-10.9296	-10.8503	-10.9927	-10.8915	-10.8345	-10.8644	-10.8195	0.0881722	0.0550071	0.0370969	8	0.98857
Kiaa1109|A2AAE1	-14.0743	-14.1099	-14.0256	-14.0843	-14.1489	-14.0879	-14.1273	-14.1412	-0.0528418	0.0552002	0.0222563	8	0.98857
Cul4a|Q3TCH7	-12.5107	-12.4836	-12.4492	-12.4912	-12.536	-12.5541	-12.5318	-12.4898	-0.044224	0.0558381	0.0186928	8	0.98857
Cnih4|Q9CX13	-19.1696	-19.2698	-19.2814	-18.9413	-19.8607	-19.9139	-19.1802	-19.4942	-0.446673	0.0558685	0.188834	8	0.98857
Afap1l2|Q5DTU0	-18.247	-17.9735	-18.1588	-18.1118	-17.8737	-17.8695	-17.8912	-18.1012	0.188889	0.0561256	0.0799677	8	0.98857
Nme7|Q3UMG6	-16.3638	-16.4992	-16.3108	-16.2644	-16.4825	-16.4593	-16.494	-16.4875	-0.121268	0.0561437	0.0513448	8	0.98857
Pygl|Q9ET01	-13.981	-13.7906	-13.7813	-13.9216	-13.7031	-13.7379	-13.7605	-13.7814	0.122915	0.0561821	0.0520533	8	0.98857
Prpsap2|Q8R574	-13.4138	-13.5879	-13.4208	-13.2848	-13.5766	-13.5358	-13.571	-13.6627	-0.159691	0.0564482	0.0677268	8	0.98857
Cops6|O88545	-13.0997	-13.074	-13.043	-12.9618	-13.1132	-13.0964	-13.1346	-13.1276	-0.0733204	0.0565149	0.0311075	8	0.98857
Gab1|Q9QYY0	-17.1886	-17.2022	-17.1012	-17.1092	-17.1246	-17.0886	-16.9923	-17.0044	0.0978354	0.0565746	0.041522	8	0.98857
Pygb|Q3V3U0	-8.61291	-8.5802	-8.57565	-8.55783	-8.62919	-8.59386	-8.70867	-8.7518	-0.0892359	0.056659	0.0378899	8	0.98857
Prkcsh|O08795-2	-11.9419	-11.9253	-11.8963	-12.0114	-11.8704	-11.8511	-11.9157	-11.8746	0.0657611	0.0569661	0.0279693	8	0.98857
Synj1|F6XIX0	-18.0809	-18.3108	-18.0557	-18.636	-17.7319	-18.0659	-18.026	-17.7318	0.381965	0.0569767	0.162466	8	0.98857
P4hb|P09103	-10.4221	-10.2424	-10.2283	-10.433	-10.2481	-10.2104	-10.1658	-10.1053	0.149049	0.057354	0.0635274	8	0.98857
Pnkp|Q9JLV6	-17.1142	-16.9047	-16.9782	-16.9253	-17.302	-17.2585	-17.0187	-17.1038	-0.190149	0.0577996	0.0812406	8	0.98857
Wdr45|Q91VM3	-14.0509	-14.077	-13.9948	-14.0455	-14.2595	-14.0835	-14.11	-14.1183	-0.100803	0.0581597	0.0431516	8	0.98857
Igh|Q99M22	-16.8564	-20.3049	-20.1271	-21.1485	-17.9457	-17.347	-17.2871	-16.7518	2.27628	0.0583308	0.975323	8	0.98857
Tmod1|P49813	-15.9619	-16.0808	-15.9171	-15.6919	-16.2161	-16.0797	-16.0997	-16.0758	-0.204904	0.0584783	0.0878653	8	0.98857
Snap47|Q8R570	-11.1309	-11.2036	-11.1002	-11.2026	-11.2109	-11.2265	-11.2594	-11.207	-0.0666105	0.0589981	0.0286428	8	0.98857
Dcaf6|Q9DC22	-14.9308	-14.9244	-14.9577	-15.0174	-15.0268	-15.0058	-15.0151	-15.1462	-0.0908893	0.059091	0.0391021	8	0.98857
Gria4|C9K0Y7	-16.302	-16.4908	-16.194	-16.2402	-16.4692	-16.4156	-16.5024	-16.4675	-0.15694	0.0594278	0.0676389	8	0.98857
Gabrg2|Q8C8H5	-13.2748	-13.3807	-13.2242	-13.3061	-13.3981	-13.3512	-13.3825	-13.5307	-0.119156	0.0594876	0.0513707	8	0.98857
Fam98a|Q3TJZ6	-17.9503	-17.9002	-17.7927	-17.8393	-17.7043	-17.6774	-17.7198	-17.8693	0.127942	0.0596938	0.0552187	8	0.98857
Bag2|Q91YN9	-15.5181	-15.6181	-15.5154	-15.6369	-15.7043	-15.6229	-15.6524	-15.6469	-0.0845101	0.0598153	0.0364973	8	0.98857
Mrps6|P58064	-15.94	-15.956	-15.925	-16.0252	-15.9619	-16.0596	-16.0705	-16.0808	-0.0816716	0.0598487	0.0352777	8	0.98857
C1qtnf4|Q8R066	-15.9149	-15.6984	-15.963	-15.8983	-16.1298	-16.0937	-16.2383	-15.8847	-0.217963	0.0600485	0.0942473	8	0.98857
Pa2g4|P50580	-12.2959	-12.2677	-12.1204	-12.2408	-12.1604	-12.1531	-12.1332	-12.0999	0.0945471	0.0601835	0.0409112	8	0.98857
Hmg20a|Q9DC33	-18.7279	-19.1063	-18.6734	-19.1274	-18.3109	-18.5919	-18.3713	-18.8178	0.385787	0.060244	0.166985	8	0.98857
Gria3|B0QZW1	-11.7236	-11.9727	-11.8388	-11.6804	-11.9098	-12.0451	-11.9121	-12.1199	-0.192828	0.0602841	0.083482	8	0.98857
Crtc1|Q68ED7	-14.1883	-14.5051	-14.3138	-14.2576	-14.4498	-14.4763	-14.464	-14.5163	-0.160408	0.0604178	0.0694951	8	0.98857
Slc30a7|Q9JKN1	-18.3715	-18.2583	-18.353	-18.435	-19.0658	-18.4156	-18.5916	-18.6582	-0.328334	0.0604952	0.142305	8	0.98857
Lman2|Q9DBH5	-13.412	-13.234	-13.1836	-13.3748	-13.1306	-13.1675	-13.1904	-12.8714	0.211125	0.0615372	0.0920015	8	0.98857
Adam9|A0A140LHU0	-17.5215	-17.2049	-17.0961	-17.4318	-17.0141	-17.0094	-17.2076	-16.6946	0.332173	0.0615995	0.144796	8	0.98857
Eif2s2|Q99L45	-12.0658	-11.9369	-11.9499	-12.0247	-11.9421	-11.9132	-11.9335	-11.8602	0.0820583	0.0616496	0.035779	8	0.98857
Atp1b2|P14231	-10.7863	-10.7156	-10.68	-10.8768	-10.8518	-10.8552	-10.8799	-10.8751	-0.100842	0.0617163	0.043984	8	0.98857
Dync2li1|Q8K0T2	-16.6792	-16.4691	-16.3933	-16.4578	-16.3653	-16.3501	-16.3361	-16.3746	0.143331	0.0621484	0.0626559	8	0.98857
Hgh1|Q8C3I8	-17.6927	-17.4186	-17.6696	-17.4978	-17.8958	-17.6064	-17.7884	-17.8136	-0.206381	0.0622546	0.0902664	8	0.98857
Mapk8|Q7TSJ7	-15.4519	-15.4518	-15.2455	-15.4094	-15.4858	-15.5353	-15.4772	-15.5283	-0.117028	0.0624222	0.0512292	8	0.98857
Cog1|Q3TR89	-16.1155	-15.9865	-16.1219	-16.0083	-16.1482	-16.3809	-16.152	-16.1615	-0.152618	0.0626964	0.0669027	8	0.98857
Mrps34|Q9JIK9	-15.5847	-15.4299	-15.451	-15.3842	-15.5964	-15.5087	-15.5835	-15.5999	-0.109705	0.0627655	0.0481077	8	0.98857
Cnot11|Q9CWN7	-18.0166	-17.9456	-17.8519	-17.6547	-18.1968	-17.9879	-17.9875	-18.2133	-0.229167	0.062779	0.100501	8	0.98857
Npepps|Q11011	-10.236	-10.1835	-10.2052	-10.0893	-10.3315	-10.2663	-10.2574	-10.2181	-0.0898444	0.0628419	0.0394139	8	0.98857
Wsb2|O54929	-17.4156	-17.353	-17.3227	-17.056	-17.6027	-17.5992	-17.6618	-17.3079	-0.256073	0.0629653	0.112407	8	0.98857
4|A0A338P6I9	-15.9926	-16.237	-16.2756	-16.3022	-15.9937	-16.1523	-15.9454	-15.8476	0.217081	0.0630485	0.0953315	8	0.98857
Txlna|Q6PAM1	-15.48	-15.5188	-15.3691	-15.6185	-15.4259	-15.3554	-15.3475	-15.3607	0.124212	0.0632572	0.0546057	8	0.98857
Bdh2|Q8JZV9	-17.8011	-17.4975	-17.9227	-17.8308	-17.1804	-17.3562	-17.7158	-17.4774	0.330566	0.063368	0.145404	8	0.98857
Cyp46a1|Q9WVK8	-13.5982	-13.3336	-13.3524	-13.294	-13.558	-13.523	-13.5621	-13.8204	-0.22136	0.063386	0.097377	8	0.98857
Ocrl|Q6NVF0	-13.9742	-13.9756	-13.9856	-13.8617	-13.9931	-14.0432	-14.0027	-14.0742	-0.0790352	0.0635121	0.0347899	8	0.98857
Arfgef1|G3X9K3	-13.3631	-13.3618	-13.331	-13.3636	-13.4324	-13.348	-13.4155	-13.4049	-0.0453341	0.0635157	0.0199556	8	0.98857
Pkn2|G3UZM9	-16.8937	-16.9712	-17.0757	-16.8181	-16.7907	-16.8413	-16.8008	-16.8157	0.127527	0.0636435	0.0561725	8	0.98857
Slc27a1|Q3TN26	-13.2615	-13.2421	-13.2251	-13.1611	-13.3991	-13.343	-13.2272	-13.5367	-0.154052	0.0636765	0.0678675	8	0.98857
Tbca|A0A1Y7VJ48	-14.173	-14.1402	-14.0056	-14.2317	-14.0199	-14.0851	-13.9869	-13.9601	0.124631	0.0639091	0.0549702	8	0.98857
Manf|Q80ZP8	-14.3028	-14.0544	-13.9933	-14.2551	-14.1045	-13.9463	-13.7314	-13.8231	0.250086	0.0641429	0.110433	8	0.98857
Nudt21|Q9CQF3	-14.6673	-14.6506	-14.3905	-14.5217	-14.7319	-14.728	-14.6328	-14.7948	-0.164316	0.0643229	0.0726246	8	0.98857
Set|A2BE93	-12.6262	-12.5772	-12.4323	-12.4739	-12.615	-12.7555	-12.5741	-12.7886	-0.155923	0.0643886	0.0689374	8	0.98857
Igdcc4|Q9EQS9	-17.6811	-17.4641	-17.23	-17.3171	-17.7722	-17.5847	-17.6207	-17.6811	-0.241602	0.0644076	0.106829	8	0.98857
Lmo7|Q6ZQ32	-13.7039	-13.9467	-13.7543	-13.8549	-13.895	-13.9632	-13.9371	-13.9815	-0.129236	0.0644529	0.0571567	8	0.98857
Brap|Q99MP8	-16.0671	-16.1495	-16.0783	-16.1092	-16.2009	-16.1832	-16.0972	-16.205	-0.0705676	0.0648091	0.0312652	8	0.98857
Krt78|Q0VDM9	-15.1403	-16.4924	-15.9025	-15.9016	-16.6173	-16.3762	-16.6449	-18.0508	-1.06308	0.0648458	0.471086	8	0.98857
Apba2|P98084	-14.2534	-14.1147	-14.105	-14.1668	-14.0955	-14.037	-14.0921	-13.8978	0.129415	0.0650136	0.057396	8	0.98857
Hck|P08103	-17.3997	-17.0582	-17.0409	-17.3141	-17.0434	-17.0584	-16.8823	-16.6582	0.292626	0.0650791	0.129823	8	0.98857
Gorasp2|A2ATI8	-13.2102	-13.1606	-13.117	-13.118	-13.2629	-13.1957	-13.1731	-13.256	-0.0704645	0.0654351	0.0313166	8	0.98857
Stam2|O88811	-15.4659	-15.4146	-15.5034	-15.4141	-15.5571	-15.5345	-15.5229	-15.4576	-0.0684904	0.0654509	0.0304417	8	0.98857
Rhoa|Q9QUI0	-12.0819	-12.0981	-11.9644	-12.0228	-11.945	-11.9957	-11.947	-11.9827	0.0742316	0.0656148	0.0330201	8	0.98857
Rab9a|Q9R0M6	-14.7928	-14.695	-14.62	-14.8081	-14.8563	-14.8185	-14.7982	-14.8601	-0.104305	0.0665108	0.0466021	8	0.98857
Arpin|Q9D0A3	-13.7476	-13.6429	-13.6385	-13.7106	-13.6162	-13.5994	-13.6602	-13.5481	0.0789829	0.0665758	0.0352997	8	0.98857
2|Q8C884	-17.0117	-16.99	-16.6008	-16.7992	-17.0683	-16.9343	-17.2726	-17.2328	-0.276542	0.0666416	0.123634	8	0.98857
gag|G4V4Z2	-18.1272	-18.3108	-18.3168	-17.7361	-18.8348	-18.3778	-18.5916	-18.3049	-0.404577	0.0667585	0.180978	8	0.98857
Tmem165|P52875	-16.5266	-16.3317	-16.373	-16.7461	-16.2106	-16.2288	-16.2813	-16.3637	0.223275	0.0667834	0.099889	8	0.98857
Arhgap17|Q3UIA2	-18.1589	-18.0707	-18.3287	-18.2759	-18.1429	-18.0166	-17.9687	-17.6658	0.260059	0.0672804	0.116627	8	0.98857
B630019K06Rik|Q8C8L2	-18.6735	-18.7518	-18.599	-18.8013	-18.5214	-18.7122	-18.3963	-18.4808	0.178718	0.0675048	0.0802352	8	0.98857
Git2|Q5DU47	-16.9457	-16.8562	-16.7619	-16.8828	-17.0733	-17.0288	-16.964	-16.8825	-0.125488	0.0676244	0.0563702	8	0.98857
Sorbs1|A0A5F8MPJ2	-17.3439	-17.7081	-17.3776	-17.4744	-17.764	-17.6174	-17.588	-17.8348	-0.225028	0.0676299	0.101087	8	0.98857
Gabarapl1|Q8R3R8	-14.0724	-14.0647	-13.9373	-13.9056	-14.053	-14.0781	-14.1361	-14.1426	-0.107455	0.0676481	0.0482751	8	0.98857
Xdh|Q00519	-17.7161	-17.3745	-17.4543	-17.6435	-17.5811	-17.1483	-17.0555	-17.1271	0.319069	0.0678964	0.143517	8	0.98857
Vps51|Q3UVL4	-12.6305	-12.6323	-12.6671	-12.4723	-12.785	-12.7311	-12.6795	-12.6628	-0.114076	0.0689522	0.0515712	8	0.98857
Itih2|Q61703	-16.0847	-15.801	-16.1389	-16.2317	-16.0033	-15.7856	-15.6799	-15.3847	0.350705	0.0689937	0.158577	8	0.98857
Psmc1|P62192	-11.788	-11.7852	-11.7517	-11.8708	-11.7067	-11.6704	-11.752	-11.7694	0.0742825	0.0702781	0.0337927	8	0.98857
Slitrk4|Q810B8	-15.7959	-15.7751	-15.6839	-15.7847	-15.6801	-15.6966	-15.7366	-15.6357	0.0726365	0.070636	0.0330994	8	0.98857
Zc3hc1|H3BKM2	-17.7399	-17.712	-17.9002	-17.8393	-17.6545	-17.76	-17.6886	-17.6357	0.113153	0.0707113	0.0515805	8	0.98857
Ppil4|Q9D3J1	-16.799	-16.8519	-16.7968	-16.8458	-16.799	-16.756	-16.7842	-16.6696	0.0711659	0.071021	0.0324877	8	0.98857
Phyhd1|A0A0R4J137	-16.1272	-15.6017	-15.8541	-16.1313	-15.6965	-15.5581	-15.6992	-15.6109	0.287409	0.0713566	0.131409	8	0.98857
Paqr4|Q9JJE4	-16.5181	-16.1682	-16.3776	-16.6304	-16.1469	-16.344	-16.1322	-16.0177	0.263382	0.0714145	0.120456	8	0.98857
Fbxl18|Q3U4A0	-17.4875	-17.8051	-17.6136	-17.7888	-17.3839	-17.3379	-17.3994	-17.6582	0.228894	0.0714461	0.104699	8	0.98857
Nmt2|O70311	-13.5602	-13.4927	-13.5056	-13.579	-13.464	-13.4552	-13.5242	-13.465	0.0572614	0.071678	0.0262202	8	0.98857
Ywhaz|P63101	-8.21955	-8.23763	-8.27906	-8.14711	-8.30063	-8.2622	-8.33457	-8.2674	-0.0703613	0.0719388	0.0322576	8	0.98857
Reln|Q60841	-15.4454	-15.3182	-15.1871	-15.1922	-15.4683	-15.4659	-15.3682	-15.4139	-0.143347	0.0719944	0.0657351	8	0.98857
Eprs|B9EIU1	-11.3133	-11.2505	-11.1899	-11.2404	-11.2222	-11.1593	-11.1798	-11.184	0.0621701	0.0723119	0.0285514	8	0.98857
Prdx1|P35700	-10.0354	-9.794	-9.92466	-10.048	-9.87257	-9.77395	-9.84014	-9.72955	0.14646	0.0723823	0.0672828	8	0.98857
Idi1|P58044	-14.4385	-14.3745	-14.3108	-14.3145	-14.4083	-14.5362	-14.5804	-14.3941	-0.120195	0.0724572	0.0552358	8	0.98857
Lsm12|A0A0A0MQC9	-14.6687	-14.6306	-14.4967	-14.8065	-14.4405	-14.5276	-14.535	-14.5141	0.146334	0.0726956	0.0673217	8	0.98857
Tnfaip8l3|Q3TBL6	-14.1045	-14.0663	-14.2244	-14.1215	-14.3424	-14.2309	-14.2951	-14.1356	-0.121827	0.072703	0.0560491	8	0.98857
Lysmd1|Q9D0E3	-14.2207	-14.3012	-14.3197	-14.2039	-14.2994	-14.3677	-14.3069	-14.3734	-0.0755118	0.0731192	0.0348072	8	0.98857
Atl2|Q6PA06	-14.2531	-14.2905	-14.1415	-14.1554	-14.2895	-14.2646	-14.29	-14.3538	-0.0893279	0.0731908	0.0411892	8	0.98857
Slc6a17|A0A0R4J087	-11.9364	-11.8139	-11.9172	-11.8385	-11.9861	-12.0392	-11.9982	-11.8774	-0.0987322	0.0733729	0.0455634	8	0.98857
Cox15|Q8BJ03	-15.4733	-15.7407	-15.5465	-15.6794	-15.262	-15.5293	-15.4508	-15.47	0.181986	0.0734738	0.0840223	8	0.98857
Ahsa2|Q8N9S3	-18.0962	-18.0909	-18.2244	-18.1861	-18.2991	-18.2874	-18.1427	-18.3288	-0.115087	0.0735424	0.053152	8	0.98857
Elfn1|Q8C8T7	-18.5704	-18.6887	-18.299	-18.5564	-19.0459	-18.6966	-18.6656	-18.7438	-0.259343	0.073868	0.119953	8	0.98857
Marchf5|Q3KNM2	-16.5422	-16.7101	-16.6945	-16.6968	-16.662	-16.5215	-16.4378	-16.4791	0.135783	0.0740754	0.062862	8	0.98857
Csnk1g2|Q8BVP5	-16.8137	-17.0384	-16.7947	-17.0265	-17.1858	-17.1751	-16.9501	-17.1012	-0.184737	0.0740923	0.0855323	8	0.98857
Mcee|Q9D1I5	-15.7866	-15.9467	-15.8379	-15.9379	-15.6247	-15.6879	-15.706	-15.8914	0.149785	0.0741024	0.0693531	8	0.98857
Ptpn1|Q3TB93	-15.4976	-15.6582	-15.4291	-15.7084	-15.4766	-15.3716	-15.4698	-15.3108	0.166123	0.0745499	0.0770733	8	0.98857
Ptcd2|Q8R3K3	-16.1311	-16.0008	-15.9433	-16.0192	-15.9205	-15.932	-15.9593	-15.9364	0.0865156	0.0746269	0.0401532	8	0.98857
Slc27a2|Q3UNR3	-18.2078	-18.8958	-18.6136	-18.3533	-18.9973	-18.6433	-19.2468	-18.8781	-0.423767	0.0746796	0.196723	8	0.98857
Rraga|Q80X95	-13.4558	-13.3017	-13.3452	-13.4169	-13.5001	-13.4428	-13.4547	-13.4431	-0.0802676	0.0747589	0.0372755	8	0.98857
Gdap1l1|Q3USC7	-14.5323	-14.373	-14.5064	-14.3779	-14.5531	-14.6078	-14.5324	-14.5035	-0.101813	0.0749415	0.0473197	8	0.98857
Anks1|A0A3B2WAQ7	-16.3334	-16.2049	-16.3514	-16.1956	-16.0847	-16.2148	-16.2173	-16.0948	0.118452	0.0750491	0.0550797	8	0.98857
Serpini1|O35684	-14.4068	-14.296	-14.1028	-14.2479	-14.3561	-14.3813	-14.4209	-14.5422	-0.161722	0.0753772	0.0753111	8	0.98857
Ubqln1|Q8R317	-14.7459	-14.6413	-14.662	-14.7222	-14.6592	-14.6401	-14.6281	-14.6205	0.0558611	0.075664	0.0260468	8	0.98857
Mrps23|Q8VE22	-14.7892	-14.7751	-14.6786	-14.7992	-14.6639	-14.7449	-14.6766	-14.6682	0.072137	0.0756988	0.0336412	8	0.98857
Rap1gap|A2ALS7	-14.5297	-14.4967	-14.5461	-14.3019	-14.6512	-14.5951	-14.6286	-14.5322	-0.133202	0.0758485	0.0621605	8	0.98857
Snf8|Q9CZ28	-15.0135	-15.0408	-15.0833	-15.1949	-14.9222	-14.9429	-14.9495	-15.0707	0.111827	0.0759634	0.0522124	8	0.98857
2|Q8C8R9	-13.4017	-13.5524	-13.3942	-13.2785	-13.5514	-13.4719	-13.535	-13.5979	-0.132374	0.0763213	0.0619041	8	0.98857
Traf2|P39429	-18.5146	-18.4477	-18.6283	-19.1066	-18.1324	-18.5215	-18.2813	-18.3168	0.361315	0.0764533	0.169066	8	0.98857
Irgm1|Q60766	-13.8909	-13.1558	-13.1858	-14.4338	-13.2232	-13.2578	-12.4519	-12.5179	0.803848	0.0769201	0.376913	8	0.98857
C2cd5|Q7TPS5	-13.5299	-13.5685	-13.4764	-13.4881	-13.6141	-13.5098	-13.6013	-13.6262	-0.0721436	0.0769541	0.0338322	8	0.98857
Qtrt1|Q9JMA2	-17.72	-17.8606	-17.8737	-17.9738	-17.647	-17.8607	-17.4574	-17.632	0.207741	0.0776045	0.0977004	8	0.98857
Fgf12|P61329	-13.1827	-13.2374	-13.2423	-12.9653	-13.3299	-13.3251	-13.3142	-13.2409	-0.145629	0.0776713	0.0685092	8	0.98857
Atrn|B9EIU3	-14.5901	-14.4757	-14.5721	-14.6599	-14.6946	-14.6894	-14.7582	-14.5913	-0.108941	0.077723	0.0512617	8	0.98857
Gak|Q99KY4	-11.2587	-11.3197	-11.3015	-11.2609	-11.2926	-11.3299	-11.3325	-11.3538	-0.0419919	0.0777808	0.019764	8	0.98857
Oas1g|Q05BJ7	-17.2613	-16.3622	-16.4059	-17.7045	-16.6715	-16.27	-15.4516	-15.6696	0.917781	0.0778004	0.432003	8	0.98857
Mnda|P0DOV1	-19.2023	-17.941	-18.4027	-19.3904	-18.4413	-18.0911	-17.4026	-17.0311	0.992599	0.0778354	0.467291	8	0.98857
Mad1l1|Q9WTX8	-15.2563	-15.2938	-15.1871	-15.281	-15.194	-15.1312	-15.1447	-15.247	0.0753459	0.0778476	0.0354729	8	0.98857
Osbpl6|Q8BXR9	-14.4044	-14.5326	-14.4925	-14.5437	-14.5444	-14.6192	-14.5476	-14.5668	-0.0762097	0.0787848	0.0360265	8	0.98857
Comt|O88587	-15.8445	-15.8031	-15.7189	-15.8972	-15.5739	-15.8445	-15.6025	-15.6339	0.152216	0.0792707	0.0721085	8	0.98857
Rspry1|Q8BVR6	-17.6321	-17.8305	-17.581	-17.4448	-17.9003	-17.7846	-17.7967	-17.7398	-0.183259	0.0793149	0.0868308	8	0.98857
Trnt1|Q8K1J6	-13.2549	-13.153	-13.1742	-13.2721	-13.3328	-13.2439	-13.2807	-13.2886	-0.0729354	0.0794439	0.0345772	8	0.98857
Nrbp2|Q91V36	-13.1448	-13.0615	-13.1202	-13.1162	-13.1978	-13.099	-13.1984	-13.2362	-0.0721743	0.0795149	0.0342268	8	0.98857
Trappc11|B2RXC1	-14.6807	-14.5945	-14.639	-14.5622	-14.7067	-14.6952	-14.6576	-14.6592	-0.0606	0.0795758	0.0287455	8	0.98857
Lzts1|A0PJT4	-17.852	-18.096	-17.581	-18.0023	-18.0558	-18.041	-18.2131	-18.3902	-0.292176	0.0801838	0.138956	8	0.98857
Pdia4|A0A0R4J0Z1	-11.4252	-11.145	-11.1483	-11.4655	-11.2348	-11.1411	-10.7025	-10.7925	0.328251	0.0801891	0.156117	8	0.98857
Atf7ip|A0A087WR75	-18.0214	-17.878	-17.8305	-18.1806	-18.3592	-18.2079	-18.3589	-17.983	-0.249602	0.0804511	0.118844	8	0.98857
Cacna1b|A2AIR9	-13.6192	-13.6359	-13.5313	-13.6484	-13.6104	-13.7263	-13.6871	-13.7486	-0.0844046	0.0809467	0.0402733	8	0.98857
Atp6v1b2|P62814	-10.9133	-10.9071	-10.9483	-10.8648	-10.9457	-10.9632	-10.9781	-10.9219	-0.043865	0.0812906	0.0209606	8	0.98857
Mfge8|P21956	-15.8618	-15.6772	-15.2997	-15.7124	-15.8466	-15.9713	-15.8061	-16.0044	-0.269347	0.0814485	0.128792	8	0.98857
Gpt|Q8QZR5	-15.2592	-15.4258	-15.0695	-15.1902	-15.5589	-15.5293	-15.2369	-15.4959	-0.219066	0.0817154	0.104869	8	0.98857
2|Q3UM52	-15.6183	-15.4699	-15.4011	-15.4587	-15.4552	-15.3372	-15.3775	-15.2392	0.134746	0.0817276	0.0645072	8	0.98857
Sp3|Q2M4I5	-17.9926	-18.2356	-18.3227	-18.076	-18.3409	-18.2933	-18.2582	-18.4808	-0.186538	0.081964	0.0893909	8	0.98857
Srcin1|Q9QWI6	-17.4348	-17.5774	-17.2814	-17.3717	-17.5527	-17.6812	-17.494	-17.5527	-0.153791	0.0820295	0.0737188	8	0.98857
Dnajc7|Q3UL32	-12.5208	-12.4947	-12.3931	-12.5432	-12.3777	-12.465	-12.4141	-12.3304	0.0911498	0.0820524	0.0436962	8	0.98857
Cmtr1|Q9DBC3	-15.3371	-15.1508	-15.0808	-15.2115	-15.0626	-14.9938	-14.981	-15.1669	0.143965	0.0821414	0.0690413	8	0.98857
Dctn4|Q8CBY8-2	-12.3548	-12.279	-12.3189	-12.3255	-12.412	-12.31	-12.3859	-12.4042	-0.0585124	0.0821985	0.0280675	8	0.98857
Eml4|A0A0R4J0H0	-13.9872	-13.9918	-13.9442	-14.0957	-13.8707	-13.915	-13.8512	-13.999	0.0957392	0.0824842	0.04598	8	0.98857
Cltb|Q3TJ95	-10.851	-10.8738	-10.8131	-11.0855	-10.6271	-10.79	-10.8156	-10.7717	0.154766	0.0826154	0.0743694	8	0.98857
Rps15|P62843	-14.5053	-14.4988	-14.3626	-14.6732	-14.3661	-14.424	-14.3073	-14.3769	0.141371	0.0827143	0.0679612	8	0.98857
Polr2g|P62488	-17.122	-17.3378	-17.5918	-17.3748	-17.5146	-17.5011	-17.6097	-17.662	-0.215271	0.0830552	0.103635	8	0.98857
Myadm|O35682	-17.4284	-17.1297	-17.3652	-17.1591	-17.036	-16.9902	-17.1667	-17.1669	0.180655	0.0830933	0.0869842	8	0.98857
Stxbp5|D3Z079	-12.7585	-12.7468	-12.8704	-12.681	-12.9237	-12.9229	-12.9324	-12.7573	-0.119904	0.0831892	0.0577563	8	0.98857
Lgals3bp|Q07797	-16.0936	-15.1548	-15.599	-16.0399	-15.3957	-15.2585	-15.2425	-15.1064	0.47106	0.0832313	0.226943	8	0.98857
Tomm6|Q9CQN3	-19.7279	-19.4674	-19.0458	-19.076	-18.6811	-19.1377	-19.0756	-18.2641	0.539661	0.0835631	0.260354	8	0.98857
Crlf3|Q9Z2L7	-15.9342	-15.8072	-15.9193	-16.1915	-15.8042	-15.8435	-15.7791	-15.717	0.177144	0.0835889	0.0854702	8	0.98857
Ogfrl1|Q8VE52	-14.6123	-14.6375	-14.6329	-14.7011	-14.6159	-14.5172	-14.5617	-14.626	0.065751	0.083793	0.0317513	8	0.98857
C1qa|Q3TXB1	-13.9649	-13.6047	-13.842	-14.4488	-13.7227	-13.7828	-13.1299	-13.1266	0.524576	0.0839217	0.253455	8	0.98857
Stk25|Q7TPV1	-14.0105	-14.1598	-14.0298	-14.014	-14.1161	-14.1394	-14.1075	-14.1649	-0.0784146	0.0841079	0.0379162	8	0.98857
Spr|Q91XH5	-12.4586	-12.4339	-12.3384	-12.2931	-12.4641	-12.429	-12.4743	-12.5898	-0.108297	0.084214	0.0523884	8	0.98857
Snap91|Q61548	-9.85358	-9.89561	-9.95805	-9.83286	-9.94061	-9.94073	-9.98545	-9.92532	-0.0630022	0.0845796	0.0305234	8	0.98857
Sbf1|Q6ZPE2-2	-11.2025	-11.271	-11.303	-11.2338	-11.3274	-11.3402	-11.3165	-11.2593	-0.058287	0.0846246	0.0282443	8	0.98857
Commd7|Q8BG94	-14.4005	-14.2971	-14.3149	-14.3313	-14.5044	-14.4192	-14.3678	-14.373	-0.0801523	0.0847932	0.0388666	8	0.98857
Gm19935|A0A1B0GSF9	-17.1886	-16.9433	-17.4445	-17.7163	-17.1272	-17.0215	-16.7987	-16.2975	0.511926	0.0848348	0.24828	8	0.98857
Prps1l1|Q32M04	-16.8477	-16.7865	-17.0213	-16.9809	-16.9642	-17.0215	-17.1243	-17.3288	-0.200605	0.0849549	0.0973405	8	0.98857
Ncbp2|Q9CQ49	-14.3102	-14.3026	-14.2043	-14.4366	-14.2406	-14.2326	-14.1533	-14.2022	0.106234	0.0850757	0.0515741	8	0.98857
Ror1|Q501P6	-18.7279	-19.1167	-18.7844	-18.5564	-18.6507	-18.4156	-18.2988	-18.6283	0.297992	0.0853679	0.144842	8	0.98857
Gga1|Q8R0H9	-13.1259	-13.2167	-13.1327	-13.227	-13.2311	-13.1933	-13.2735	-13.2833	-0.0697252	0.085399	0.033895	8	0.98857
Umps|P13439	-14.8121	-14.6853	-14.6624	-14.7331	-14.877	-14.8301	-14.7178	-14.8886	-0.105142	0.0854055	0.0511132	8	0.98857
Sec23ip|Q4G0C0	-12.4266	-12.5186	-12.3592	-12.5813	-12.3308	-12.3883	-12.3415	-12.3985	0.106623	0.085598	0.0518744	8	0.98857
Krt10|A2A513	-12.5208	-14.0131	-13.7219	-13.6293	-14.3961	-13.6593	-14.3479	-15.1777	-0.923947	0.0863972	0.450991	8	0.98857
Vps13d|B1ART2	-13.3195	-13.2935	-13.2546	-13.2277	-13.3981	-13.4106	-13.314	-13.2809	-0.0771016	0.0865882	0.0376637	8	0.98857
Gspt2|Q149F3	-14.4344	-14.5005	-14.5308	-14.542	-14.527	-14.5484	-14.5715	-14.6325	-0.0679126	0.086704	0.0331906	8	0.98857
Lgmn|Q3UE99	-13.7193	-13.1665	-13.5848	-13.8844	-13.3508	-13.1922	-13.3686	-13.0305	0.35324	0.0867199	0.172648	8	0.98857
Got2|P05202	-8.54902	-8.51849	-8.59814	-8.45781	-8.6119	-8.53731	-8.65325	-8.64257	-0.0803927	0.0869257	0.0393254	8	0.98857
Pcdh17|E9PXF0	-14.1707	-14.1057	-14.1212	-14.1261	-14.1656	-14.278	-14.1877	-14.1512	-0.0646791	0.0873529	0.0316937	8	0.98857
Echdc1|Q9D9V3	-13.8021	-13.6865	-13.7199	-13.6437	-13.8588	-13.8483	-13.8415	-13.7055	-0.100445	0.0879384	0.0493362	8	0.98857
Kcna6|Q61923	-15.9584	-15.7407	-15.6715	-15.7173	-15.9149	-15.9772	-15.8485	-15.9092	-0.140481	0.08795	0.0690043	8	0.98857
Acvr1b|Q61271	-17.2844	-17.2612	-17.0833	-17.1564	-17.4741	-17.3778	-17.2103	-17.3138	-0.147668	0.0880638	0.0725677	8	0.98857
Cbln1|Q3TSS3	-16.7866	-16.7219	-16.2814	-16.2876	-16.6696	-16.7723	-16.8823	-17.1913	-0.359509	0.088381	0.176897	8	0.98857
Rnf113a2|Q14B01	-19.3409	-19.1912	-18.8433	-19.0862	-19.1168	-18.7763	-18.5916	-18.7358	0.31027	0.0884429	0.152707	8	0.98857
Mvp|Q8C2S9	-14.0605	-13.6868	-13.9321	-14.0452	-13.9149	-13.6971	-13.5975	-13.4127	0.275601	0.0884431	0.135644	8	0.98857
Mt2|P02798	-17.9228	-17.5111	-17.5561	-17.8961	-17.3561	-17.1697	-17.6618	-17.4774	0.305275	0.0885305	0.150301	8	0.98857
Fam20b|Q8VCS3	-17.4808	-17.4186	-17.2641	-17.1379	-17.6849	-17.4317	-17.4346	-17.5422	-0.197975	0.0891021	0.0976958	8	0.98857
Ttc5|Q8C8M9	-16.7928	-16.7377	-16.6887	-16.7242	-16.6602	-16.5371	-16.7516	-16.5404	0.113532	0.08932	0.0560743	8	0.98857
Tomm20|Q9DCC8	-16.1737	-15.9273	-16.2049	-16.4677	-15.9285	-16.081	-15.8878	-15.4291	0.361809	0.0893678	0.178734	8	0.98857
Dnm1l|E9PUD2	-9.79183	-9.82808	-9.85827	-9.77374	-9.83688	-9.85935	-9.84912	-9.86877	-0.04055	0.0897236	0.0200601	8	0.98857
Clcn6|A2A7F6	-15.2224	-14.9075	-15.0884	-14.7821	-15.2491	-15.2528	-15.3181	-15.0733	-0.223208	0.0897436	0.11043	8	0.98857
Caprin1|Q3UFZ6	-12.5639	-12.6638	-12.4255	-12.5792	-12.4776	-12.4946	-12.4219	-12.4003	0.10951	0.0897861	0.0541881	8	0.98857
Gabra4|Q3USX9	-16.257	-16.5828	-16.3854	-16.4141	-16.5249	-16.4742	-16.6171	-16.6811	-0.164475	0.0898918	0.0814206	8	0.98857
Hibch|Q8QZS1	-12.7252	-12.6874	-12.6961	-12.7253	-12.5563	-12.5508	-12.7247	-12.6549	0.0868039	0.0899682	0.0429838	8	0.98857
Exoc4|O35382	-12.022	-12.1274	-12.0643	-12.1217	-12.1475	-12.1564	-12.1101	-12.1393	-0.0544859	0.0900498	0.0269892	8	0.98857
Tlr3|Q3TM31	-19.5353	-18.9782	-18.9782	-19.5217	-19.0758	-18.9139	-18.9045	-18.5077	0.402865	0.0901034	0.199599	8	0.98857
Uba3|Q8C878	-13.5494	-13.5064	-13.4824	-13.4854	-13.5122	-13.5556	-13.5542	-13.5522	-0.0376623	0.0902639	0.0186716	8	0.98857
Oxa1l|Q3TC56	-16.7279	-16.6338	-16.4707	-16.4562	-16.4397	-16.4511	-16.441	-16.4251	0.132947	0.0903033	0.0659208	8	0.98857
Pi4k2a|Q2TBE6	-14.8826	-14.7639	-14.8742	-14.7356	-15.0601	-14.9054	-14.9893	-14.8194	-0.129489	0.0905019	0.0642565	8	0.98857
Sh3kbp1|Q8R550	-14.315	-14.3045	-14.2143	-14.2622	-14.2023	-14.2158	-14.2355	-14.2431	0.0498432	0.0906382	0.0247471	8	0.98857
Srebf2|Q3U1N2	-16.0533	-16.0846	-15.9284	-15.9598	-16.194	-15.9938	-16.1748	-16.135	-0.117863	0.0907298	0.0585401	8	0.98857
Mrps18a|Q99N85	-17.2757	-17.0408	-17.1561	-16.668	-17.3684	-17.341	-17.1533	-17.451	-0.293259	0.0908468	0.145723	8	0.98857
Pik3r4|Q8VD65	-14.6508	-14.6172	-14.577	-14.2817	-14.8418	-14.6735	-14.7547	-14.633	-0.194065	0.0909236	0.0964619	8	0.98857
Abi2|P62484	-13.207	-13.3716	-13.2878	-13.2011	-13.3717	-13.34	-13.3119	-13.4743	-0.107621	0.0911169	0.0535348	8	0.98857
Soga3|Q6NZL0	-11.3533	-11.4709	-11.3524	-11.3702	-11.4217	-11.471	-11.4418	-11.4554	-0.0607621	0.091159	0.0302304	8	0.98857
Psmb5|O55234	-11.8485	-11.8782	-11.8707	-11.7516	-11.8803	-11.8603	-11.9638	-11.9834	-0.0847126	0.0912466	0.0421609	8	0.98857
Commd2|Q8BXC6	-16.0608	-16.0544	-15.9829	-16.1956	-16.1064	-16.2162	-16.2784	-16.1575	-0.116156	0.0914728	0.0578613	8	0.98857
Flad1|Q8R123	-13.5937	-13.5574	-13.5886	-13.5483	-13.6233	-13.6766	-13.5593	-13.65	-0.0552853	0.0916021	0.0275536	8	0.98857
Pex3|Q8C6F0	-18.5704	-18.9782	-18.7199	-18.4286	-18.8434	-18.9784	-18.8518	-19.0458	-0.255565	0.0918173	0.127479	8	0.98857
Elmo2|Q8BHL5-2	-11.8379	-11.9676	-11.9088	-11.7895	-11.9665	-11.9857	-11.938	-11.9406	-0.0817553	0.0918217	0.0407811	8	0.98857
Nkiras2|Q9CR56	-17.1941	-17.0607	-17.0164	-17.1274	-16.9997	-17.0835	-16.9617	-16.9712	0.0956357	0.0919353	0.0477261	8	0.98857
Plcxd3|G3X9A7	-16.4593	-16.2713	-16.3484	-15.7531	-16.5846	-16.5651	-16.3915	-16.6045	-0.328428	0.0920151	0.16395	8	0.98857
Vldlr|F8WGI9	-15.8349	-15.6591	-15.6357	-15.3865	-15.9183	-15.648	-15.9628	-15.9285	-0.235344	0.0920292	0.11749	8	0.98857
Snx11|Q91WL6	-18.347	-18.5774	-18.3108	-18.2934	-18.5492	-18.6064	-18.5701	-18.4219	-0.154756	0.0920564	0.0772662	8	0.98857
L3hypdh|Q9CXA2	-19.086	-18.7278	-18.9227	-18.923	-18.9973	-19.1377	-19.7277	-19.2022	-0.351342	0.0924021	0.175655	8	0.98857
Fam171a1|A2ATL0	-15.6783	-15.6887	-15.5774	-15.6491	-15.7569	-15.8381	-15.6637	-15.6994	-0.0911705	0.092431	0.0455861	8	0.98857
Mvb12b|Q6KAU4	-15.5642	-15.6762	-15.713	-15.8318	-15.5811	-15.5164	-15.6125	-15.6017	0.1184	0.0924593	0.0592078	8	0.98857
Arfgap3|A0A0R4J0T8	-14.845	-14.8299	-14.7323	-14.8729	-14.7368	-14.7692	-14.773	-14.6113	0.0974529	0.0925077	0.0487419	8	0.98857
Snx15|D3Z479	-14.3187	-14.3637	-14.3454	-14.2971	-14.3318	-14.4037	-14.4093	-14.3661	-0.0465009	0.0925133	0.0232584	8	0.98857
Gabarap|B1AR50	-13.3959	-13.3514	-13.4786	-13.6561	-13.3884	-13.3036	-13.3586	-13.2079	0.155915	0.0928167	0.0780762	8	0.98857
Hmgn2|Q5XK38	-14.4001	-14.4007	-14.2012	-14.7158	-14.1499	-14.1543	-14.1613	-14.3321	0.230028	0.0929226	0.115237	8	0.98857
Sbds|P70122	-13.7289	-13.5559	-13.5287	-13.8908	-13.4748	-13.5366	-13.5212	-13.491	0.170165	0.0932578	0.0853583	8	0.98857
Acss2|Q8C141	-13.0688	-13.1004	-12.9442	-13.0657	-13.175	-13.1057	-13.1645	-13.0712	-0.0843525	0.0932694	0.0423149	8	0.98857
Ppp2r5e|Q61151	-12.3868	-12.4286	-12.4468	-12.3661	-12.4655	-12.4434	-12.4392	-12.5755	-0.0738277	0.0933304	0.037044	8	0.98857
Hdac6|Q9Z2V5	-17.347	-17.2441	-16.8693	-17.0362	-16.8094	-17.007	-16.9158	-16.8455	0.229737	0.0933333	0.115275	8	0.98857
Isy1|Q69ZQ2	-17.6358	-17.4941	-17.3378	-17.3811	-17.3409	-17.151	-17.2383	-17.4155	0.175794	0.0935366	0.0882772	8	0.98857
Nucks1|Q80XU3	-13.2852	-13.1668	-13.2265	-13.4304	-13.0757	-13.057	-13.0972	-13.2758	0.150805	0.093618	0.0757527	8	0.98857
Dnajb4|Q9D832	-13.5713	-13.5352	-13.5003	-13.6611	-13.402	-13.4888	-13.481	-13.5398	0.0890469	0.0938602	0.0447721	8	0.98857
Nanp|Q9CPT3	-14.7279	-14.8874	-14.716	-14.651	-14.8997	-14.8043	-14.815	-14.9865	-0.13081	0.0938655	0.0657715	8	0.98857
Megf9|Q8BH27	-15.0478	-15.0954	-15.0207	-15.2373	-15.1377	-15.2542	-15.187	-15.3027	-0.120089	0.0939521	0.0604012	8	0.98857
Cnrip1|Q5M8N0	-11.467	-11.4729	-11.5724	-11.4571	-11.5059	-11.5645	-11.6095	-11.5615	-0.0679479	0.0944963	0.0342476	8	0.98857
Sybu|Q8BHS8	-18.2078	-18.353	-18.1588	-17.8013	-18.1535	-18.4349	-18.563	-18.8693	-0.374978	0.0946589	0.189118	8	0.98857
ND4|Q9ME04	-12.3669	-12.7498	-12.5937	-12.686	-12.2644	-12.4953	-12.3315	-12.4954	0.20244	0.0949979	0.102232	8	0.98857
Noc2l|J3QK52	-16.5475	-16.356	-16.2441	-16.4727	-16.3515	-16.2671	-16.227	-16.1588	0.153949	0.0951386	0.0777864	8	0.98857
Inpp4a|D3YUL8	-12.1675	-12.2957	-12.1688	-12.2118	-12.2935	-12.2475	-12.2618	-12.3921	-0.0877493	0.0952433	0.0443551	8	0.98857
Nudt8|Q9CR24	-19.0459	-19.4412	-19.3652	-19.2701	-19.1696	-19.0659	-19.0456	-19.1271	0.178564	0.0953328	0.0902908	8	0.98857
Rem2|E9Q4D5	-16.8937	-17.0557	-16.8498	-16.7847	-16.7398	-16.82	-16.8155	-16.683	0.131363	0.0953938	0.066439	8	0.98857
Ybx1|Q810K5	-14.8553	-14.4799	-14.5235	-14.8822	-14.5806	-14.4589	-14.369	-13.9285	0.350985	0.0953978	0.177519	8	0.98857
Nos1|F8WGF2	-11.3212	-11.1476	-11.225	-11.1728	-11.3823	-11.3702	-11.3252	-11.2155	-0.106668	0.0956487	0.0540019	8	0.98857
Abraxas2|D3Z4D8	-16.2343	-16.299	-16.1089	-16.1915	-16.3183	-16.3006	-16.2711	-16.2713	-0.0819106	0.095912	0.0415097	8	0.98857
Ctnna1|P26231	-13.2719	-12.9266	-13.0463	-13.2595	-12.9247	-12.8413	-13.0696	-12.9022	0.191618	0.0961303	0.0971869	8	0.98857
Rpl38|Q9JJI8	-12.6712	-12.6669	-12.5438	-12.7426	-12.5953	-12.5986	-12.5562	-12.5109	0.0908591	0.0961748	0.0460906	8	0.98857
Adi1|Q99JT9	-15.5061	-15.2792	-15.506	-15.3403	-15.6386	-15.5955	-15.4974	-15.4617	-0.140372	0.0962158	0.0712183	8	0.98857
Xpo6|Q924Z6-3	-15.8992	-15.9502	-16.0225	-16.0387	-16.2685	-15.9713	-16.0555	-16.2147	-0.149847	0.0968209	0.0762005	8	0.98857
Camsap3|Q80VC9-5	-13.4028	-13.2993	-13.3854	-13.2825	-13.4187	-13.407	-13.3659	-13.4812	-0.0756883	0.0968695	0.0384962	8	0.98857
Iqgap2|B9EKK3	-18.9503	-18.8177	-19.0657	-19.2472	-18.7043	-18.9974	-18.5212	-18.801	0.26427	0.0973401	0.134651	8	0.98857
Tapbp|Q9R233	-15.7876	-14.5136	-14.6844	-16.5903	-14.8058	-14.7515	-13.8386	-13.7234	1.11417	0.0973593	0.567737	8	0.98857
Tmcc1|F8WJ98	-14.9789	-15.1173	-15.1528	-15.0222	-15.2477	-15.0784	-15.2173	-15.1595	-0.107916	0.0973681	0.0549913	8	0.98857
Grm1|P97772	-13.0219	-13.1793	-13.263	-13.0548	-13.2554	-13.2379	-13.2281	-13.2378	-0.110047	0.0977973	0.0561678	8	0.98857
Ralbp1|Q62172	-14.4531	-14.4387	-14.3968	-14.3912	-14.4215	-14.478	-14.4881	-14.5864	-0.0735183	0.0978155	0.0375264	8	0.98857
Pgam5|Q8BX10-2	-14.3217	-14.1585	-14.2056	-14.4014	-14.0968	-14.1295	-14.0627	-14.2552	0.135765	0.0979225	0.069327	8	0.98857
Gatm|Q9D964	-14.5189	-14.3238	-14.4027	-14.3464	-13.9129	-13.9122	-14.3444	-14.3653	0.264271	0.0980056	0.13499	8	0.98857
Dync1h1|Q9JHU4	-7.85501	-7.9179	-7.84842	-7.83404	-7.9687	-7.91034	-7.91479	-7.873	-0.0528636	0.0985345	0.0270564	8	0.98857
Srp68|Q8BMA6	-13.9308	-13.9171	-13.8091	-13.9779	-13.8436	-13.8865	-13.7801	-13.7788	0.0864601	0.0986862	0.0442767	8	0.98857
Pcdh9|B2RXR7	-13.9149	-14.1313	-13.903	-13.9595	-14.058	-14.1001	-14.1364	-14.0539	-0.109892	0.0986878	0.0562766	8	0.98857
Prdx4|O08807	-16.3793	-15.8595	-16.0116	-16.3904	-15.7773	-15.7887	-15.9397	-16.0056	0.28238	0.0991122	0.144839	8	0.98857
Hsd17b12|O70503	-12.2809	-12.1063	-12.1223	-12.2022	-12.0803	-12.0341	-12.1698	-11.9395	0.121996	0.0991599	0.0625856	8	0.98857
Rsl1d1|Q3TAJ5	-15.648	-15.5456	-15.6311	-15.6407	-15.434	-15.5036	-15.5746	-15.6036	0.0873867	0.0991777	0.0448336	8	0.98857
Pkm|P52480	-14.0434	-13.531	-13.6502	-13.8382	-13.6045	-13.3685	-13.63	-13.4633	0.249145	0.0992419	0.127854	8	0.98857
Msh6|Q8C2N9	-18.6811	-18.6964	-18.6965	-18.6435	-18.8178	-18.6433	-19.1374	-18.9319	-0.203239	0.0993987	0.104357	8	0.98857
Cers6|H3BL08	-14.7845	-14.767	-14.7037	-14.6061	-14.7742	-15.1377	-14.7776	-14.9059	-0.183508	0.0998301	0.0943772	8	0.98857
Coro1b|Q9WUM3	-11.3043	-11.302	-11.3975	-11.4614	-11.2685	-11.3474	-11.2253	-11.2628	0.0902948	0.0999161	0.0464531	8	0.98857
Arvcf|P98203	-15.167	-15.0439	-15.0304	-15.2129	-15.0422	-14.9371	-15.0018	-15.062	0.102761	0.100078	0.0528981	8	0.98857
Slc16a7|O70451	-15.634	-15.6839	-15.4782	-15.6804	-15.6888	-15.8053	-15.7956	-15.6592	-0.118118	0.100508	0.0609003	8	0.98857
Cpsf1|A0A2R8VK76	-15.6173	-15.5694	-15.5248	-15.5993	-15.5775	-15.5062	-15.5204	-15.4959	0.0527399	0.100679	0.0272094	8	0.98857
Galnt1|Q3UFE4	-17.9319	-17.5881	-17.7358	-17.8479	-17.6063	-17.5458	-17.7198	-17.2188	0.253261	0.100823	0.130731	8	0.98857
Kcmf1|Q80UY2	-18.5492	-18.031	-18.1858	-18.5217	-18.1535	-18.1065	-18.0018	-17.9925	0.258336	0.100913	0.133395	8	0.98857
Sgsm1|Q8BPQ7	-13.6023	-13.3889	-13.3741	-13.4066	-13.6449	-13.5185	-13.5171	-13.5665	-0.118785	0.10093	0.0613396	8	0.98857
Smyd5|Q3TYX3	-16.1338	-16.1561	-16.0757	-15.895	-16.2917	-16.0975	-16.2117	-16.2119	-0.138063	0.10141	0.0714211	8	0.98857
Shroom2|A2ALU4	-14.1097	-14.1783	-14.207	-14.2825	-14.2884	-14.286	-14.234	-14.2623	-0.0733278	0.101473	0.0379419	8	0.98857
Sh3gl1|Q62419	-12.3893	-12.6305	-12.496	-12.4425	-12.3424	-12.372	-12.401	-12.4213	0.105416	0.101551	0.0545611	8	0.98857
1|Q8BR90	-14.6564	-14.6502	-14.5124	-14.4134	-14.7474	-14.6659	-14.6318	-14.6772	-0.122506	0.101555	0.0634073	8	0.98857
Banf1|O54962	-13.9217	-14.1564	-14.0695	-14.0289	-13.9503	-13.9326	-13.8553	-13.9981	0.110062	0.101948	0.0570489	8	0.98857
Prkaa1|Q3TUQ7	-13.8898	-13.8363	-13.9044	-14.011	-13.852	-13.8537	-13.8442	-13.7637	0.0819759	0.102176	0.0425263	8	0.98857
Lima1|Q9ERG0	-15.4875	-15.3071	-15.1899	-15.5468	-15.2371	-15.1785	-15.269	-15.1947	0.163018	0.10227	0.0845975	8	0.98857
2|Q8CD00	-17.2499	-17.2328	-17.3408	-17.2108	-17.1013	-17.27	-17.0883	-16.8115	0.190813	0.102551	0.0991229	8	0.98857
Efr3a|A0A1D5RLL3	-13.8757	-14.0588	-13.846	-13.8425	-14.0493	-14.0127	-13.9698	-14.0074	-0.104051	0.102572	0.0540565	8	0.98857
Pde8b|A6YR19	-19.0459	-19.0359	-19.3168	-18.9413	-18.4942	-18.9784	-18.8431	-18.9595	0.26615	0.102625	0.138296	8	0.98857
Tapt1|Q4VBD2	-14.5802	-14.5796	-14.5601	-14.5316	-14.7727	-14.6303	-14.5759	-14.6145	-0.0854745	0.103043	0.0444818	8	0.98857
Creg1|K4DI63	-17.7005	-17.5596	-17.6026	-17.874	-17.4909	-17.4709	-17.4806	-17.6582	0.159033	0.103155	0.0827965	8	0.98857
Rps12|A0A1W2P7A1	-12.1194	-12.0117	-11.8944	-12.0121	-11.981	-11.8547	-11.9011	-11.8935	0.101839	0.103199	0.0530284	8	0.98857
Jakmip3|Q5DTN8	-15.7519	-16.0032	-15.941	-15.8718	-15.7959	-15.7611	-15.7207	-15.8358	0.113592	0.103333	0.059177	8	0.98857
Cyld|Z4YJJ5	-13.445	-13.5373	-13.4853	-13.4564	-13.5372	-13.5423	-13.5054	-13.6856	-0.086625	0.103433	0.0451445	8	0.98857
Atp11c|E9QKK8	-15.3661	-15.366	-15.3227	-15.3912	-15.3183	-15.1758	-15.2675	-15.3607	0.0809553	0.103853	0.0422541	8	0.98857
Erh|G3UW85	-12.8258	-12.8418	-12.6747	-12.8889	-12.7085	-12.6732	-12.6523	-12.7812	0.104008	0.103917	0.054299	8	0.98857
Adsl|Q3TMB8	-13.2115	-13.2286	-13.0954	-13.2756	-12.9881	-12.9675	-13.0972	-13.2225	0.133932	0.10415	0.0699803	8	0.98857
Pitpna|P53810	-10.039	-10.0827	-10.064	-10.032	-10.0535	-10.0808	-10.1071	-10.1193	-0.0357553	0.104345	0.0186956	8	0.98857
Dmxl2|Q8BPN8	-9.40692	-9.44607	-9.50807	-9.32763	-9.48531	-9.47787	-9.51763	-9.50501	-0.0742836	0.104394	0.0388479	8	0.98857
Cul4b|A2A432	-13.9017	-13.9856	-13.8625	-13.9578	-14	-13.9556	-13.9787	-14.1106	-0.0843035	0.104432	0.044094	8	0.98857
Ptdss1|Q99LH2	-15.721	-15.5026	-15.4363	-15.6737	-15.4634	-15.3716	-15.362	-15.5326	0.151003	0.104519	0.0790054	8	0.98857
Znf830|Q8R1N0	-18.143	-18.3964	-18.3049	-18.3656	-18.1642	-18.2585	-18.0806	-18.1913	0.128794	0.104538	0.0673899	8	0.98857
Ppp2r2a|Q571J7	-11.6089	-11.6596	-11.6503	-11.6098	-11.6817	-11.6804	-11.6822	-11.6282	-0.0359531	0.104643	0.0188192	8	0.98857
Rps6kc1|Q8BLK9	-16.6303	-16.5863	-16.5936	-16.4126	-16.6811	-16.724	-16.6226	-16.6154	-0.10511	0.104739	0.0550377	8	0.98857
Mapkapk2|A0A4P3APB9	-16.2947	-15.9273	-16.105	-16.4911	-16.0847	-16.0386	-15.8346	-15.7428	0.279365	0.104744	0.146283	8	0.98857
Coa3|Q9D2R6	-14.1764	-14.313	-14.1719	-14.1745	-14.2906	-14.3436	-14.2141	-14.3367	-0.0873003	0.10488	0.0457354	8	0.98857
Relch|E9QM90	-12.9728	-12.9544	-12.9318	-12.7865	-12.96	-12.9855	-13.0214	-13.0227	-0.0860327	0.104927	0.045079	8	0.98857
Kctd3|Q8BFX3	-17.5775	-17.4874	-17.581	-17.7806	-17.3839	-17.3685	-17.2668	-17.6395	0.19195	0.105007	0.100606	8	0.98857
Glud1|P26443	-9.16627	-9.12105	-9.05974	-9.18859	-9.25214	-9.16221	-9.16117	-9.2929	-0.0831901	0.105029	0.0436055	8	0.98857
Ywhae|Q3V453	-18.3349	-18.1115	-18.4412	-18.9413	-18.1116	-17.8651	-18.202	-18.1858	0.366085	0.105033	0.191892	8	0.98857
Cggbp1|Q8BHG9	-16.724	-16.8825	-16.7498	-16.7441	-16.5686	-16.8158	-16.6226	-16.4527	0.16016	0.10514	0.0839841	8	0.98857
Dgkb|Q6NS52	-11.5713	-11.6233	-11.6568	-11.5403	-11.5487	-11.7677	-11.751	-11.813	-0.12219	0.105468	0.064149	8	0.98857
Cybc1|Q3TYS2	-17.2556	-16.8519	-16.9433	-17.323	-16.8221	-17.0094	-16.8539	-16.6063	0.270542	0.105735	0.142169	8	0.98857
Pnpo|Q91XF0	-15.8402	-16.105	-15.9502	-15.9459	-16.1469	-15.9926	-16.0693	-16.1219	-0.122344	0.105837	0.0643148	8	0.98857
Rrbp1|Q99PL5-5	-16.139	-15.4526	-15.4625	-15.5921	-15.9854	-16.2428	-16.0054	-15.8157	-0.350802	0.106032	0.184542	8	0.98857
Add1|F8WGR0	-15.5466	-15.6191	-15.5694	-15.6929	-15.4091	-15.3731	-15.5666	-15.5927	0.121595	0.10604	0.0639676	8	0.98857
Becn1|O88597	-15.1443	-15.1776	-15.1277	-15.2039	-15.2413	-15.1683	-15.1911	-15.2562	-0.0508633	0.106453	0.0267972	8	0.98857
Eif3h|Q3THW7	-12.6705	-12.6625	-12.5823	-12.7707	-12.6164	-12.5604	-12.5953	-12.607	0.0767611	0.10685	0.0404987	8	0.98857
Elovl4|Q9EQC4	-17.2245	-17.0833	-16.8958	-17.2053	-17.1116	-17.311	-17.3226	-17.4091	-0.186344	0.106944	0.0983467	8	0.98857
Ube3a|O08759	-13.3043	-13.2583	-13.2354	-13.2249	-13.2704	-13.292	-13.3555	-13.2968	-0.0479627	0.107108	0.0253281	8	0.98857
Folh1|O35409	-13.7866	-13.7145	-13.7057	-13.88	-14.0141	-13.9649	-13.7491	-13.8919	-0.133314	0.107274	0.0704419	8	0.98857
Spred1|Q924S8	-18.8095	-18.6506	-18.5632	-19.0265	-19.1589	-18.932	-18.8092	-19.1696	-0.254968	0.10736	0.134764	8	0.98857
Vamp3|P63024	-16.3887	-16.4774	-16.5738	-16.7642	-16.456	-16.4893	-16.1707	-15.9572	0.282744	0.107419	0.149476	8	0.98857
Mettl26|Q9DCS2	-13.8389	-13.737	-13.8734	-14.0507	-13.9555	-13.998	-14.0072	-14.0589	-0.129895	0.10755	0.0687026	8	0.98857
Dnajb11|Q99KV1	-13.0554	-13.0517	-12.9104	-13.1908	-12.9065	-12.9774	-12.9734	-12.8822	0.117223	0.107741	0.0620424	8	0.98857
Sos1|Q62245	-14.2033	-14.3171	-14.1648	-14.2572	-14.2685	-14.2805	-14.332	-14.3595	-0.074487	0.108043	0.0394657	8	0.98857
Slc15a2|E9QMN8	-15.1483	-15.0213	-14.9753	-15.0616	-15.9654	-15.4204	-14.9029	-15.6136	-0.423951	0.108216	0.224761	8	0.98857
Fntb|D3YWJ4	-16.5266	-16.237	-16.1926	-16.392	-16.6773	-16.5811	-16.4394	-16.4012	-0.187693	0.108239	0.0995147	8	0.98857
Creld2|Q9CYA0	-14.9736	-14.7473	-14.7604	-15.1745	-14.8552	-14.7575	-13.9798	-14.375	0.422073	0.108319	0.223847	8	0.98857
Lyn|Q8CEI0	-15.0994	-14.7553	-14.8294	-14.8789	-14.8215	-14.7965	-14.6393	-14.4429	0.215722	0.108403	0.114442	8	0.98857
Tbc1d24|Q3UUG6	-12.9711	-12.992	-13.0015	-13.0582	-12.9555	-12.9731	-12.9859	-12.9584	0.0374981	0.108447	0.0198961	8	0.98857
1110051M20Rik|A2AII6	-19.5078	-19.1481	-19.2814	-19.3656	-19.5214	-19.5353	-19.441	-19.4155	-0.152595	0.108497	0.0809798	8	0.98857
Cars2|Q8BYM8	-15.9515	-16.0582	-16.0935	-15.8674	-16.0885	-16.1052	-16.0407	-16.2385	-0.125571	0.10871	0.0666884	8	0.98857
Glyctk|Q8QZY2	-18.8607	-18.7278	-18.7358	-18.4677	-18.852	-18.9049	-18.776	-18.9319	-0.168187	0.109016	0.0894173	8	0.98857
Miga2|Q8BK03	-17.4577	-17.4707	-17.7518	-17.6775	-17.2902	-17.5423	-17.4346	-17.4123	0.169574	0.109166	0.0902024	8	0.98857
Rps10|P63325	-11.8267	-11.7753	-11.7046	-11.9298	-11.7032	-11.7318	-11.7214	-11.7209	0.0897638	0.109172	0.0477495	8	0.98857
Larp6|Q8BN59	-16.5704	-16.6375	-16.5248	-16.6175	-16.6888	-16.5722	-16.677	-16.7121	-0.0749654	0.109612	0.0399392	8	0.98857
Tecpr2|Q3UH45	-14.9308	-14.9301	-14.8557	-14.9821	-15.0645	-14.969	-14.9558	-14.9783	-0.0672339	0.109673	0.0358277	8	0.98857
Dip2b|Q3UH60	-13.4435	-13.281	-13.3809	-13.4578	-13.563	-13.4268	-13.4543	-13.494	-0.0936911	0.109714	0.0499335	8	0.98857
Pdcl3|Q8BVF2	-15.0465	-15.0839	-15.0582	-15.1908	-15.0039	-15.0709	-15.006	-14.8125	0.121548	0.109791	0.0647977	8	0.98857
Abhd12|Q99LR1	-12.1027	-11.9256	-12.0105	-12.1386	-11.9762	-11.9518	-11.9747	-11.8658	0.102257	0.109942	0.0545423	8	0.98857
Traf6|P70196	-18.76	-18.8433	-18.5077	-18.5706	-18.6284	-18.461	-18.494	-18.1858	0.228102	0.110063	0.121718	8	0.98857
Prep|Q3TCS0	-11.7098	-11.6987	-11.7318	-11.6134	-11.7623	-11.7014	-11.7621	-11.7506	-0.0556752	0.11028	0.0297314	8	0.98857
Armcx2|Q8BTE9	-16.1737	-16.1776	-16.0897	-16.1779	-16.2786	-16.2599	-16.1493	-16.2036	-0.0681366	0.110495	0.0364133	8	0.98857
Brox|Q8K2Q7	-13.5596	-13.4565	-13.5051	-13.5706	-13.4217	-13.5098	-13.4837	-13.4069	0.0674169	0.11057	0.0360382	8	0.98857
Fgf1|P61148	-14.664	-14.7184	-14.8073	-14.4558	-14.7479	-14.7505	-14.8664	-15.0452	-0.191119	0.110858	0.102267	8	0.98857
Il16|O54824	-18.086	-18.1115	-17.9688	-18.076	-18.1429	-18.4479	-18.148	-18.1271	-0.155899	0.110883	0.0834277	8	0.98857
Atp6v1g1|Q9CR51	-16.9807	-17.0884	-16.9618	-17.3171	-16.8011	-17.0988	-16.8691	-16.7062	0.218191	0.111069	0.116838	8	0.98857
Rcan2|Q9JHG2	-17.6697	-17.712	-17.5491	-17.5564	-17.2844	-17.1859	-17.556	-17.6209	0.210003	0.111081	0.112458	8	0.98857
Rps3a|P97351	-10.919	-10.8963	-10.818	-10.9864	-10.8766	-10.8247	-10.8276	-10.8096	0.0702965	0.111172	0.0376563	8	0.98857
Slc39a12|Q5FWH7	-13.821	-13.8096	-13.6741	-14.0225	-14.4352	-14.3508	-13.7681	-14.0338	-0.315185	0.11149	0.169025	8	0.98857
Gabbr1|Q9WV18	-12.5965	-12.7637	-12.4888	-12.5926	-12.67	-12.7202	-12.7148	-12.8712	-0.133674	0.111981	0.0718072	8	0.98857
Micos13|Q8R404	-14.5181	-14.9047	-14.7984	-14.6571	-14.498	-14.6485	-14.4177	-14.5842	0.182469	0.112115	0.0980646	8	0.98857
Mfn1|Q571M0	-16.4825	-16.3484	-16.2314	-16.4628	-16.2371	-16.341	-16.2726	-16.1575	0.129235	0.112215	0.0694792	8	0.98857
Atg2b|Q80XK6	-12.8995	-12.9288	-12.8448	-12.9566	-12.9733	-12.9301	-12.9583	-12.9581	-0.047534	0.112226	0.0255561	8	0.98857
Fbxl16|A2RT62	-12.8375	-13.0478	-12.8141	-12.4961	-13.0215	-13.0088	-12.9351	-13.1221	-0.222987	0.112726	0.120093	8	0.98857
Cstb|Q62426	-12.4437	-12.16	-12.2697	-12.5545	-12.2836	-12.2095	-12.1187	-12.0784	0.184403	0.112782	0.0993328	8	0.98857
Sec16a|E9QAT4	-14.7444	-14.7037	-14.6672	-14.6388	-14.683	-14.6322	-14.6016	-14.6251	0.0530681	0.11283	0.028591	8	0.98857
Serpinb1a|Q9D154	-12.6116	-13.2421	-12.8615	-12.4547	-13.236	-13.0118	-13.3213	-13.0058	-0.351231	0.113023	0.189355	8	0.98857
Map7|D3YWN7	-13.5907	-13.6648	-13.5437	-13.6116	-13.7014	-13.6707	-13.6016	-13.8128	-0.0939106	0.113191	0.0506582	8	0.98857
2|Q9D9H8	-16.0633	-15.9735	-16.0433	-15.6342	-16.2036	-16.1078	-16.1243	-16.0545	-0.193994	0.113238	0.104663	8	0.98857
Urod|P70697	-13.4574	-13.3745	-13.3788	-13.2592	-13.5088	-13.3917	-13.4273	-13.6002	-0.114505	0.113362	0.0618035	8	0.98857
Rpa2|Q99KL9	-15.2765	-15.3325	-15.2174	-15.3472	-15.3394	-15.452	-15.2996	-15.5309	-0.112062	0.113552	0.0605244	8	0.98857
Alg5|Q9CTE8	-17.3288	-17.2244	-17.2526	-17.4744	-17.0558	-17.1194	-17.1775	-17.3288	0.149689	0.11359	0.0808574	8	0.98857
Dus3l|A0A0R4IZY9	-18.7359	-18.8347	-18.8958	-19.066	-19.2023	-19.4029	-18.8346	-19.1064	-0.253435	0.113646	0.136924	8	0.98857
Qdpr|D3YWR7	-11.5749	-11.5104	-11.5634	-11.3407	-11.8766	-11.7071	-11.6202	-11.4975	-0.178004	0.113984	0.0962819	8	0.98857
Wipi2|Q80W47	-12.9863	-12.8749	-12.9769	-12.9175	-13.0091	-12.9471	-13.0313	-13.0028	-0.0586708	0.114161	0.0317542	8	0.98857
Saraf|Q8R3Q0	-15.8499	-15.6237	-15.7268	-15.7592	-15.8563	-15.9037	-15.8604	-15.7549	-0.103953	0.114543	0.0563358	8	0.98857
Surf1|A0A0A6YVR9	-16.2962	-16.4625	-16.4138	-16.3305	-16.2844	-16.341	-16.1734	-16.3138	0.0975984	0.11457	0.0528968	8	0.98857
Exoc3|Q6KAR6	-12.6808	-12.7928	-12.7994	-12.8014	-12.7865	-12.8484	-12.8315	-12.8505	-0.0606357	0.114699	0.032878	8	0.98857
2|Q6P202	-11.6974	-12.0735	-11.8405	-11.8418	-11.6533	-11.8723	-11.3929	-11.6121	0.230683	0.115258	0.12532	8	0.98857
Ktn1|A0A087WS23	-11.5131	-11.4399	-11.3389	-11.5558	-11.3504	-11.3528	-11.383	-11.4006	0.0902123	0.115341	0.0490222	8	0.98857
Cacna1i|E9Q7P2	-18.3109	-18.3839	-17.941	-18.6661	-18.8263	-18.5992	-18.39	-19.3168	-0.457596	0.115446	0.248751	8	0.98857
Nupl2|E9QL43	-16.7459	-16.7437	-16.4824	-16.6212	-16.8011	-16.7122	-16.7396	-16.8584	-0.129522	0.115954	0.0705301	8	0.98857
Jam2|Q9JI59	-16.1509	-16.082	-16.1628	-16.0265	-15.9217	-15.7835	-16.009	-16.1271	0.145215	0.116055	0.0791029	8	0.98857
Eif4a1|P60843	-12.4761	-12.4041	-12.4746	-12.3586	-12.4068	-12.3148	-12.384	-12.1829	0.106228	0.116446	0.0579417	8	0.98857
Ipo7|Q9EPL8	-13.0152	-13.0954	-12.9554	-12.9473	-13.082	-13.0895	-13.0604	-13.0437	-0.0655446	0.116614	0.0357715	8	0.98857
0610010K14Rik|A2CF83	-18.5492	-18.0859	-18.1749	-18.403	-18.5492	-18.5919	-18.3286	-18.7279	-0.246127	0.116678	0.134355	8	0.98857
Hmgn1|Q8CEW1	-17.8434	-17.4315	-17.1912	-17.6737	-17.135	-17.1859	-17.4249	-17.2527	0.285319	0.116716	0.155769	8	0.98857
Fah|P35505	-12.7262	-12.6065	-12.6902	-12.7546	-12.8886	-12.8161	-12.7587	-12.6958	-0.0954296	0.117088	0.0521649	8	0.98857
Ica1|D3Z118	-13.3912	-13.441	-13.3664	-13.4165	-13.4835	-13.4742	-13.3825	-13.5348	-0.0649796	0.117107	0.0355222	8	0.98857
Hadhb|Q99JY0	-11.6767	-11.4631	-11.5054	-11.5997	-11.4346	-11.4071	-11.4973	-11.5113	0.0986491	0.117496	0.0539988	8	0.98857
Ccz1|Q8C1Y8	-13.94	-13.3952	-13.4982	-14.1086	-14.1148	-14.0016	-14.0497	-14.0409	-0.316253	0.117545	0.17314	8	0.98857
Adcy2|Q80TL1	-13.66	-13.766	-13.6244	-13.6249	-13.6922	-13.7588	-13.7454	-13.935	-0.114041	0.117559	0.0624371	8	0.98857
Gbp5|Q8CFB4	-17.406	-15.9583	-16.2946	-18.2817	-16.4708	-16.0898	-15.8442	-15.1723	1.09087	0.117681	0.597495	8	0.98857
C1qb|Q3U6I5	-12.4871	-12.0306	-12.3814	-12.8764	-12.2985	-12.2865	-11.7175	-11.714	0.439772	0.117725	0.240909	8	0.98857
Pnmal2|G3X9N3	-14.0422	-14.0572	-13.9966	-13.895	-14.1054	-14.1059	-14.0145	-14.3412	-0.143991	0.11775	0.0788853	8	0.98857
Spcs2|Q9CYN2	-13.8389	-13.7445	-13.6919	-13.8191	-13.7727	-13.7112	-13.5547	-13.629	0.106686	0.117946	0.0584868	8	0.98857
Acot1|Q99L15	-15.2273	-14.97	-15.0171	-14.9379	-14.9567	-14.9015	-14.9431	-14.8364	0.128629	0.118009	0.0705308	8	0.98857
Actr3b|Q641P0	-12.0848	-12.3975	-12.3286	-12.0948	-12.4534	-12.3875	-12.2759	-12.4455	-0.164151	0.118015	0.0900101	8	0.98857
Arfgef3|Q3UGY8	-12.4847	-12.2624	-12.3668	-12.4584	-12.5868	-12.4702	-12.5516	-12.4218	-0.114526	0.118278	0.0628542	8	0.98857
Notch1|Q01705	-18.2527	-18.1803	-18.2356	-17.9691	-17.9549	-18.007	-18.1586	-17.8433	0.168486	0.118305	0.0924771	8	0.98857
Psma4|Q9R1P0	-11.6279	-11.5501	-11.5799	-11.7095	-11.5378	-11.5719	-11.5438	-11.5547	0.0648185	0.118325	0.0355793	8	0.98857
Syncrip|A0A0R4J259	-17.6064	-17.9364	-17.5774	-18.2191	-17.3592	-17.5011	-17.5701	-17.6926	0.304073	0.118423	0.166963	8	0.98857
Atg14|Q8CDJ3	-17.3139	-17.1939	-17.3108	-17.3686	-17.0336	-17.1457	-17.2468	-17.2785	0.120679	0.119192	0.0664336	8	0.98857
Pfdn2|O70591	-12.161	-12.1294	-12.1555	-12.2665	-12.1373	-12.1367	-12.1199	-12.074	0.0611358	0.119915	0.0337363	8	0.98857
C1qc|Q02105	-13.547	-13.1566	-13.2725	-13.914	-13.2926	-13.3547	-12.8202	-12.7779	0.411191	0.120016	0.226982	8	0.98857
Trim25|Q5SU71	-16.1077	-15.536	-15.6227	-16.066	-15.7979	-15.4602	-15.4492	-15.3333	0.322983	0.120426	0.178533	8	0.98857
Parp9|H7BWY5	-18.6735	-17.822	-17.801	-18.5921	-18.0608	-17.969	-17.3406	-16.9949	0.630813	0.120496	0.34877	8	0.98857
Lamp1|Q8VH34	-13.8774	-13.6094	-13.6079	-13.8568	-13.6036	-13.5634	-13.6618	-13.5553	0.141848	0.121123	0.0785891	8	0.98857
Ptprg|F8VQD7	-14.2151	-14.1271	-14.0913	-13.9981	-14.1689	-14.251	-14.1381	-14.2713	-0.0994424	0.121264	0.0551206	8	0.98857
Rasa2|P58069	-15.1845	-15.0764	-15.0707	-15.2059	-14.9393	-15.0028	-15.0978	-15.1096	0.0970009	0.121446	0.0537996	8	0.98857
Chp1|P61022	-13.3185	-13.388	-13.3041	-13.3366	-13.3382	-13.3091	-13.215	-13.2364	0.0621272	0.121696	0.034486	8	0.98857
Ptpra|Q91V35	-12.014	-11.9602	-11.9082	-12.0587	-12.0456	-12.038	-12.0211	-12.1343	-0.0744816	0.1217	0.0413443	8	0.98857
Cul2|Q571A2	-11.236	-11.2797	-11.2438	-11.2456	-11.2801	-11.3099	-11.2494	-11.2789	-0.0282895	0.121929	0.0157151	8	0.98857
Ndufaf5|A2APY7	-15.9015	-15.7619	-15.7358	-15.7331	-15.9997	-15.8749	-15.8626	-15.8062	-0.10281	0.121974	0.0571207	8	0.98857
Ntrk3|A0A0A6YWF9	-13.5878	-13.7566	-13.6446	-13.4618	-13.7468	-13.7369	-13.6886	-13.7291	-0.112682	0.122137	0.0626391	8	0.98857
Sgf29|A0A0U1RNS1	-18.9319	-18.8093	-18.6283	-18.4286	-18.3592	-18.6966	-18.4476	-18.2584	0.259103	0.122784	0.144339	8	0.98857
G3bp1|Q571F9	-14.673	-14.6058	-14.5461	-14.7252	-14.4519	-14.5125	-14.5268	-14.6498	0.102258	0.122865	0.0569804	8	0.98857
Gpm6a|P35802	-10.8198	-10.9075	-10.857	-10.8787	-10.8801	-10.9252	-11.0051	-11.2363	-0.145934	0.1229	0.0813271	8	0.98857
Cblb|Q3TTA7	-17.7559	-17.8135	-17.5954	-17.6737	-17.7559	-17.9784	-17.805	-17.7927	-0.123371	0.123048	0.0687864	8	0.98857
Rpl12|P35979	-12.303	-12.2173	-12.1446	-12.3215	-12.1558	-12.1575	-12.2059	-12.1616	0.0763901	0.123074	0.0425954	8	0.98857
Dynlt3|Q9D6M5	-14.2287	-14.1128	-14.1813	-14.2908	-14.3072	-14.3032	-14.2904	-14.2199	-0.0767428	0.123142	0.0428016	8	0.98857
Necap1|Q9CR95	-11.9991	-12.047	-12.1085	-11.9543	-12.1152	-12.0156	-12.1598	-12.1563	-0.0844774	0.123294	0.0471388	8	0.98857
Samhd1|Q3TCJ7	-14.0336	-13.4612	-13.6455	-14.3313	-13.6794	-13.6971	-13.2136	-13.0862	0.448812	0.123799	0.250853	8	0.98857
Slc27a4|Q91VE0	-13.1891	-13.1695	-13.0577	-12.9534	-13.2685	-13.2443	-13.1336	-13.1733	-0.112468	0.124025	0.0629073	8	0.98857
Ttll12|Q3UDE2	-13.9902	-13.9092	-13.8369	-13.9589	-13.8634	-13.8774	-13.8812	-13.7862	0.0717286	0.124391	0.0401683	8	0.98857
Prkg1|P0C605	-14.4175	-14.5179	-14.3514	-14.5084	-14.5133	-14.519	-14.5169	-14.7503	-0.126046	0.124538	0.0706198	8	0.98857
Eif3i|Q9QZD9	-12.9532	-12.9057	-12.8655	-13.0459	-12.8925	-12.8479	-12.8873	-12.8538	0.0721932	0.124753	0.040476	8	0.98857
Rab34|Q0PD20	-16.2175	-16.2441	-16.2829	-16.2011	-16.3561	-16.1941	-16.3605	-16.35	-0.0787647	0.124811	0.0441687	8	0.98857
Tmem151a|Q6GQT5	-17.2844	-17.3317	-17.353	-17.2275	-17.35	-17.341	-17.3589	-17.3469	-0.0500451	0.125238	0.0281026	8	0.98857
Alyref|O08583	-13.7702	-13.6406	-13.5214	-13.6007	-13.6458	-13.5271	-13.3978	-13.402	0.140007	0.125369	0.0786539	8	0.98857
Ppp2r3a|B2RXC8	-19.7439	-20.1695	-19.2931	-18.9691	-19.0961	-19.1914	-18.8779	-19.0859	0.481071	0.125462	0.27034	8	0.98857
Gbp7|Q78UK8	-15.7712	-15.0682	-15.0916	-15.7796	-15.3042	-15.1483	-14.8512	-14.524	0.470699	0.125513	0.264554	8	0.98857
Cd2bp2|A0A0U1RNN2	-18.5146	-18.3227	-18.4154	-18.5012	-18.0117	-18.422	-18.2813	-18.3348	0.176063	0.125624	0.0989909	8	0.98857
Syn2|Q64332-2	-16.37	-16.4857	-16.3484	-15.7551	-16.8263	-16.5079	-16.4839	-16.4609	-0.329922	0.125658	0.185518	8	0.98857
Bdh1|Q80XN0	-11.6447	-11.6056	-11.5961	-11.6015	-11.5977	-11.5651	-11.4948	-11.5994	0.0477307	0.125778	0.0268498	8	0.98857
Hmgb2|Q9CT19	-18.6064	-18.5145	-18.9227	-19.2586	-18.3902	-18.6508	-18.556	-18.4348	0.317624	0.126043	0.178825	8	0.98857
Stoml2|Q99JB2	-14.2102	-14.2598	-14.2843	-14.3783	-14.057	-14.3478	-13.9652	-14.1314	0.157822	0.12609	0.0888685	8	0.98857
Psd|Q5DTT2-2	-16.6621	-16.9387	-16.662	-16.5046	-16.72	-17.1616	-16.7987	-17.4576	-0.342654	0.126326	0.193093	8	0.98857
Rgs8|D3Z289	-17.5811	-17.5667	-17.5738	-17.1806	-17.8011	-17.4349	-17.9875	-17.7518	-0.268257	0.126347	0.151179	8	0.98857
Galnt16|Q69ZR3	-15.9926	-16.1442	-15.8759	-16.0252	-15.8094	-15.9843	-15.8453	-15.9194	0.119863	0.126396	0.0675607	8	0.98857
Abcf2|Q99LE6	-13.2141	-13.2944	-13.345	-13.2647	-13.3646	-13.2902	-13.3446	-13.3437	-0.0562201	0.126508	0.0317	8	0.98857
Ifit1|Q64282	-13.7933	-12.662	-12.825	-14.3613	-13.1112	-12.6856	-12.4799	-12.1922	0.793147	0.12663	0.447394	8	0.98857
Tap2|Q3UA79	-16.976	-15.9618	-16.052	-17.3779	-16.3607	-16.1832	-15.4225	-15.2742	0.781777	0.126641	0.440997	8	0.98857
Cxadr|P97792	-16.4171	-16.3839	-16.2022	-16.3518	-16.4203	-16.4397	-16.4089	-16.7358	-0.162456	0.126795	0.0916859	8	0.98857
Mapk7|Q5NCN8	-19.2585	-19.5632	-19.4283	-19.1915	-19.1913	-19.046	-19.2929	-19.2133	0.174483	0.126917	0.0985121	8	0.98857
Dock7|A2A9M5	-13.792	-13.7045	-13.5553	-13.916	-13.6432	-13.5874	-13.5932	-13.599	0.136207	0.126973	0.0769158	8	0.98857
Ugt1a6a|Q6NSR5	-17.2442	-16.6772	-17.0682	-17.1888	-16.983	-16.76	-16.6079	-16.7701	0.264325	0.127068	0.149309	8	0.98857
Aldh16a1|A0A1B0GSU0	-17.6773	-17.8825	-17.7518	-17.9645	-17.6321	-17.797	-17.4185	-17.7004	0.182029	0.127434	0.102943	8	0.98857
1|Q9D1K7	-17.1536	-16.941	-16.8135	-17.1144	-17.2161	-17.1697	-17.2048	-17.0508	-0.154716	0.127605	0.0875448	8	0.98857
Pycr2|Q3TJ21	-13.4642	-13.5471	-13.5077	-13.4638	-13.4615	-13.3675	-13.4319	-13.4893	0.0581349	0.127621	0.032897	8	0.98857
Cbs|Q91WT9	-17.2642	-17.4315	-17.1141	-17.051	-17.5492	-17.3199	-17.2439	-17.6965	-0.237185	0.127721	0.134259	8	0.98857
Fam171a2|A2A699	-15.1259	-15.1167	-14.8847	-14.9379	-15.2627	-15.054	-15.1178	-15.1649	-0.133575	0.128024	0.0756844	8	0.98857
Srp72|A0JLN1	-12.9602	-12.9387	-12.8211	-13.0333	-12.8707	-12.9287	-12.7741	-12.7576	0.105516	0.128383	0.0598545	8	0.98857
Fech|Q4QRK2	-12.5233	-12.4921	-12.5338	-12.4987	-12.3244	-12.4603	-12.4435	-12.5212	0.0746361	0.128498	0.0423532	8	0.98857
5730455P16Rik|J3KMQ6	-17.0434	-16.8305	-17.0092	-16.8544	-16.9901	-17.1832	-17.1453	-16.9619	-0.135769	0.128562	0.0770598	8	0.98857
Morf4l1|Q3UBK1	-17.2527	-17.2756	-17.2469	-17.2053	-17.0633	-17.2302	-17.0985	-17.247	0.085416	0.128587	0.0484842	8	0.98857
Pls3|B1AX58	-11.9932	-11.9144	-11.958	-12.0643	-11.9156	-11.9772	-11.8955	-11.8012	0.0851027	0.128631	0.0483131	8	0.98857
Sap18|E9Q317	-14.0175	-14.1009	-14.0201	-14.2028	-13.9322	-13.9349	-13.8998	-14.1141	0.115072	0.128831	0.0653683	8	0.98857
Reep1|Q8BGH4	-15.275	-15.4716	-15.2398	-15.3671	-15.3176	-15.226	-15.189	-15.2029	0.104512	0.128936	0.0593896	8	0.98857
Dclk1|Q3UGP0	-18.3654	-18.3287	-18.0359	-18.2247	-17.9183	-18.1014	-18.1694	-17.3348	0.357731	0.129259	0.203492	8	0.98857
Vps26a|P40336	-13.1134	-12.931	-12.8933	-13.0419	-12.9083	-12.9313	-12.8838	-12.8934	0.0906784	0.129372	0.0516001	8	0.98857
Cdk5rap3|Q99LM2	-18.1064	-17.5248	-17.4543	-17.5494	-17.2413	-17.4381	-17.4121	-17.4348	0.277154	0.129525	0.15779	8	0.98857
Acot7|E9PYH2	-10.243	-10.1676	-10.225	-9.91493	-10.3522	-10.2921	-10.3258	-10.1778	-0.149307	0.129961	0.0851214	8	0.98857
Dhx30|A0A0G2JGL8	-14.3247	-14.3484	-14.2374	-14.2292	-14.4083	-14.3421	-14.2787	-14.4372	-0.0816587	0.130028	0.0465643	8	0.98857
Tmem106b|D3Z191	-16.2656	-16.1926	-16.1967	-16.1353	-16.2859	-16.2302	-16.2228	-16.2655	-0.0535623	0.130034	0.0305435	8	0.98857
Fermt3|Q8K1B8	-15.4825	-14.9222	-15.1291	-15.4603	-15.084	-15.0994	-14.9617	-14.6446	0.301074	0.130198	0.171774	8	0.98857
Wars|Q4FJZ4	-11.0433	-11.0473	-10.9966	-11.1003	-10.9984	-10.9763	-11.0364	-11.0042	0.0430689	0.130233	0.0245752	8	0.98857
Trmt112|Q9DCG9	-14.9538	-14.813	-14.7503	-14.6383	-14.698	-14.6133	-14.6973	-14.6653	0.120396	0.130397	0.0687337	8	0.98857
Trappc6b|Q9D289	-13.7287	-13.6938	-13.6693	-13.6732	-13.7881	-13.6983	-13.7464	-13.7057	-0.0433817	0.130453	0.0247709	8	0.98857
Gpr162|Q3UN16	-17.1562	-17.1912	-17.1994	-17.2387	-17.2961	-17.2787	-17.1667	-17.4028	-0.0896497	0.13057	0.0512088	8	0.98857
Gng7|Q61016	-15.1364	-15.325	-15.1297	-15.2053	-15.235	-15.3192	-15.2532	-15.4051	-0.104039	0.130746	0.0594614	8	0.98857
Abl2|Q4JIM5	-13.3764	-13.4889	-13.4424	-13.4665	-13.4865	-13.5094	-13.5259	-13.4543	-0.0504641	0.130751	0.0288422	8	0.98857
Cables2|Q8K3M5	-15.5241	-15.6237	-15.6413	-15.2839	-15.8063	-15.531	-15.6723	-15.7906	-0.181821	0.131301	0.104098	8	0.98857
Ergic1|Q69ZP5	-13.9584	-13.8522	-13.8506	-14.0929	-13.8699	-13.7897	-13.8181	-13.8563	0.104993	0.131469	0.0601437	8	0.98857
Mapk3|Q63844	-11.8024	-11.7335	-11.7368	-11.7932	-11.8626	-11.8368	-11.7392	-11.8841	-0.0642143	0.131758	0.0368176	8	0.98857
Nt5c1a|A3KFX0	-16.9526	-16.9996	-17.23	-17.1645	-17.1013	-17.344	-17.1856	-17.3318	-0.153991	0.131816	0.0883081	8	0.98857
Usp32|F8VPZ3	-16.0546	-15.9665	-16.0669	-15.7431	-16.3363	-16.171	-16.037	-16.0189	-0.183058	0.131818	0.104977	8	0.98857
Gbp10|Q29RG2	-14.6816	-13.6362	-13.5954	-15.8468	-13.8856	-13.6529	-13.2657	-12.9958	0.989997	0.131841	0.567768	8	0.98857
Cnnm3|Q32NY4	-15.6937	-15.5421	-15.5909	-15.411	-15.7681	-15.5687	-15.6524	-15.8062	-0.139444	0.131918	0.0799915	8	0.98857
Rabggta|Q9JHK4	-13.2969	-13.2772	-13.2675	-13.2817	-13.3187	-13.3045	-13.2981	-13.2766	-0.0186237	0.132115	0.01069	8	0.98857
Wdr41|Q3UDP0	-13.964	-13.9258	-13.8794	-13.8173	-13.92	-13.9634	-13.9472	-14.0277	-0.0679448	0.132198	0.0390105	8	0.98857
Aldh18a1|Q3TWN8	-13.0726	-12.9834	-13.0498	-13.1017	-12.8299	-12.836	-13.0389	-13.0461	0.114137	0.132297	0.0655523	8	0.98857
Rpl7a|P12970	-11.7009	-11.5914	-11.4697	-11.671	-11.5216	-11.5148	-11.5237	-11.5126	0.0900303	0.132353	0.051716	8	0.98857
Mfap1a|C0HKD8	-14.8037	-14.6163	-14.6572	-14.9407	-14.4667	-14.5762	-14.6924	-14.6596	0.15575	0.13242	0.089486	8	0.98857
Ddx3x|B9EKE9	-10.9423	-10.9834	-10.9081	-11.0134	-10.9261	-10.9213	-10.8762	-10.9374	0.0465108	0.132457	0.0267259	8	0.98857
Hdac11|Q91WA3	-14.9937	-15.1402	-14.9776	-14.7971	-15.203	-15.0652	-15.0102	-15.3034	-0.168289	0.132508	0.0967174	8	0.98857
Gigyf1|Q99MR1	-16.6009	-16.53	-16.3745	-16.4727	-16.3793	-16.4172	-16.3528	-16.4592	0.0924061	0.132737	0.0531447	8	0.98857
Gatc|Q8CBY0	-18.3654	-18.2641	-18.0859	-17.9095	-18.4741	-18.3966	-18.1322	-18.6136	-0.247927	0.132749	0.142593	8	0.98857
Kazn|Q69ZS8	-15.4397	-15.3453	-15.2084	-15.4978	-15.0917	-15.3214	-15.239	-15.2793	0.139982	0.132896	0.0805466	8	0.98857
Tubb4b|P68372	-8.15246	-8.20432	-8.16965	-8.03116	-8.24939	-8.18344	-8.20245	-8.20178	-0.0698671	0.132916	0.0402045	8	0.98857
Cog4|Q8R1U1	-17.0583	-17.0632	-16.9227	-17.323	-16.9666	-17.0022	-16.8867	-16.9003	0.152882	0.133088	0.0880225	8	0.98857
Prepl|Q8BKS6	-11.8103	-11.7963	-11.6708	-11.7798	-11.825	-11.7942	-11.8211	-11.8527	-0.0589796	0.133184	0.033968	8	0.98857
Psmd4|O35226	-12.4945	-12.45	-12.4373	-12.4391	-12.4338	-12.4	-12.4223	-12.4482	0.0291729	0.133205	0.0168026	8	0.98857
Srp54c|E9PXC0	-12.8674	-12.7415	-12.7355	-12.8722	-12.7412	-12.7476	-12.7461	-12.7123	0.0673373	0.133489	0.0388183	8	0.98857
Mtif2|Q91YJ5	-15.139	-15.2146	-15.1057	-15.2409	-15.192	-14.9475	-14.9152	-15.1278	0.129427	0.133511	0.0746167	8	0.98857
Iigp1|Q9QZ85	-14.9926	-13.8841	-13.8565	-16.508	-14.2175	-13.9917	-13.1404	-13.1371	1.18861	0.133694	0.685645	8	0.98857
Bag5|Q8CI32	-13.2808	-13.2546	-13.2471	-13.1963	-13.286	-13.2487	-13.2844	-13.3481	-0.0470872	0.133788	0.02717	8	0.98857
Srpra|Q9DBG7	-14.4733	-14.5447	-14.4608	-14.5939	-14.5001	-14.4333	-14.45	-14.4506	0.0596901	0.133819	0.0344454	8	0.98857
Diaph2|K4PWM5	-12.8361	-12.945	-12.8579	-12.8362	-12.906	-12.9463	-12.8789	-13.0007	-0.0641914	0.133913	0.0370539	8	0.98857
Ifit3|Q64345	-18.9878	-17.2022	-17.2785	-19.9321	-17.6358	-17.2787	-16.9593	-16.6715	1.21383	0.133949	0.700753	8	0.98857
Arhgap45|D3Z7R7	-19.2245	-19.3167	-18.8433	-19.076	-19.4413	-19.1805	-19.3406	-19.3049	-0.201686	0.134075	0.11648	8	0.98857
Map4k4|A0A0A6YWM8	-17.9689	-17.9548	-17.9227	-17.7561	-18.2301	-18.2302	-17.9317	-17.9137	-0.175745	0.13409	0.101503	8	0.98857
Pcdh19|E9Q5E1	-15.7866	-15.853	-15.8715	-15.9095	-15.9561	-16.0082	-15.8239	-16.1981	-0.141442	0.134158	0.0817084	8	0.98857
Agfg2|Q3TBU7	-13.8029	-13.8527	-13.8924	-13.8691	-13.8388	-13.9521	-13.9541	-13.9014	-0.0573261	0.134189	0.0331194	8	0.98857
Ube3c|Q80U95	-14.4817	-14.4166	-14.6418	-14.4358	-14.5496	-14.6252	-14.5706	-14.6027	-0.0930466	0.134424	0.0537957	8	0.98857
Hpcal1|P62748	-15.426	-15.3599	-15.1141	-14.9424	-15.4052	-15.4446	-15.2929	-15.5641	-0.216126	0.134482	0.124978	8	0.98857
Psme2|P97372	-13.6893	-13.4087	-13.3507	-14.1732	-13.3555	-13.5669	-13.0344	-13.1248	0.385044	0.134517	0.222681	8	0.98857
Rps20|P60867	-14.0825	-14.1254	-14.0107	-14.2723	-14.0226	-14.0487	-14.0472	-13.9703	0.100529	0.134536	0.058142	8	0.98857
Slc25a42|Q8R0Y8	-15.9071	-15.9013	-16.0582	-15.7351	-16.0809	-16.2528	-16.1627	-15.853	-0.186922	0.134554	0.108114	8	0.98857
Fcsk|Q7TMC8	-14.7166	-14.8497	-14.8178	-14.8003	-14.9098	-14.8656	-14.7832	-14.9115	-0.0714537	0.134726	0.0413503	8	0.98857
Exoc7|O35250	-12.094	-12.2164	-12.1469	-12.1821	-12.1713	-12.2797	-12.1834	-12.274	-0.0672538	0.134742	0.0389219	8	0.98857
Rps7|P62082	-11.78	-11.7031	-11.6816	-11.8738	-11.7131	-11.6743	-11.673	-11.6692	0.0772386	0.134852	0.0447157	8	0.98857
Aass|Q99K67	-15.3206	-15.002	-15.2455	-15.3441	-15.2699	-15.41	-15.3582	-15.6228	-0.187166	0.134898	0.108372	8	0.98857
Upf2|A2AT37	-14.9884	-15.0638	-14.9233	-15.0925	-14.8727	-14.9452	-14.9141	-15.0074	0.0821661	0.134946	0.0475822	8	0.98857
Klhl22|Q99JN2	-17.3531	-17.5043	-17.6063	-17.481	-17.5492	-17.5113	-17.7277	-17.6507	-0.123538	0.134986	0.0715495	8	0.98857
Snx6|Q6P8X1	-12.7786	-12.741	-12.6678	-12.9144	-12.6908	-12.7132	-12.6758	-12.6547	0.0918043	0.134995	0.0531718	8	0.98857
Cpeb4|Q7TN98	-16.9831	-17.0757	-16.839	-16.9856	-16.9342	-16.8521	-16.7296	-16.907	0.115133	0.135245	0.066735	8	0.98857
Ppa1|Q3UA53	-11.2662	-11.276	-11.1861	-11.3412	-11.2089	-11.2218	-11.1854	-11.2255	0.0570159	0.135298	0.0330539	8	0.98857
Fgfr3|F6TK14	-19.6064	-19.5352	-19.4283	-19.3052	-19.0558	-19.2246	-19.2697	-19.5214	0.20089	0.13542	0.116506	8	0.98857
Tap1|F6QHF1	-19.7279	-18.9595	-19.0164	-19.8784	-19.4155	-19.0659	-18.101	-18.299	0.675203	0.135519	0.391704	8	0.98857
2|X5J5C8	-17.4187	-16.1749	-17.9002	-20.2586	-16.5266	-17.0886	-16.494	-14.9854	1.6645	0.135695	0.966147	8	0.98857
Dctn1|E9Q3M3	-10.0005	-10	-10.0288	-10.0158	-10.0572	-10.0185	-10.06	-10.0103	-0.0251704	0.1357	0.0146102	8	0.98857
Sec61a2|Q9CYJ6	-16.634	-16.8847	-16.9642	-16.5975	-16.8825	-16.9504	-16.9023	-16.9949	-0.162457	0.135728	0.0943072	8	0.98857
Gosr2|A2A9I0	-16.8032	-16.9182	-16.8913	-17.1144	-16.718	-16.7825	-16.9501	-16.6008	0.168913	0.135749	0.0980611	8	0.98857
Epb41l3|A0A286YCT6	-17.9411	-18.2244	-17.9137	-17.689	-18.1913	-18.347	-18.0358	-18.0859	-0.222958	0.135966	0.129523	8	0.98857
Csmd1|Q923L3	-15.5964	-15.5908	-15.6218	-15.5097	-15.6036	-15.601	-15.6449	-15.6897	-0.055102	0.136177	0.0320314	8	0.98857
Birc2|Q62210	-16.8564	-16.99	-17.0359	-17.0143	-17.0165	-17.1563	-17.0066	-17.0834	-0.0915376	0.136228	0.0532201	8	0.98857
Sparc|A0A1L1SSH9	-15.5607	-15.4485	-15.4933	-15.905	-15.2728	-15.4124	-15.5862	-15.2406	0.223869	0.136293	0.130184	8	0.98857
Hadha|Q8BMS1	-10.9079	-10.6389	-10.7219	-10.7133	-10.5726	-10.578	-10.7002	-10.6768	0.113655	0.13631	0.0660963	8	0.98857
Slc1a2|P43006	-8.85212	-9.0152	-8.85275	-9.00931	-8.94101	-9.02198	-9.05863	-9.21951	-0.127938	0.136752	0.0745038	8	0.98857
Sfxn5|Q925N0	-12.4088	-12.4508	-12.4565	-12.4648	-12.0531	-12.2101	-12.4087	-12.4604	0.162163	0.137197	0.0945639	8	0.98857
Crk|Q64010	-13.2716	-13.4098	-13.2677	-13.2619	-13.3194	-13.4188	-13.3446	-13.457	-0.0822174	0.13725	0.0479522	8	0.98857
Abcg1|A0A494B9N8	-19.1804	-19.0757	-19.2356	-18.6585	-19.4413	-19.159	-19.1374	-19.5632	-0.287653	0.137277	0.167783	8	0.98857
Pebp1|P70296	-10.3004	-10.2297	-10.3508	-10.069	-10.5018	-10.2696	-10.4115	-10.317	-0.137478	0.13729	0.0801921	8	0.98857
Ddx19a|Q61655	-12.6878	-12.6564	-12.7166	-12.7938	-12.6606	-12.616	-12.639	-12.7018	0.0592464	0.13774	0.0346068	8	0.98857
Plch2|H3BIW6	-12.5661	-12.651	-12.6797	-12.6197	-12.667	-12.8132	-12.7335	-12.6273	-0.0811268	0.138004	0.0474259	8	0.98857
Stat1|Q8C3V4	-12.4623	-11.5441	-11.4958	-13.2423	-11.844	-11.6763	-11.0628	-10.9275	0.808483	0.138504	0.473354	8	0.98857
Faim2|Q8K097	-13.6742	-13.4049	-13.6974	-13.7043	-13.8798	-13.7828	-13.7361	-13.6634	-0.14532	0.138667	0.0851252	8	0.98857
Mocs2|E9PUX1	-18.9973	-19.4674	-19.5214	-19.4157	-18.76	-19.0361	-19.3651	-19.0657	0.293741	0.138776	0.172124	8	0.98857
Rps15a|F8WJ41	-11.4582	-11.4992	-11.3385	-11.4761	-11.3948	-11.3918	-11.3414	-11.3851	0.0647336	0.138822	0.0379374	8	0.98857
Endog|O08600	-16.5955	-16.3378	-16.4807	-16.1248	-16.4251	-16.6377	-16.706	-16.5739	-0.200999	0.138831	0.1178	8	0.98857
Srgap3|Q812A2	-11.4506	-11.4924	-11.526	-11.4472	-11.5523	-11.5773	-11.5624	-11.4539	-0.0574198	0.139208	0.0336908	8	0.98857
Ublcp1|Q8BGR9	-16.6082	-16.3469	-16.5509	-16.3022	-16.5882	-16.5267	-16.6355	-16.5918	-0.13353	0.139219	0.0783512	8	0.98857
Exosc7|Q9D0M0	-17.3715	-17.5845	-17.3378	-17.5459	-17.4675	-17.732	-17.5808	-17.6209	-0.14036	0.139293	0.0823774	8	0.98857
Mybbp1a|Q7TPV4	-14.5748	-14.6408	-14.536	-14.6713	-14.5855	-14.5843	-14.4877	-14.4187	0.0867046	0.139305	0.0508887	8	0.98857
Cwc15|Q9JHS9	-18.7439	-19.3049	-18.7042	-18.4286	-19.2245	-19.0759	-19.2582	-18.9595	-0.334135	0.139629	0.196304	8	0.98857
Ntrk2|P15209-2	-13.3656	-13.4152	-12.9131	-12.6154	-13.5724	-13.341	-13.3031	-13.4565	-0.340916	0.139868	0.200434	8	0.98857
Pex19|Q8VCI5	-13.2574	-13.3003	-13.0989	-13.2179	-13.0486	-13.0913	-13.1154	-13.227	0.0980264	0.139973	0.0576509	8	0.98857
Arfgef2|A2A5R2	-11.8858	-11.9355	-11.8667	-11.8941	-11.9129	-11.9007	-11.947	-11.9526	-0.032783	0.140098	0.0192875	8	0.98857
Echs1|Q8BH95	-10.3854	-10.3089	-10.3941	-10.499	-10.2412	-10.2303	-10.3447	-10.3927	0.094625	0.140165	0.055683	8	0.98857
Xk|Q9QXY7	-15.837	-15.7854	-15.8283	-15.9482	-15.9514	-16.0848	-16.0175	-15.8094	-0.116034	0.140171	0.0682825	8	0.98857
Tsg101|Q61187	-13.2763	-13.3056	-13.1825	-13.3167	-13.1223	-13.2565	-13.1815	-13.2318	0.072243	0.140328	0.0425331	8	0.98857
Fam173a|A0A494BBG1	-17.4413	-17.474	-17.2902	-17.1015	-17.3228	-17.4284	-17.7396	-17.7721	-0.238983	0.140352	0.140712	8	0.98857
Rps21|Q9CQR2	-12.3674	-12.3071	-12.229	-12.6119	-12.191	-12.2499	-12.2458	-12.258	0.142701	0.140622	0.0840906	8	0.98857
Ppp1r12c|Q3UMT1	-13.8295	-13.8983	-13.8186	-14.0089	-13.7383	-13.8684	-13.8003	-13.801	0.0868013	0.140771	0.0511731	8	0.98857
Rbck1|Q9WUB0	-17.2671	-17.0657	-17.0213	-17.3904	-17.1168	-17.0684	-16.8648	-16.9996	0.173736	0.140846	0.102448	8	0.98857
Eif2ak2|Q03963	-17.9319	-17.5954	-17.6394	-18.0461	-17.7763	-17.4909	-17.5952	-17.002	0.337093	0.140949	0.198839	8	0.98857
Rtn3|Q9ES97	-9.46174	-9.51956	-9.5065	-9.5819	-9.52823	-9.55014	-9.59039	-9.61487	-0.0534834	0.141004	0.0315531	8	0.98857
Rnf213|A0A171EBL2	-15.2743	-14.5917	-14.4971	-15.4456	-14.8105	-14.6952	-14.2221	-14.0238	0.514288	0.141388	0.303763	8	0.98857
Kcnj6|Q0VB45	-14.3117	-14.6103	-14.5421	-14.3137	-14.5193	-14.591	-14.6727	-14.5623	-0.14189	0.14151	0.0838382	8	0.98857
Hscb|A0A0R4J0T0	-16.19	-16.1442	-16.2063	-15.9975	-16.067	-15.9412	-15.9816	-16.1232	0.106244	0.141807	0.0628324	8	0.98857
Slc25a15|Q6P8P5	-16.2273	-16.3287	-16.4075	-16.2701	-16.2556	-16.2571	-16.2496	-16.179	0.0730933	0.142575	0.0433274	8	0.98857
Gabrb1|P50571	-15.275	-15.0814	-15.1642	-14.9517	-15.4413	-15.3486	-15.1513	-15.1838	-0.163167	0.142652	0.0967425	8	0.98857
Pdia3|P27773	-10.0852	-9.86362	-9.87952	-10.0955	-9.94546	-9.87852	-9.84798	-9.71168	0.135072	0.142853	0.0801337	8	0.98857
Wdr47|Q8CGF6	-12.2744	-12.3105	-12.2037	-12.085	-12.3064	-12.2549	-12.3432	-12.3284	-0.0898352	0.142948	0.0533113	8	0.98857
Gbp4|Q61107	-15.3258	-14.133	-14.1682	-16.2544	-14.4779	-14.416	-13.7618	-13.3077	0.979503	0.143045	0.58144	8	0.98857
Fam136a|Q9CR98	-12.7101	-12.8291	-12.8063	-12.9394	-12.5494	-12.6518	-12.7387	-12.8306	0.128612	0.143095	0.0763568	8	0.98857
Yipf3|Q497F8	-15.6303	-15.4363	-15.3492	-15.4719	-15.4219	-15.3432	-15.3482	-15.3599	0.103579	0.143108	0.0614969	8	0.98857
Pisd|Q8BSF4	-15.3371	-15.4282	-15.46	-15.3741	-15.1791	-15.4801	-15.1945	-15.2385	0.126842	0.143165	0.0753217	8	0.98857
Atp6ap1|Q3THZ3	-14.8749	-14.9806	-14.9918	-14.9856	-14.7969	-14.8032	-14.9657	-14.9239	0.0857834	0.143362	0.0509702	8	0.98857
Mars2|Q499X9	-15.0434	-15.008	-15.0317	-14.8922	-14.9872	-15.0918	-15.0712	-15.1906	-0.0913572	0.143452	0.0542967	8	0.98857
Grm7|Q68ED2	-12.818	-13.1277	-13.0444	-12.9916	-13.1562	-13.1276	-13.0275	-13.1562	-0.121447	0.14362	0.0722166	8	0.98857
Gnao1|P18872-2	-9.21777	-9.24302	-9.23715	-9.23259	-9.21486	-9.25272	-9.32895	-9.33357	-0.0498975	0.143816	0.0296882	8	0.98857
Swi5|A0A0A0MQ99	-18.887	-18.9502	-18.4027	-18.7441	-18.2815	-18.6137	-18.5281	-18.5918	0.242218	0.143832	0.144123	8	0.98857
Gjc2|Q2HJ05	-17.4642	-17.3995	-17.3078	-17.7361	-17.3168	-17.4577	-17.1802	-17.1995	0.188379	0.144081	0.112172	8	0.98857
Slc4a7|Q8BTY2	-13.9561	-14.0125	-14.0644	-14.0607	-13.9322	-14.0687	-13.8547	-13.8677	0.0926135	0.144112	0.0551525	8	0.98857
Ganc|Q8BVW0	-19.2585	-18.6887	-18.2583	-18.8872	-19.2245	-18.9139	-19.1586	-19.3049	-0.377298	0.144186	0.224735	8	0.98857
Rgs7bp|Q8BQP9	-14.9766	-15.1946	-14.9053	-14.5626	-15.173	-15.0398	-15.1387	-15.1981	-0.227635	0.144193	0.135593	8	0.98857
Slitrk3|Q810B9	-16.2343	-16.1939	-16.0859	-15.817	-16.1629	-16.27	-16.2298	-16.353	-0.171146	0.144454	0.102024	8	0.98857
Gsdme|E9Q5V3	-15.2801	-15.2778	-15.1702	-15.0976	-15.3646	-15.347	-15.1897	-15.3243	-0.099963	0.144535	0.0596045	8	0.98857
Tprg1l|Q9DBS2	-12.3332	-12.3475	-12.5331	-12.3529	-12.4463	-12.4379	-12.5191	-12.5112	-0.0869465	0.144709	0.0518703	8	0.98857
Picalm|Q570Z8	-13.7346	-13.7493	-13.6703	-13.4525	-13.7506	-13.7923	-13.7269	-13.8154	-0.119648	0.144889	0.0714174	8	0.98857
Tgtp1|Q62293	-16.2343	-15.1595	-15.1561	-18.1015	-15.3371	-15.4164	-14.607	-14.2796	1.25281	0.14492	0.747872	8	0.98857
Gde1|Q9JL56	-15.2896	-15.1057	-15.1615	-15.2579	-15.0815	-15.0911	-15.1566	-15.1655	0.0799567	0.145176	0.0477669	8	0.98857
Wrnip1|Q91XU0	-16.8607	-16.7558	-16.7968	-16.6304	-17.0311	-16.8179	-17.0115	-16.7518	-0.142142	0.145232	0.0849309	8	0.98857
Ccdc90b|Q8C3X2	-14.3364	-14.2219	-14.3201	-14.5939	-14.1841	-14.3047	-14.2365	-14.1814	0.14139	0.145314	0.0845026	8	0.98857
Agfg1|A0A087WNV1	-13.22	-13.2132	-13.116	-13.0676	-13.2513	-13.3006	-13.1541	-13.2334	-0.080652	0.145335	0.0482051	8	0.98857
Apoa2|P09813	-16.9878	-16.7578	-16.581	-17.539	-18.1642	-17.7044	-17.2411	-16.9854	-0.557378	0.145478	0.333283	8	0.98857
Gna15|P30678	-17.5492	-17.9137	-17.8347	-17.8522	-17.6284	-17.797	-17.4839	-17.5248	0.178936	0.145699	0.107065	8	0.98857
Cd47|A0A2R8W6P0	-11.8268	-11.9947	-11.8837	-11.7984	-11.9012	-11.9358	-11.9756	-12.0862	-0.0987772	0.145821	0.0591241	8	0.98857
Cops7a|D3Z440	-15.6821	-15.6839	-15.4234	-15.5617	-15.3973	-15.544	-15.4137	-15.5163	0.119975	0.145823	0.0718124	8	0.98857
Nedd4|P46935	-12.1737	-12.0876	-12.0446	-12.1698	-11.9941	-12.0602	-12.1174	-12.0296	0.0686189	0.146117	0.0411087	8	0.98857
Dctn5|Q9QZB9	-14.7195	-14.7115	-14.6076	-14.6642	-14.7655	-14.7078	-14.7007	-14.7264	-0.0493795	0.146203	0.0295902	8	0.98857
Mettl9|A0A140LJ45	-18.9689	-18.4027	-18.4218	-18.481	-18.4808	-18.1805	-18.39	-18.2022	0.255255	0.146295	0.153001	8	0.98857
Ubl7|Q52L66	-15.7171	-15.7338	-15.6488	-15.8318	-15.662	-15.6669	-15.6477	-15.6946	0.0650759	0.146428	0.0390221	8	0.98857
Bpnt1|Q9Z0S1	-17.7928	-17.7639	-17.6544	-17.4744	-17.7845	-17.7399	-17.805	-17.8693	-0.128312	0.14654	0.0769664	8	0.98857
Isg15|Q64339	-15.0045	-13.7145	-13.769	-16.1379	-14.2674	-13.8635	-13.2415	-12.8962	1.08935	0.14658	0.653514	8	0.98857
Syt17|A0A140LJ89	-13.0844	-12.867	-12.8992	-12.7836	-13.0093	-13.0922	-12.9161	-13.2372	-0.155168	0.14669	0.0931173	8	0.98857
Sar1b|Q9CQC9	-16.2386	-16.2244	-16.1912	-16.13	-16.0987	-16.2106	-16.144	-16.025	0.0764529	0.146742	0.045887	8	0.98857
Gdpgp1|Q3TLS3	-18.3531	-18.3714	-18.2698	-18.3717	-18.5353	-18.728	-18.2298	-18.5918	-0.1797	0.14713	0.10798	8	0.98857
Cacnb1|A0A0R4J194	-13.2322	-13.4043	-13.2872	-13.2266	-13.2884	-13.4174	-13.3672	-13.4197	-0.0855828	0.147155	0.0514298	8	0.98857
Slc1a3|P56564	-10.8722	-10.8065	-10.7604	-10.9555	-10.5548	-10.6787	-10.7169	-10.8963	0.136994	0.147236	0.0823446	8	0.98857
Tubb5|P99024	-11.5985	-11.7341	-11.6117	-11.3728	-11.7283	-11.6944	-11.6767	-11.7255	-0.126979	0.147238	0.076325	8	0.98857
Pacs1|Q8K212	-12.1961	-12.2889	-12.2178	-12.0633	-12.2779	-12.2495	-12.2494	-12.3236	-0.0835532	0.147409	0.0502478	8	0.98857
Zc3hav1|Q3UPF5	-16.6583	-16.3807	-16.2916	-17.0095	-16.4993	-16.4268	-16.0768	-15.925	0.353046	0.147447	0.212341	8	0.98857
Ybx3|Q9JKB3	-19.3531	-18.6357	-18.8693	-19.2359	-18.9048	-18.6064	-18.7679	-18.6209	0.298499	0.147528	0.179577	8	0.98857
Dennd4a|E9Q8V6	-16.1417	-16.082	-16.135	-16.2191	-16.305	-16.2542	-16.0895	-16.3607	-0.1079	0.147592	0.0649247	8	0.98857
Lmtk3|A0A0R4J0W7	-13.3768	-13.4703	-13.2482	-13.3621	-13.3973	-13.4224	-13.4679	-13.6267	-0.114229	0.147637	0.0687425	8	0.98857
Nmd3|Q99L48	-17.8221	-17.4282	-17.4027	-17.5114	-17.3746	-17.3319	-17.4313	-17.3715	0.163796	0.14786	0.0986362	8	0.98857
Sdc4|Q3UKZ1	-14.7265	-14.2352	-14.4967	-14.7982	-14.3413	-14.2528	-14.5259	-13.7551	0.345362	0.147954	0.208032	8	0.98857
Papss1|Q3TUA8	-14.1204	-14.0448	-13.9296	-14.1448	-14.0323	-14.0118	-13.8593	-13.5993	0.184218	0.148034	0.110991	8	0.98857
Prkcb|P68404-2	-10.7299	-10.9258	-10.9417	-10.8571	-10.8954	-10.9214	-10.9828	-11.143	-0.122006	0.148233	0.0735519	8	0.98857
Gm3839|S4R1W1	-13.7198	-13.6849	-13.7226	-13.7938	-13.6833	-13.5729	-13.7311	-13.6672	0.0666277	0.149018	0.0402599	8	0.98857
Gmds|Q8K0C9	-15.6036	-15.474	-15.4307	-15.3671	-15.5606	-15.5572	-15.5186	-15.581	-0.085496	0.149094	0.0516726	8	0.98857
Dym|Q8CHY3	-17.1013	-17.3227	-17.4774	-17.3141	-16.9642	-17.2134	-17.1748	-17.2161	0.161755	0.149349	0.0978359	8	0.98857
Ap1b1|Q8CC13	-10.3588	-10.3704	-10.3563	-10.3528	-10.3863	-10.3627	-10.3748	-10.4575	-0.0357484	0.149384	0.0216242	8	0.98857
Ndufv3|Q3U422	-13.5027	-13.5276	-13.4736	-13.5525	-13.3694	-13.4234	-13.3357	-13.5694	0.0896279	0.149741	0.054273	8	0.98857
Eno2|P17183	-10.1508	-10.1595	-10.1829	-9.95838	-10.2202	-10.1368	-10.2557	-10.2203	-0.0953453	0.149879	0.0577585	8	0.98857
Dhodh|E9Q1V3	-16.139	-15.9047	-15.933	-16.1847	-15.8369	-15.9562	-15.9875	-15.8498	0.132737	0.149885	0.0804112	8	0.98857
Sumo2|H7BWX9	-14.6508	-14.7288	-14.4724	-14.7546	-14.4593	-14.5002	-14.5463	-14.6219	0.119728	0.150262	0.0726107	8	0.98857
Emc8|O70378	-15.8126	-15.9688	-15.6422	-16.1248	-15.7661	-15.4684	-15.7257	-15.7599	0.20709	0.150303	0.125607	8	0.98857
Rap2b|P61226	-11.5712	-11.6964	-11.6831	-11.5988	-11.6733	-11.7084	-11.6628	-11.7382	-0.0582476	0.150416	0.0353409	8	0.98857
Gpx4|O70325	-12.6128	-12.653	-12.5994	-12.6473	-12.6463	-12.6329	-12.6628	-12.7051	-0.0336221	0.150706	0.0204171	8	0.98857
Stat2|Q9WVL2	-16.7439	-16.3575	-16.1495	-17.0071	-16.3886	-16.395	-16.1113	-15.7348	0.407056	0.150838	0.247281	8	0.98857
Clic5|Q8BXK9	-17.2556	-17.0384	-17.2555	-17.1725	-17.3409	-17.3021	-17.1748	-17.3228	-0.104628	0.150958	0.0635827	8	0.98857
Galm|Q8K157	-17.5284	-17.296	-17.5145	-17.9005	-17.4283	-17.2528	-17.441	-17.1995	0.229448	0.151255	0.139557	8	0.98857
Ano8|A0A1L1SR96	-14.5327	-14.5922	-14.543	-14.7561	-14.5589	-14.5345	-14.5195	-14.3626	0.112153	0.151255	0.0682143	8	0.98857
Actr1b|Q8R5C5	-12.4906	-12.6168	-12.5641	-12.747	-12.4773	-12.4832	-12.5547	-12.5278	0.0938744	0.151393	0.05712	8	0.98857
Syt3|G3X9Y1	-12.1989	-12.4122	-12.4335	-12.2522	-12.5135	-12.371	-12.3731	-12.4977	-0.114624	0.151897	0.0698482	8	0.98857
Pusl1|A2ADA5	-16.0987	-15.9421	-16.2356	-16.0313	-16.1509	-16.1887	-16.156	-16.2399	-0.106892	0.151963	0.0651487	8	0.98857
Rhoc|Q62159	-16.2485	-15.8814	-15.8125	-16.3563	-15.9003	-15.9116	-15.774	-15.8052	0.226893	0.152155	0.138365	8	0.98857
Aldh1l1|Q8R0Y6	-10.1451	-9.77711	-9.86068	-10.0857	-9.83882	-9.82156	-9.88932	-9.63788	0.170232	0.152181	0.10382	8	0.98857
Srsf9|Q9D0B0	-16.7661	-16.4824	-16.4543	-16.9904	-16.5918	-16.5147	-16.3868	-16.175	0.256197	0.152309	0.156305	8	0.98857
Xrcc4|A0A0R4J024	-17.7722	-17.7762	-17.662	-17.9276	-17.7845	-17.5919	-17.588	-17.7004	0.118286	0.152317	0.0721676	8	0.98857
Cisd3|B3DFI8	-17.0484	-16.7782	-16.9002	-16.5849	-16.8434	-17.0094	-17.1348	-17.0935	-0.192348	0.152323	0.117356	8	0.98857
Fkbp4|P30416	-11.2538	-11.3188	-11.0779	-11.2705	-11.1691	-11.1474	-11.1568	-11.0776	0.0925381	0.152517	0.0564916	8	0.98857
Sec62|Q8BU14	-14.1506	-14.0663	-14.0871	-14.433	-14.0003	-13.9876	-14.1427	-14.0008	0.151416	0.152563	0.0924469	8	0.98857
Psmd7|P26516	-14.3474	-14.2843	-14.3784	-14.407	-14.3209	-14.2874	-14.3406	-14.193	0.068783	0.152581	0.0419976	8	0.98857
Slc43a2|Q8CGA3	-14.7245	-14.7432	-14.7463	-14.7361	-14.0977	-14.1368	-14.6799	-14.8215	0.303539	0.152638	0.185366	8	0.98857
Zer1|Q80ZJ6	-13.722	-13.7762	-13.7123	-13.6692	-13.8176	-13.8111	-13.7704	-13.704	-0.0558679	0.152721	0.0341258	8	0.98857
Canx|Q3TXE5	-9.49488	-9.37807	-9.34247	-9.54669	-9.36849	-9.36618	-9.39523	-9.26898	0.0908086	0.152879	0.055494	8	0.98857
Hsd17b11|Q9EQ06	-12.9511	-12.6617	-12.7485	-12.935	-12.5855	-12.5863	-12.7679	-12.7748	0.145447	0.153044	0.0889271	8	0.98857
Chmp5|Q9D7S9	-14.4725	-14.609	-14.6791	-14.7247	-14.4938	-14.574	-14.5476	-14.4837	0.0965317	0.153485	0.0590954	8	0.98857
Ifggd1|J7PDL1	-14.9451	-14.2745	-14.2279	-15.6528	-14.4696	-14.513	-13.7886	-13.7473	0.64547	0.153543	0.395214	8	0.98857
Seh1l|Q8R2U0	-14.9217	-14.9612	-14.8737	-14.9791	-14.92	-15.0076	-14.9911	-15.0601	-0.0607518	0.153576	0.0372012	8	0.98857
Fxyd1|Q9Z239	-13.4765	-12.7031	-13.1916	-13.5507	-13.0333	-12.9239	-12.9265	-12.7061	0.333021	0.153671	0.203981	8	0.98857
Pck2|A0A0R4J0G0	-13.3273	-13.3364	-13.3391	-13.2892	-13.4275	-13.2838	-13.4028	-13.573	-0.0987472	0.153691	0.0604878	8	0.98857
Cers2|Q924Z4	-16.9713	-16.7968	-17.2244	-16.9028	-16.9138	-16.8222	-16.8176	-16.6413	0.1751	0.153735	0.107271	8	0.98857
Rplp2|P99027	-12.9024	-12.7456	-12.8948	-12.7555	-12.7451	-12.6283	-12.7831	-12.777	0.0912147	0.154045	0.055931	8	0.98857
ARHGAP18|A0A2X0SYS9	-18.6137	-17.7844	-18.1271	-19.0862	-18.1913	-17.955	-17.8912	-17.4908	0.520761	0.154107	0.319377	8	0.98857
Plxnb1|Q8CJH3	-12.8862	-12.7621	-12.8816	-12.9938	-13.0449	-12.9652	-12.9301	-12.9367	-0.0883058	0.154175	0.0541677	8	0.98857
Vps41|Q5KU39	-14.6937	-14.4473	-14.5658	-14.5157	-14.8226	-14.728	-14.7158	-14.5069	-0.137701	0.154284	0.0844942	8	0.98857
Prdx3|P20108	-10.7576	-10.6313	-10.7628	-10.7718	-10.631	-10.5913	-10.6875	-10.724	0.0724219	0.15453	0.04447	8	0.98857
Tnpo1|Q8BFY9	-14.5254	-14.3726	-14.4469	-14.5578	-14.4195	-14.3704	-14.4594	-14.2297	0.105883	0.154799	0.0650668	8	0.98857
Gm45713|A0A1B0GS68	-13.4146	-13.496	-13.2869	-13.6013	-13.2287	-13.135	-13.357	-13.4516	0.156633	0.154936	0.0962916	8	0.98857
Avl9|Q80U56	-13.4505	-13.3195	-13.3114	-13.086	-13.4731	-13.3842	-13.4285	-13.3913	-0.127446	0.154956	0.0783531	8	0.98857
Myo7a|P97479	-19.1064	-19.2022	-19.1167	-19.1485	-19.305	-18.7763	-18.776	-18.8869	0.207376	0.155064	0.127533	8	0.98857
Tmem205|A0A1L1SSA8	-15.1798	-14.767	-14.9782	-15.3163	-14.9183	-14.8472	-14.8967	-14.7706	0.202116	0.155136	0.124324	8	0.98857
Cmpk2|Q3U5Q7	-13.2378	-12.6835	-12.7487	-13.607	-12.9616	-12.8031	-12.4088	-12.4282	0.418833	0.155269	0.257729	8	0.98857
Pex13|Q9D0K1	-17.955	-17.8649	-17.9688	-17.7281	-17.8434	-17.797	-17.7597	-17.716	0.100181	0.155281	0.0616485	8	0.98857
Tubgcp2|Q3TIB7	-15.0281	-15.1763	-14.9624	-14.6684	-15.1703	-15.1785	-15.0712	-15.1265	-0.177798	0.155317	0.109423	8	0.98857
Ate1|J3QNU1	-13.618	-13.6262	-13.6516	-13.7767	-13.5898	-13.5967	-13.5896	-13.6427	0.0634461	0.155361	0.0390519	8	0.98857
Snrpf|P62307	-19.6358	-20.0859	-19.1376	-19.8961	-18.8011	-19.3903	-19.3528	-19.5214	0.422437	0.155434	0.260071	8	0.98857
Scamp5|Q9JKD3	-11.6122	-11.6882	-11.6437	-11.6485	-11.6234	-11.7091	-11.7122	-11.7837	-0.0589586	0.155461	0.0363003	8	0.98857
Mib1|A2RRJ6	-16.551	-16.6772	-16.6413	-16.6718	-16.5129	-16.496	-16.6924	-16.3808	0.114782	0.155563	0.0706911	8	0.98857
Mmgt1|Q8K273	-15.3965	-15.3885	-15.2216	-15.4945	-15.3996	-15.2232	-15.1815	-15.2084	0.122088	0.155804	0.0752425	8	0.98857
Asph|A2AL79	-16.8716	-17.0632	-16.9502	-16.7909	-17.1482	-17.0239	-16.9547	-17.0092	-0.11504	0.156233	0.0709868	8	0.98857
Mrpl50|Q8VDT9	-15.7449	-15.8358	-15.7548	-15.7663	-15.8859	-15.8445	-15.7832	-15.7927	-0.0511372	0.156241	0.0315555	8	0.98857
Fibp|Q9JI19	-14.1791	-14.2129	-14.132	-13.9978	-14.2714	-14.1819	-14.151	-14.3012	-0.0959049	0.156323	0.0591944	8	0.98857
Rpl28|Q5M9N5	-12.7556	-12.5561	-12.5804	-12.7108	-12.6013	-12.534	-12.6173	-12.4444	0.101453	0.156355	0.0626246	8	0.98857
Fn3krp|Q8K274	-12.785	-12.8373	-12.8556	-12.6336	-12.8563	-12.8013	-12.9097	-12.9115	-0.0918443	0.156689	0.0567476	8	0.98857
Cadps|Q80TJ1-4	-9.98316	-10.1497	-10.167	-9.97166	-10.1458	-10.1262	-10.1891	-10.1602	-0.0874453	0.156774	0.0540428	8	0.98857
Lgals9|G3X9T7	-16.3623	-15.5712	-15.7793	-16.6547	-15.9842	-15.836	-15.3331	-15.1109	0.525819	0.156874	0.325059	8	0.98857
Clvs2|Q8BG92	-14.6377	-14.8687	-14.8093	-14.7163	-14.9098	-14.8237	-14.7684	-14.963	-0.108226	0.157048	0.0669383	8	0.98857
Gpc5|Q8CAL5	-16.1443	-16.254	-16.4575	-16.3111	-16.3183	-16.4643	-16.4906	-16.3855	-0.122932	0.157097	0.0760445	8	0.98857
Edf1|Q9JMG1	-15.7722	-15.9456	-15.8858	-15.8652	-15.722	-15.8871	-15.6818	-15.8031	0.0937114	0.157194	0.0579852	8	0.98857
Commd9|Q8K2Q0	-15.6219	-15.4266	-15.543	-15.3787	-15.7309	-15.5767	-15.5316	-15.5846	-0.113353	0.157224	0.0701445	8	0.98857
Maco1|Q7TQE6	-17.9596	-18.0657	-17.768	-17.651	-18.091	-17.9879	-17.8956	-18.23	-0.190068	0.157394	0.117675	8	0.98857
Wdr7|Q920I9	-11.0717	-11.1173	-11.1682	-10.8817	-11.1615	-11.1213	-11.1861	-11.1855	-0.103857	0.157744	0.064364	8	0.98857
Nceh1|Q8BLF1	-12.678	-12.6299	-12.5237	-12.4392	-12.7008	-12.6338	-12.633	-12.6643	-0.0902461	0.157918	0.0559567	8	0.98857
Ap3m2|Q8R2R9	-12.0557	-12.0786	-12.0538	-12.0249	-12.1358	-12.0263	-12.1078	-12.1129	-0.042441	0.157985	0.0263204	8	0.98857
Ube4b|Q9ES00	-13.9141	-13.9193	-13.8172	-13.9668	-13.8221	-13.8515	-13.8837	-13.8415	0.0546709	0.158023	0.0339086	8	0.98857
Lzts3|A2AHG0	-15.1562	-15.3175	-15.1871	-15.2781	-15.2851	-15.3755	-15.2383	-15.5632	-0.13079	0.158083	0.0811342	8	0.98857
Mtmr10|Q7TPM9	-16.5061	-16.4331	-16.425	-16.3857	-16.6583	-16.4994	-16.4873	-16.4461	-0.0852637	0.158251	0.0529178	8	0.98857
Gbp9|Q8BTS3	-18.3902	-17.5881	-17.7968	-18.5777	-17.8094	-17.685	-17.7158	-17.599	0.385901	0.158272	0.239519	8	0.98857
Cd151|O35566	-15.4976	-15.0122	-15.2851	-15.6804	-15.2259	-15.049	-15.2482	-14.853	0.274785	0.158297	0.170564	8	0.98857
Atp11b|Q3U2B7	-17.2786	-17.2641	-17.5386	-17.2615	-17.6545	-17.384	-17.6134	-17.353	-0.165525	0.15855	0.102818	8	0.98857
Atp9a|A2AQC3	-12.7302	-12.6211	-12.7061	-12.8483	-12.9224	-12.8117	-12.8	-12.7521	-0.0951522	0.158562	0.0591073	8	0.98857
Palm3|A2TJV2	-16.558	-16.6926	-16.6394	-16.793	-16.8073	-16.726	-16.6944	-17.0044	-0.137287	0.158674	0.085308	8	0.98857
Ncbp1|Q3UYV9	-14.3642	-14.3988	-14.2233	-14.3111	-14.3153	-14.2214	-14.1563	-14.2738	0.0826302	0.15883	0.0513679	8	0.98857
Chd4|Q5DTP7	-13.2426	-13.2666	-13.156	-13.2775	-13.2241	-13.2115	-13.15	-13.1114	0.0614311	0.159099	0.0382186	8	0.98857
Sorbs1|A0A286YCI8	-12.2542	-12.0374	-12.0977	-12.2925	-12.0199	-12.049	-12.1143	-12.0839	0.103638	0.159348	0.0645227	8	0.98857
Psmb4|P99026	-12.5004	-12.5309	-12.3768	-12.5266	-12.3886	-12.4746	-12.378	-12.4221	0.0678483	0.15975	0.0422891	8	0.98857
Gid8|Q9D7M1	-14.3143	-14.4436	-14.3374	-14.1511	-14.3961	-14.3872	-14.3794	-14.5721	-0.122095	0.159858	0.0761238	8	0.98857
Dop1b|Q3UHQ6	-14.5655	-14.4824	-14.5601	-14.5303	-14.639	-14.5497	-14.7051	-14.5313	-0.0717087	0.159945	0.0447201	8	0.98857
Cdh5|P55284	-16.2092	-16.4138	-16.1232	-16.56	-16.0397	-16.155	-16.2944	-16.0923	0.181206	0.16026	0.113108	8	0.98857
Atat1|Q8K341	-13.8768	-13.8382	-13.7865	-13.6477	-13.8471	-13.9734	-13.792	-13.9683	-0.107917	0.160465	0.0673999	8	0.98857
Ubxn4|A0A0R4J078	-14.6132	-14.427	-14.3988	-14.5979	-14.4	-14.418	-14.4835	-14.3097	0.106429	0.16057	0.0664905	8	0.98857
Chtop|Q2VPR3	-14.6971	-14.6195	-14.4862	-14.6272	-14.5039	-14.4276	-14.4301	-14.6413	0.10673	0.160674	0.0666986	8	0.98857
Eif2s1|Q6ZWX6	-11.9764	-11.858	-11.8807	-12.0068	-11.8254	-11.9075	-11.8931	-11.8262	0.0674041	0.160951	0.0421555	8	0.98857
Vps26b|Q8C0E2	-12.2546	-12.2832	-12.2155	-12.2575	-12.2439	-12.2963	-12.2897	-12.3068	-0.0314719	0.161045	0.0196883	8	0.98857
Slc33a1|Q99J27	-15.4276	-15.4083	-15.3101	-15.3834	-15.3477	-15.2896	-15.3543	-15.3469	0.0476779	0.161132	0.0298338	8	0.98857
Kbtbd4|Q8R179	-18.7681	-18.5845	-18.7278	-18.8265	-18.7438	-18.461	-18.6207	-18.5846	0.124211	0.161263	0.0777519	8	0.98857
Ncf2|O70145	-17.1941	-16.7338	-17.0116	-17.3779	-17.0141	-16.9713	-16.5613	-16.6154	0.288812	0.161276	0.180793	8	0.98857
Dglucy|E9QMK9	-15.7681	-15.6506	-15.7813	-15.7888	-15.7691	-15.6812	-15.6207	-15.5963	0.0803897	0.161472	0.0503512	8	0.98857
Slitrk1|Q810C1	-14.6855	-14.7726	-14.5283	-14.5943	-14.6869	-14.7585	-14.7114	-15.0189	-0.148771	0.161576	0.093208	8	0.98857
Rab5b|P61021	-12.5484	-12.6057	-12.5633	-12.3513	-12.6154	-12.5726	-12.5844	-12.7054	-0.102271	0.161623	0.0640838	8	0.98857
Vps16|Q920Q4	-13.7314	-13.5592	-13.6464	-13.7383	-13.7536	-13.7171	-13.7434	-13.7343	-0.0682686	0.161825	0.0428018	8	0.98857
Xab2|Q3UKP5	-16.6966	-16.7238	-16.4234	-16.5029	-17.0117	-16.6359	-16.6449	-16.7824	-0.182012	0.162393	0.114298	8	0.98857
Ift140|E9Q682	-14.9831	-14.8682	-14.8924	-14.923	-14.8881	-14.9009	-14.7511	-14.8584	0.0670295	0.162525	0.042108	8	0.98857
Nos1ap|Q9D3A8	-15.2635	-15.2576	-15.2792	-15.268	-15.3236	-15.4462	-15.2567	-15.3012	-0.0648709	0.163032	0.0408101	8	0.98857
Arpc1a|Q9R0Q6	-10.4318	-10.6518	-10.5322	-10.2976	-10.5943	-10.5957	-10.5629	-10.6513	-0.1227	0.164013	0.0774032	8	0.98857
Cnot4|Q8BT14	-15.1961	-15.0859	-15.1238	-15.0767	-15.137	-15.1188	-15.3316	-15.2598	-0.0911707	0.164254	0.0575523	8	0.98857
Tiam1|Q60610	-16.1777	-16.2612	-16.0495	-16.289	-15.9138	-16.2037	-16.0309	-16.1115	0.129381	0.164453	0.0817183	8	0.98857
Stat5b|P42232	-16.7024	-16.4658	-16.3378	-17.0216	-16.6507	-16.3184	-16.11	-16.2527	0.298923	0.164671	0.188918	8	0.98857
Pcyox1l|Q8C7K6	-14.6307	-14.5365	-14.5526	-14.5217	-14.6302	-14.5436	-14.624	-14.6753	-0.0579085	0.164775	0.0366086	8	0.98857
Spag9|B8X349	-12.094	-12.1283	-12.0465	-12.1047	-12.1536	-12.0911	-12.1382	-12.128	-0.034377	0.164813	0.0217348	8	0.98857
Emd|O08579	-15.3035	-15.3885	-15.2569	-15.5706	-15.2322	-15.2141	-15.2937	-15.316	0.115887	0.165005	0.0733084	8	0.98857
Klc1|Q5UE59	-17.7845	-18.4218	-18.1115	-18.5494	-17.8136	-17.9926	-17.8691	-18.0557	0.284035	0.165082	0.179716	8	0.98857
Armc6|Q8BNU0	-15.4195	-15.4575	-15.4178	-15.4603	-15.6173	-15.5293	-15.6143	-15.3691	-0.0937117	0.165153	0.0593054	8	0.98857
Alkbh5|Q3TSG4	-18.3715	-18.6209	-18.7438	-18.7045	-18.2301	-18.341	-18.4217	-16.5026	0.736348	0.165386	0.466301	8	0.98857
Gabrb2|P63137-2	-12.789	-12.8131	-12.5716	-12.4313	-12.9878	-12.7087	-12.6933	-13.0041	-0.197191	0.165446	0.124894	8	0.98857
Serhl|Q9EPB5	-16.6173	-16.2931	-16.2655	-16.326	-16.2584	-16.1791	-16.3301	-16.1655	0.142203	0.165453	0.0900681	8	0.98857
Txndc5|E9PXX7	-14.725	-14.4023	-14.4695	-14.7232	-14.5023	-14.4507	-14.3555	-14.4457	0.141442	0.165724	0.0896544	8	0.98857
Alg2|Q9DBE8	-12.2905	-12.318	-12.4138	-12.3711	-12.3798	-12.3637	-12.4181	-12.5499	-0.0795047	0.165868	0.050415	8	0.98857
Fxr1|Q61584	-12.7899	-12.7471	-12.6884	-12.7757	-12.7515	-12.7259	-12.6152	-12.6704	0.0595255	0.165942	0.0377537	8	0.98857
Sh3bgrl2|Q8BG73	-14.6238	-14.7558	-14.7052	-14.542	-14.8327	-14.7774	-14.6944	-14.6897	-0.0918319	0.166011	0.058255	8	0.98857
Tbc1d22a|Q8R5A6	-15.6649	-15.766	-15.681	-15.668	-15.7358	-15.731	-15.7109	-15.8433	-0.0602959	0.166012	0.0382498	8	0.98857
Mapk8ip1|Q3UI81	-15.8585	-15.4916	-15.7209	-15.4719	-15.8295	-15.8553	-15.9935	-15.6237	-0.18977	0.166467	0.120537	8	0.98857
Gstt3|Q99L20	-15.6442	-15.2821	-15.373	-15.3936	-15.1174	-14.9938	-15.3376	-15.4396	0.201116	0.166524	0.127764	8	0.98857
Borcs7|Q9CRC6	-16.4108	-16.3807	-16.3078	-16.1028	-16.7082	-16.3547	-16.401	-16.4091	-0.167713	0.166567	0.106557	8	0.98857
Gba2|Q69ZF3	-15.0509	-14.9052	-14.9723	-15.1235	-15.192	-15.0898	-15.0568	-15.0689	-0.0888897	0.166638	0.0564872	8	0.98857
Bzw1|A0A087WQS2	-12.3636	-12.3293	-12.2662	-12.4077	-12.3142	-12.3154	-12.2827	-12.1865	0.0669919	0.166676	0.0425762	8	0.98857
Ccdc28a|G3UX80	-17.6545	-17.712	-17.7968	-17.1645	-18.1482	-17.6028	-17.8218	-17.8958	-0.285199	0.16676	0.181298	8	0.98857
Elp6|Q8BK75	-19.1696	-18.7358	-18.6507	-18.2701	-18.9596	-19.2471	-19.2355	-18.7599	-0.343964	0.16699	0.218795	8	0.98857
Ctnnd1|E9Q8Z5	-13.6491	-13.6119	-13.4965	-13.6926	-13.512	-13.5669	-13.5664	-13.5261	0.0696928	0.167031	0.0443364	8	0.98857
Dnajb14|Q149L6	-14.1152	-14.1813	-14.1131	-14.1618	-14.1469	-14.2305	-14.1573	-14.1984	-0.0404433	0.167142	0.0257367	8	0.98857
Cacna1c|A0A087WS40	-13.3632	-13.5222	-13.519	-13.3654	-13.4332	-13.5903	-13.5221	-13.5931	-0.0922272	0.167507	0.0587498	8	0.98857
Tjp1|P39447	-12.811	-12.7045	-12.6282	-12.8317	-12.7241	-12.7089	-12.5948	-12.5287	0.10473	0.167508	0.0667141	8	0.98857
Ada|P03958	-19.8095	-19.0757	-19.1063	-19.329	-19.036	-19.341	-18.7041	-18.8781	0.340349	0.167532	0.216821	8	0.98857
Adrm1|Q9JKV1	-13.4226	-13.3788	-13.3104	-13.571	-13.2618	-13.3633	-13.3303	-13.3528	0.0936515	0.167737	0.0596952	8	0.98857
Pars2|Q8CFI5	-15.0385	-15.1186	-15.0726	-14.8994	-15.0477	-15.0994	-15.1335	-15.2895	-0.110246	0.167835	0.0702916	8	0.98857
Vti1a|Q5FWJ7	-18.2991	-18.0213	-18.3469	-17.7361	-18.1535	-18.0962	-18.9408	-18.9228	-0.427515	0.167945	0.272662	8	0.98857
Psmb8|P28063	-14.2403	-13.3531	-13.5043	-14.7883	-13.7635	-13.6817	-13.0776	-12.8267	0.634151	0.168454	0.405023	8	0.98857
Ctdspl2|Q8BG15	-16.8826	-16.7318	-16.8114	-16.7461	-16.662	-16.5301	-16.6543	-16.8541	0.11783	0.168491	0.075264	8	0.98857
Isca1|Q9D924	-13.8829	-13.8514	-13.8557	-13.8775	-13.9067	-13.8556	-13.8876	-13.9479	-0.0325929	0.168612	0.0208257	8	0.98857
Nans|Q99J77	-14.1686	-14.1422	-14.0439	-14.3979	-14.068	-14.0969	-14.0546	-14.061	0.118042	0.168776	0.075459	8	0.98857
Grm3|Q9QYS2	-12.9547	-13.3759	-12.8134	-12.7525	-13.1684	-13.1625	-13.106	-13.741	-0.32038	0.169368	0.205139	8	0.98857
Jpt1|P97825	-15.4028	-15.5291	-15.4477	-15.1379	-15.59	-15.4659	-15.5533	-15.4708	-0.140638	0.16938	0.0900537	8	0.98857
Kmt2d|A0A0A0MQ73	-18.9783	-19.2469	-18.681	-18.3656	-19.2023	-19.1483	-18.8604	-19.5077	-0.361724	0.169496	0.231694	8	0.98857
Erap1|Q8C9W5	-15.1463	-14.6478	-14.7685	-15.3725	-14.916	-14.7404	-14.6458	-14.3588	0.318532	0.169514	0.204038	8	0.98857
Pelo|Q80X73	-15.9538	-16.0225	-15.9607	-16.1405	-16.0446	-15.9354	-15.868	-15.8316	0.0994489	0.16962	0.0637215	8	0.98857
Tmem68|Q9D850	-17.2301	-16.7823	-16.8031	-16.7421	-16.7358	-16.5794	-16.5613	-16.8498	0.207829	0.169681	0.133188	8	0.98857
Ctps2|P70303	-14.7294	-14.6605	-14.7253	-14.7089	-14.7024	-14.6932	-14.6538	-14.6063	0.0421394	0.16984	0.027017	8	0.98857
Trim46|D3YXA6	-13.799	-13.8935	-13.7721	-13.3885	-13.9186	-13.858	-13.9003	-13.8754	-0.174796	0.17012	0.112154	8	0.98857
Stxbp2|F8WGM5	-18.3592	-17.8519	-18.2931	-18.4221	-18.2078	-18.0559	-17.918	-17.4976	0.311772	0.170153	0.20006	8	0.98857
Ptpn3|A2ALK8	-17.1509	-17.3078	-17.4059	-16.8308	-17.6321	-17.3872	-17.494	-17.1723	-0.247514	0.170272	0.158879	8	0.98857
Add3|Q8BJH2	-10.9697	-10.8566	-10.9834	-11.1422	-10.883	-10.8829	-10.9251	-10.8897	0.0928509	0.170311	0.0596073	8	0.98857
Agtpbp1|Q641K1	-15.4429	-15.5068	-15.4908	-15.1294	-15.5457	-15.4717	-15.549	-15.573	-0.142366	0.170377	0.0914111	8	0.98857
Cadps|A0A286YE00	-16.2527	-16.1574	-16.2174	-16.1631	-16.3424	-16.4544	-16.3226	-16.1232	-0.112968	0.170521	0.072564	8	0.98857
Yipf5|Q9EQQ2	-16.7299	-17.0068	-16.6172	-16.9738	-16.6118	-16.732	-16.6675	-16.7062	0.152567	0.170765	0.0980654	8	0.98857
Eif4g1|E9Q9E1	-11.2426	-11.1952	-11.1771	-11.1671	-11.1772	-11.1678	-11.1808	-11.1236	0.0331466	0.171081	0.0213242	8	0.98857
rps14|O70569	-12.6444	-12.5876	-12.4699	-12.7447	-12.538	-12.5305	-12.5295	-12.4845	0.0910413	0.171344	0.0586118	8	0.98857
Jchain|P01592	-20.4284	-18.3714	-20.2132	-21.5921	-19.76	-19.6508	-17.5737	-18.3348	1.32146	0.17137	0.850811	8	0.98857
Hm13|Q9D8V0	-14.5677	-14.1108	-14.2063	-14.7361	-14.3322	-14.1951	-14.0637	-14.0077	0.25556	0.17145	0.164576	8	0.98857
Rxrb|Q3TWJ1	-17.5146	-17.5248	-17.5456	-17.6852	-17.305	-17.5634	-17.4185	-17.5387	0.111187	0.171471	0.0716062	8	0.98857
Thoc1|Q8R3N6	-15.2585	-15.3235	-15.1521	-15.097	-15.2023	-15.1345	-15.0042	-15.0796	0.10263	0.171548	0.0661092	8	0.98857
1|Q8K039	-17.0987	-17.0632	-17.1776	-17.2644	-17.1038	-16.9998	-17.1533	-16.916	0.107755	0.171753	0.0694502	8	0.98857
Psat1|Q3ULZ3	-11.6304	-11.46	-11.6488	-11.4632	-11.8403	-11.6751	-11.6828	-11.5205	-0.129058	0.17176	0.0831815	8	0.98857
Nacc1|Q7TSZ8	-18.7279	-18.9047	-18.8869	-18.7521	-18.5562	-18.6966	-18.7925	-18.7844	0.110455	0.171902	0.0712194	8	0.98857
Snx2|Q9CWK8	-12.1499	-12.0522	-12.0047	-12.1353	-12.0218	-12.0298	-12.0229	-12.05	0.0544398	0.171927	0.035104	8	0.98857
Rras|P10833	-14.1187	-14.0372	-13.9738	-14.3156	-14.0583	-14.0239	-13.9483	-13.9067	0.127022	0.172	0.0819233	8	0.98857
Itpkb|B2RXC2	-17.0214	-16.7538	-16.8114	-17.1092	-16.7845	-16.7846	-16.8845	-16.6154	0.156719	0.172343	0.101171	8	0.98857
Acsl1|D3Z041	-11.8738	-11.9023	-11.8714	-11.8739	-11.8729	-11.8958	-11.9462	-11.9122	-0.0264457	0.172445	0.017077	8	0.98857
Krt18|P05784	-13.1056	-14.1987	-13.4814	-14.1521	-14.3157	-13.6096	-14.4374	-15.5043	-0.732302	0.172517	0.472969	8	0.98857
Gabrd|Q8VBV6	-17.5883	-17.8262	-17.4841	-17.0989	-17.7279	-17.6433	-17.6809	-18.4028	-0.364343	0.173025	0.235644	8	0.98857
Cntn2|Q3UH39	-12.7624	-12.9875	-12.8965	-12.8146	-13.0267	-12.9014	-12.9993	-12.8997	-0.0915065	0.173266	0.059222	8	0.98857
Rack1|P68040	-11.6415	-11.571	-11.4098	-11.5439	-11.5044	-11.4199	-11.4343	-11.4834	0.0810281	0.173325	0.052449	8	0.98857
Vti1a|O89116	-14.8142	-14.7932	-14.7793	-14.89	-14.7788	-14.7753	-14.8019	-14.7584	0.0405417	0.173352	0.0262443	8	0.98857
Polr2j|Q6PI63	-15.7092	-15.5473	-15.4551	-15.5885	-15.5775	-15.4851	-15.4249	-15.4123	0.100098	0.173386	0.0648038	8	0.98857
Caskin2|Q8VHK1	-17.4544	-17.2384	-17.9688	-16.8652	-18.1913	-17.6471	-17.8956	-17.4976	-0.42617	0.173519	0.276003	8	0.98857
Ppib|P24369	-10.2017	-9.99768	-10.1478	-9.98412	-10.0563	-9.99255	-9.9899	-9.90926	0.095838	0.173581	0.0620787	8	0.98857
Kcnc2|Q14B80	-17.2556	-17.096	-17.0732	-17.0836	-17.2844	-17.1969	-17.1088	-17.4976	-0.144771	0.173699	0.0938049	8	0.98857
Pcdhgb7|Q6NXY6	-18.6659	-18.7278	-18.8262	-18.9413	-18.7681	-18.6735	-18.7041	-18.4543	0.140303	0.173751	0.0909227	8	0.98857
Necap2|Q9D1J1	-15.5362	-15.1621	-15.4154	-15.5697	-15.257	-15.3662	-15.2718	-15.1635	0.156223	0.173858	0.101269	8	0.98857
Trappc4|Q9ES56	-13.8909	-13.7682	-13.7829	-13.4084	-14.0051	-13.7988	-13.8667	-13.88	-0.175054	0.173884	0.113485	8	0.98857
Crtc3|Q91X84	-18.7763	-18.941	-18.9137	-18.4094	-19.0558	-18.8349	-19.0857	-18.9047	-0.210198	0.173892	0.136271	8	0.98857
Pcbd2|A0A0R4J1R7	-13.7753	-13.5618	-13.6863	-13.8039	-13.5283	-13.5926	-13.5934	-13.7067	0.101572	0.173983	0.0658649	8	0.98857
Scn1a|A2APX8	-15.3364	-15.451	-15.299	-15.4102	-15.4251	-15.3755	-15.597	-15.4609	-0.0904986	0.17399	0.0586856	8	0.98857
Nmt1|O70310	-13.127	-13.3199	-13.1525	-13.3009	-13.0402	-13.1468	-13.1462	-13.1984	0.092186	0.174049	0.0597893	8	0.98857
Klhl9|Q8C7P1	-16.2371	-16.2612	-16.2244	-16.1092	-16.6155	-16.3184	-16.3361	-16.1709	-0.15224	0.174102	0.0987535	8	0.98857
Hars2|G5E823	-13.8076	-13.7647	-13.7211	-13.7299	-13.83	-13.7869	-13.7549	-13.8076	-0.0390137	0.174339	0.0253233	8	0.98857
Tox2|E9Q0B9	-19.6064	-19.9137	-19.2244	-20.0265	-18.8094	-19.1273	-19.4541	-19.7279	0.413065	0.174344	0.268119	8	0.98857
Dpysl2|O08553	-8.85037	-8.86947	-8.79795	-8.64839	-8.88835	-8.82166	-8.87579	-8.9091	-0.0821786	0.174895	0.0534217	8	0.98857
Psd2|Q6P1I6	-15.8683	-15.7629	-15.7762	-15.7622	-15.9445	-15.9309	-15.7547	-15.8509	-0.0778233	0.17501	0.0506063	8	0.98857
Top1|Q04750	-13.3409	-13.459	-13.18	-13.4036	-13.2835	-13.3165	-13.1598	-13.1863	0.109331	0.175092	0.0711108	8	0.98857
6430548M08Rik|Q3TA40	-11.8604	-11.8486	-11.7678	-11.9401	-11.733	-11.8212	-11.8285	-11.7786	0.063897	0.175174	0.041569	8	0.98857
Phf3|B2RQG2	-16.9003	-17.096	-16.8476	-17.0938	-16.8221	-16.8915	-16.8474	-16.9456	0.107794	0.175225	0.0701365	8	0.98857
Mtmr7|Q9Z2C9	-14.5232	-14.3675	-14.3276	-14.2544	-14.4909	-14.424	-14.486	-14.436	-0.091033	0.175382	0.0592561	8	0.98857
Lrrtm1|Q8K377	-14.7131	-14.8997	-14.9376	-14.4054	-14.9801	-14.9544	-14.8024	-15.0201	-0.200315	0.175681	0.130496	8	0.98857
Eif2b2|Q99LD9	-16.0263	-15.9747	-16.0262	-16.0035	-16.1298	-16.1168	-16.2034	-15.9364	-0.0889651	0.175933	0.0579966	8	0.98857
Mpi|Q924M7	-12.3922	-12.4383	-12.4661	-12.1476	-12.5162	-12.3871	-12.4805	-12.5606	-0.125009	0.176219	0.0815572	8	0.98857
Ddx58|A7YY79	-15.6164	-14.474	-14.6873	-15.9402	-15.0527	-14.8559	-14.2024	-13.8015	0.70136	0.17648	0.457897	8	0.98857
Cdkal1|Q91WE6	-18.9783	-19.0859	-18.6136	-18.5355	-18.6063	-18.7763	-18.3106	-18.5009	0.254742	0.176691	0.166408	8	0.98857
FAM120A|Q6A0A9	-12.9446	-12.9321	-12.7622	-12.8646	-12.7511	-12.7832	-12.8179	-12.8588	0.073097	0.176707	0.0477522	8	0.98857
Slc38a1|Q8K2P7	-15.7469	-15.6035	-15.506	-15.6699	-15.8423	-15.7908	-15.6628	-15.6545	-0.106004	0.176963	0.0692973	8	0.98857
Actn4|E9Q2W9	-14.5163	-14.4786	-14.4355	-13.8751	-14.6141	-14.6174	-14.563	-14.4629	-0.237971	0.176973	0.155572	8	0.98857
Bub3|A0A140LHA2	-14.9093	-15.0104	-14.6758	-14.943	-14.7334	-14.7758	-14.7822	-14.7948	0.113078	0.177014	0.0739322	8	0.98857
Gas2l1|Q8JZP9	-16.4642	-16.1481	-16.4975	-16.4366	-16.5686	-16.5528	-16.5333	-16.4235	-0.132897	0.177075	0.0869041	8	0.98857
Tmsb15l|Q8C0W0	-12.6587	-12.5406	-12.6891	-13.0091	-12.6017	-12.6509	-12.553	-12.3856	0.17655	0.177456	0.115569	8	0.98857
Stx6|Q3TX70	-14.0721	-14.0701	-14.0086	-13.9028	-14.1509	-14.125	-14.0562	-14.0238	-0.0755694	0.177521	0.0494761	8	0.98857
Cdh9|F8WHU6	-18.1643	-18.5352	-18.7927	-18.1806	-18.501	-18.76	-18.5701	-18.9595	-0.279485	0.177729	0.183085	8	0.98857
Lancl1|O89112	-14.2559	-14.3442	-14.3695	-14.1783	-14.3024	-14.377	-14.3448	-14.4539	-0.0825456	0.178092	0.0541268	8	0.98857
Psmb9|A0A0R4J256	-15.5258	-14.6558	-14.8315	-16.4189	-15.0275	-15.0627	-14.3147	-14.2311	0.699018	0.17833	0.458654	8	0.98857
Atp13a2|E9PYX5	-18.3654	-18.1535	-18.0409	-18.1538	-18.0508	-18.1377	-17.9135	-18.1012	0.127531	0.178383	0.0836905	8	0.98857
Arhgap26|E9QAQ3	-13.7471	-13.7713	-13.6294	-13.6972	-13.7773	-13.7725	-13.7381	-14.0805	-0.130821	0.178475	0.0858706	8	0.98857
Ighm|P01872	-12.5365	-10.9312	-12.2753	-13.6025	-12.2774	-11.5818	-10.0495	-11.0373	1.09986	0.179009	0.722984	8	0.98857
Nsmce3|Q6KAQ0	-18.5215	-18.5703	-18.2756	-18.117	-18.0558	-18.2874	-18.1427	-18.2699	0.182144	0.179081	0.119754	8	0.98857
Hk2|O08528	-18.1483	-17.1588	-17.8476	-18.0862	-17.61	-17.5458	-17.3837	-17.2272	0.368531	0.179136	0.242334	8	0.98857
Chd5|E9PYU4	-19.2932	-19.0164	-19.0657	-19.0964	-19.0069	-19.1377	-18.8518	-18.9595	0.128951	0.179335	0.0848391	8	0.98857
ATP8|A0A141CM32	-13.7146	-13.9744	-13.8679	-13.8609	-13.6526	-13.8261	-13.685	-13.8263	0.106967	0.179426	0.0703929	8	0.98857
Eif2s3x|Q3UIJ2	-12.1625	-12.0897	-12.082	-12.1976	-12.1155	-12.1244	-12.0443	-11.9817	0.0664622	0.179559	0.043753	8	0.98857
Diablo|Q9JIQ3	-15.7083	-15.6516	-15.7629	-16.1196	-15.5615	-15.5345	-15.6761	-15.7569	0.178349	0.179675	0.117446	8	0.98857
Prkaa2|Q8BRK8	-13.6272	-13.601	-13.7515	-13.689	-13.7262	-13.7535	-13.8626	-13.6568	-0.082552	0.179919	0.0543977	8	0.98857
Adgrb1|Q3UHD1	-13.4792	-13.5272	-13.373	-13.5255	-13.5187	-13.572	-13.5446	-13.5062	-0.0591575	0.180076	0.0389983	8	0.98857
St8sia3|Q9CUJ6	-17.2106	-16.8262	-17.1508	-16.7785	-17.3318	-17.1887	-17.0985	-17.0961	-0.187222	0.180135	0.123442	8	0.98857
Cspg4|Q8VHY0	-15.406	-15.1912	-15.4707	-15.3008	-15.6696	-15.6211	-15.3845	-15.328	-0.158624	0.180432	0.104669	8	0.98857
Irgm2|Q3U635	-15.798	-14.8687	-14.8617	-16.8287	-15.3933	-15.1384	-14.0637	-14.3348	0.856709	0.18045	0.565334	8	0.98857
Sdcbp|Q3UBE4	-15.5146	-15.4807	-15.5597	-15.6435	-15.5189	-15.6879	-15.7227	-15.6154	-0.0866198	0.180596	0.0571819	8	0.98857
Ccdc124|Q9D8X2	-15.252	-15.4091	-15.4004	-15.5547	-15.2266	-15.3139	-15.3256	-15.3439	0.101544	0.180798	0.0670704	8	0.98857
Hspe1-rs1|Q9JI95	-9.94309	-9.8752	-9.95865	-10.0585	-9.80325	-9.86785	-9.95864	-9.90342	0.0755582	0.180854	0.049914	8	0.98857
Arl1|P61211	-13.9614	-13.9441	-13.9058	-13.846	-13.9081	-13.8832	-13.8448	-13.7006	0.0801592	0.180917	0.0529624	8	0.98857
Ccsmst1|Q6RUT7	-18.2699	-18.3287	-18.4807	-18.6968	-18.3228	-18.2414	-18.2871	-18.3348	0.14751	0.181109	0.0975121	8	0.98857
Ift22|A0A0G2JF44	-14.436	-14.2384	-14.2108	-14.2952	-14.2502	-14.1493	-14.2003	-14.2459	0.0836975	0.181717	0.0554186	8	0.98857
Hhatl|Q9D1G3	-16.257	-16.2483	-16.2328	-15.9528	-16.3715	-16.3997	-16.3106	-16.1588	-0.137432	0.181908	0.0910447	8	0.98857
Sh3bp4|Q921I6	-17.0312	-17.1219	-16.9318	-17.071	-17.135	-17.0609	-17.1088	-17.4841	-0.15822	0.182183	0.104893	8	0.98857
Snap29|Q9ERB0	-12.793	-12.7478	-12.8305	-12.9123	-12.7671	-12.7458	-12.8188	-12.6035	0.0871157	0.182233	0.0577615	8	0.98857
Aldh3a2|Q8C3C9	-12.8349	-12.6797	-12.7565	-12.783	-12.7013	-12.6871	-12.7377	-12.7218	0.0515419	0.18257	0.0342052	8	0.98857
Nop16|Q9CPT5	-17.1696	-17.2872	-17.0068	-17.1092	-17.0311	-17.0509	-17.1243	-16.9572	0.102334	0.182638	0.0679251	8	0.98857
Mycbp|Q9EQS3	-16.8456	-16.9759	-16.7803	-17.066	-16.7043	-16.8243	-16.8956	-16.7886	0.113736	0.182755	0.0755171	8	0.98857
Asap2|Q6A074	-17.3318	-17.5774	-17.4908	-17.4253	-17.4511	-17.4643	-17.7396	-17.8136	-0.160793	0.182833	0.106783	8	0.98857
Hacl1|Q9QXE0	-16.8179	-16.5828	-16.681	-16.4513	-16.1656	-16.2316	-16.4525	-16.7559	0.231871	0.182969	0.154042	8	0.98857
Atp6v1c1|Q9Z1G3	-9.89858	-9.87153	-9.93644	-9.86856	-9.89475	-9.92116	-9.93756	-9.9325	-0.027712	0.183032	0.0184134	8	0.98857
Igfbp5|Q07079	-18.9878	-19.3049	-18.9502	-19.403	-19.5918	-19.2246	-19.2468	-19.4412	-0.214622	0.183138	0.142648	8	0.98857
Mcf2l|E9QPM7	-15.5955	-15.46	-15.5018	-15.5131	-15.5571	-15.5607	-15.5542	-15.5703	-0.0429981	0.183196	0.0285829	8	0.98857
Tdrkh|A0A0G2JFB2	-13.9463	-14.1919	-14.179	-14.2426	-13.9405	-14.1553	-13.9725	-14.002	0.122369	0.183313	0.0813696	8	0.98857
Aldh4a1|Q8CHT0	-12.5419	-12.4459	-12.3752	-12.5801	-12.1169	-12.2172	-12.463	-12.5101	0.158946	0.183338	0.105699	8	0.98857
Tdrd7|Q8K1H1	-14.8295	-14.7278	-14.7498	-14.7883	-14.7554	-14.7339	-14.7461	-14.5922	0.0669322	0.183355	0.0445118	8	0.98857
Stk38|Q91VJ4	-16.5955	-16.387	-16.4428	-16.411	-16.5044	-16.3349	-16.234	-16.3213	0.110411	0.18338	0.0734317	8	0.98857
Inf2|E9QLA5	-13.5357	-13.7473	-13.7133	-13.5684	-13.4582	-13.5753	-13.6235	-13.0129	0.223672	0.183433	0.148779	8	0.98857
Abi1|Q8CBW3	-11.256	-11.3638	-11.3605	-11.201	-11.3434	-11.3349	-11.3872	-11.3678	-0.0630126	0.183475	0.0419185	8	0.98857
Ighv1-69|A0A0G2JFS5	-19.9503	-17.9548	-19.2356	-22.2359	-19.6965	-18.5847	-17.0731	-17.6027	1.60493	0.18349	1.06771	8	0.98857
Rpl7|P14148	-11.3847	-11.3005	-11.1775	-11.3446	-11.2708	-11.2107	-11.2215	-11.223	0.070324	0.183681	0.046808	8	0.98857
Kif3b|Q80U27	-12.8152	-12.8941	-12.8071	-12.9077	-12.8713	-12.8796	-12.9118	-13.02	-0.0646449	0.183816	0.0430435	8	0.98857
Hspb8|Q9JK92	-16.4626	-16.0008	-16.3347	-16.5939	-16.2259	-16.2485	-16.1282	-15.6255	0.290955	0.183965	0.193808	8	0.98857
Lyrm7|Q9DA03	-15.0923	-15.1803	-15.1291	-15.0418	-15.1824	-15.0665	-15.2404	-15.3064	-0.0880554	0.184275	0.0587027	8	0.98857
Tmx1|Q8VBT0	-14.4896	-14.385	-14.3633	-14.7158	-14.3311	-14.4005	-14.2988	-14.4127	0.127674	0.184495	0.0851645	8	0.98857
Gtf2b|P62915	-16.7419	-16.7397	-16.6413	-16.8329	-16.5061	-16.6754	-16.643	-16.7478	0.0958718	0.184826	0.064007	8	0.98857
Naaa|Q3V023	-15.94	-16.1206	-15.8294	-15.9367	-16.072	-15.9504	-16.0705	-16.2756	-0.135495	0.185162	0.0905417	8	0.98857
Bloc1s1|D3YVM8	-14.798	-14.5832	-14.6686	-14.7531	-14.7948	-14.754	-14.7842	-14.7599	-0.0725164	0.185184	0.0484603	8	0.98857
Atp9b|A0A286YCV0	-17.5668	-17.3745	-17.5632	-17.5921	-17.6927	-17.8521	-17.6393	-17.4708	-0.139543	0.185436	0.093314	8	0.98857
Ccnk|Q3U3M5	-17.1589	-17.2132	-17.0237	-17.0887	-17.1272	-17.0759	-16.964	-16.9759	0.0854022	0.185488	0.0571174	8	0.98857
Aldoa|Q6NY00	-9.33107	-9.27233	-9.37148	-9.33449	-9.31404	-9.39541	-9.42437	-9.3627	-0.0467872	0.185613	0.0313019	8	0.98857
Uba7|Q9DBK7	-16.3213	-15.9159	-16.0458	-16.4318	-16.1886	-16.1312	-15.6162	-15.55	0.30723	0.185854	0.205676	8	0.98857
Slc12a2|E9QM38	-11.3632	-11.6018	-11.5401	-11.6606	-11.556	-11.3644	-11.3799	-11.3988	0.116627	0.185906	0.0780871	8	0.98857
Gtf3c4|E9Q2B0	-19.1483	-19.2469	-18.8433	-19.1274	-19.2584	-19.1168	-19.3047	-19.2584	-0.143117	0.185908	0.0958237	8	0.98857
Synpo|E9Q3E2	-11.4493	-11.4633	-11.4617	-11.4598	-11.3985	-11.5427	-11.651	-11.5532	-0.0778016	0.186	0.0521046	8	0.98857
1|Q8BH50	-16.6489	-16.7741	-16.7844	-16.7971	-16.6564	-16.5423	-16.7967	-16.6339	0.0938317	0.186065	0.0628509	8	0.98857
Ifit2|Q6GTM0	-16.0683	-14.6834	-14.8151	-16.8013	-15.4445	-14.9968	-14.286	-14.0437	0.899293	0.186434	0.602957	8	0.98857
Psmc2|Q8BVQ9	-12.1588	-12.1534	-12.1153	-12.1952	-12.1322	-12.1298	-12.1304	-12.1328	0.0244019	0.186561	0.0163664	8	0.98857
Supt4a|G3UVU8	-19.7279	-19.5917	-19.1063	-19.5355	-19.1913	-18.9974	-19.2242	-19.5214	0.256795	0.186972	0.172421	8	0.98857
Thg1l|Q9CQT0	-15.6423	-15.7488	-15.8178	-15.8361	-15.7329	-15.8948	-15.9385	-15.8498	-0.0927585	0.187183	0.0623157	8	0.98857
Rpa1|Q5SWN2	-15.3087	-15.28	-15.0433	-15.032	-15.3124	-15.1969	-15.2596	-15.4187	-0.130895	0.187255	0.0879522	8	0.98857
Fhl2|O70433	-15.0342	-15.2938	-15.0897	-15.2934	-14.7783	-15.0034	-15.1856	-15.0878	0.164009	0.187292	0.110214	8	0.98857
Ift74|Q8BKE9	-17.5044	-17.2583	-17.2356	-17.5564	-17.036	-17.219	-17.2103	-17.4155	0.168501	0.187605	0.113326	8	0.98857
Exosc6|Q8BTW3	-16.9997	-16.53	-17.5954	-17.0047	-17.6247	-17.2274	-17.6656	-17.1376	-0.381372	0.187762	0.256599	8	0.98857
Serpina3n|G3X8T9	-13.9524	-12.7556	-13.5559	-13.8068	-13.2974	-13.0289	-13.2652	-11.59	0.722268	0.187826	0.486046	8	0.98857
Pcdhga5|Q91XY3	-17.4544	-17.3995	-17.4445	-17.4877	-17.6965	-17.4876	-17.5109	-17.4412	-0.0875502	0.187937	0.0589337	8	0.98857
Ube2r2|Q6ZWZ2	-15.6517	-15.7498	-15.6385	-15.7785	-15.722	-15.6156	-15.6125	-15.6027	0.0664596	0.188824	0.0448411	8	0.98857
Rpl31|P62900	-12.1966	-12.0319	-11.8705	-12.0817	-12.0112	-11.8991	-11.9188	-11.9243	0.106828	0.188994	0.0721106	8	0.98857
Itprid2|A2AQD6	-17.9274	-17.8476	-17.8606	-17.7202	-17.6284	-17.8915	-17.7557	-17.6283	0.112981	0.189012	0.0762676	8	0.98857
Wdsub1|Q9D0I6	-18.4092	-18.5421	-18.7927	-18.2416	-18.9596	-18.6211	-18.5212	-18.7762	-0.223134	0.18902	0.150629	8	0.98857
Oat|Q3UKT3	-12.1738	-11.9781	-11.9906	-11.9804	-11.858	-11.7877	-11.9847	-12.0448	0.111914	0.189025	0.0755493	8	0.98857
2|Q8C1I9	-16.1469	-16.2946	-16.1763	-16.0326	-16.4299	-16.1536	-16.2682	-16.2627	-0.116036	0.189033	0.0783343	8	0.98857
Ifit3b|E9PV48	-13.2985	-11.7471	-12.0079	-14.63	-12.5132	-12.0093	-11.5957	-11.3618	1.05087	0.189102	0.709551	8	0.98857
Rpl34|Q9D1R9	-11.8291	-11.6926	-11.6351	-11.7853	-11.7067	-11.6793	-11.6551	-11.618	0.0707302	0.189442	0.0478001	8	0.98857
Brsk2|Q69Z98	-13.9308	-14.1425	-13.9595	-13.8557	-14.0793	-14.0245	-14.125	-14.0431	-0.0958192	0.1895	0.0647653	8	0.98857
Psph|Q99LS3	-14.4626	-14.5583	-14.4518	-14.1554	-14.5739	-14.4985	-14.5385	-14.5413	-0.131021	0.189553	0.088571	8	0.98857
Tgm2|P21981	-13.542	-12.57	-12.5765	-13.5811	-12.7818	-12.7906	-12.5909	-12.2706	0.458927	0.189583	0.310262	8	0.98857
Wdr13|Q8K412	-13.3973	-13.4639	-13.4252	-13.3991	-13.3929	-13.4724	-13.4866	-13.5088	-0.0437992	0.189755	0.0296242	8	0.98857
Ptk2|K7Q751	-12.5656	-12.6161	-12.5542	-12.4709	-12.5809	-12.6014	-12.6103	-12.5957	-0.045409	0.189778	0.0307148	8	0.98857
Asb13|Q8VBX0	-16.2714	-16.53	-16.59	-16.4611	-16.5353	-16.4759	-16.6944	-16.6545	-0.126878	0.189781	0.0858212	8	0.98857
Mavs|Q3U5B1	-16.865	-16.768	-16.6099	-17.2359	-16.6376	-16.6471	-16.643	-16.7498	0.200334	0.190042	0.1356	8	0.98857
Gprin3|Q8BWS5	-15.2765	-15.3438	-15.387	-15.4752	-15.434	-15.367	-15.4623	-15.6182	-0.0997458	0.190124	0.0675295	8	0.98857
Mtarc2|Q922Q1	-13.1866	-13.0011	-13.0916	-13.0017	-12.7342	-12.9427	-12.913	-13.1376	0.138347	0.190241	0.0936918	8	0.98857
S100A1|Q9JL08	-12.0618	-11.8391	-11.97	-12.0834	-11.8354	-11.9521	-11.9132	-11.8955	0.0895127	0.190403	0.0606459	8	0.98857
Abracl|A0A1W2P7X0	-14.4005	-14.5716	-14.6357	-14.4827	-14.7087	-14.525	-14.6038	-14.6297	-0.0941852	0.1906	0.0638445	8	0.98857
Plcd1|Q8R3B1	-13.6635	-13.4724	-13.5182	-13.7625	-13.5174	-13.5295	-13.535	-13.3955	0.109789	0.190828	0.0744662	8	0.98857
Plekhg5|B1AS67	-15.0003	-15.1402	-15.0999	-15.0011	-15.0828	-15.0981	-15.1217	-15.1906	-0.0629217	0.190848	0.0426799	8	0.98857
Actn1|A1BN54	-10.7499	-10.6431	-10.6752	-10.6039	-10.7646	-10.753	-10.9647	-10.6335	-0.110943	0.190967	0.0752761	8	0.98857
Lcmt1|A0A0U1RNF2	-12.3623	-12.477	-12.4465	-12.5934	-12.3421	-12.4261	-12.3854	-12.4213	0.0760739	0.191	0.0516215	8	0.98857
Cdc23|Q3TEF0	-14.7809	-14.6882	-14.7558	-14.8522	-14.8853	-14.7856	-14.8282	-14.8131	-0.0587414	0.191036	0.039864	8	0.98857
Vrk1|A0A1Y7VMH3	-17.3746	-17.3622	-17.2785	-17.3811	-17.2584	-17.3903	-17.1506	-17.2756	0.0803406	0.191195	0.0545445	8	0.98857
Casp1|P29452	-16.5775	-16.1063	-16.1899	-16.6756	-16.2771	-16.3184	-15.7597	-16.077	0.279241	0.19167	0.189817	8	0.98857
Glo1|Q9CPU0	-11.5618	-11.5417	-11.574	-11.3093	-11.6148	-11.5064	-11.6472	-11.6332	-0.103691	0.191743	0.0704983	8	0.98857
Metap1|Q8BP48	-15.6219	-15.6715	-15.6035	-15.7006	-15.5606	-15.5036	-15.6346	-15.6554	0.0608314	0.19201	0.0413874	8	0.98857
Lrrc59|Q922Q8	-13.3426	-13.1951	-13.1516	-13.2683	-13.1726	-13.1299	-13.2434	-13.1102	0.0753948	0.192083	0.0513056	8	0.98857
Irgq|Q8VIM9	-14.2446	-14.319	-14.3086	-14.1121	-14.3202	-14.3508	-14.2482	-14.4032	-0.0845368	0.192221	0.0575472	8	0.98857
Gramd1b|Q80TI0	-15.1338	-15.0833	-14.9142	-14.9162	-15.0202	-15.1123	-15.1126	-15.1988	-0.0990793	0.192249	0.0674519	8	0.98857
Cnot10|Q8BH15	-15.2092	-15.1488	-15.0619	-15.1112	-14.9759	-15.0937	-14.9988	-15.1562	0.0766157	0.192631	0.0522108	8	0.98857
Scai|Q8C8N2	-12.5809	-12.6196	-12.6521	-12.5734	-12.6491	-12.6353	-12.6039	-12.677	-0.0348459	0.192714	0.0237514	8	0.98857
Actc1|Q9CXK3	-10.6205	-10.6076	-10.5643	-9.97509	-10.9532	-10.5957	-10.6804	-10.5831	-0.261216	0.193133	0.178242	8	0.98857
Calr|P14211	-9.06698	-8.9556	-8.88543	-9.03225	-8.97923	-8.94031	-8.89382	-8.78175	0.0862894	0.193337	0.0589113	8	0.98857
Arf6|P62331	-12.0787	-12.103	-12.017	-12.0826	-12.069	-12.0407	-12.035	-11.9991	0.034368	0.193368	0.0234655	8	0.98857
Psme1|P97371	-12.3842	-11.8087	-11.9277	-12.3897	-12.1001	-12.0453	-11.5946	-11.5227	0.311873	0.193507	0.213015	8	0.98857
Lrfn1|Q2WF71	-15.7389	-15.8497	-15.6507	-15.7104	-15.7773	-15.76	-15.8155	-15.9103	-0.0783776	0.193603	0.0535467	8	0.98857
Ano3|A2AHL1	-18.2932	-18.3347	-18.3776	-18.651	-18.0409	-18.2933	-17.9547	-18.5009	0.216678	0.193678	0.148061	8	0.98857
Ufd1|Q8C2D2	-14.8721	-14.7953	-14.7338	-14.5152	-14.9801	-14.8488	-14.8303	-14.7737	-0.129118	0.193768	0.0882498	8	0.98857
Mrps25|Q6KAU3	-16.8914	-16.7397	-16.6357	-16.2934	-16.9388	-16.758	-16.7537	-16.9047	-0.198726	0.193809	0.13584	8	0.98857
Nrxn3|Q6P9K9	-11.786	-11.832	-11.8992	-11.6705	-11.976	-11.9066	-11.8806	-11.7871	-0.0906538	0.193966	0.0619922	8	0.98857
Ca2|P00920	-11.057	-11.0747	-11.0243	-10.7211	-11.3829	-11.142	-11.0317	-11.0158	-0.173819	0.193997	0.118873	8	0.98857
Plgrkt|Q9D3P8	-14.8042	-14.6902	-14.898	-15.1209	-14.7448	-15.0124	-14.349	-14.1909	0.304029	0.194028	0.207939	8	0.98857
Sncg|Q9Z0F7	-14.3341	-14.2405	-14.1491	-14.6689	-14.0348	-14.1859	-14.0658	-14.3337	0.193121	0.1942	0.132143	8	0.98857
Zmpste24|Q80W54	-12.7863	-12.5573	-12.6837	-12.8665	-12.6977	-12.5875	-12.6207	-12.5601	0.106904	0.194228	0.0731541	8	0.98857
Cbr1|P48758	-11.7766	-11.6268	-11.7636	-11.7031	-11.7552	-11.7417	-11.7955	-11.7928	-0.0537392	0.194273	0.036778	8	0.98857
Ppp4r2|Q0VGB7	-16.4642	-16.4641	-16.3823	-16.7582	-16.4348	-16.3334	-16.4041	-16.398	0.124612	0.194393	0.0853082	8	0.98857
Opcml|Q6DFY2	-16.6831	-16.9525	-16.6563	-16.6566	-16.8981	-16.6812	-16.9923	-16.9665	-0.147399	0.194401	0.10091	8	0.98857
Rabgap1|A2AWA9	-12.6217	-12.6681	-12.6172	-12.5104	-12.6469	-12.6636	-12.6519	-12.6512	-0.0489928	0.194468	0.0335466	8	0.98857
Rngtt|Q3TUK6	-18.9503	-18.9137	-18.8869	-18.2472	-19.2357	-19.0361	-18.9971	-18.8263	-0.274248	0.194495	0.187798	8	0.98857
Fkbp3|Q62446	-14.4959	-14.5005	-14.5334	-14.3514	-14.3688	-14.4471	-14.2959	-14.4502	0.0798219	0.194681	0.0546863	8	0.98857
Nt5e|Q61503	-17.0459	-17.0557	-16.9806	-17.1538	-17.194	-17.0509	-17.1088	-17.1588	-0.0691433	0.194758	0.0473797	8	0.98857
Mrps18b|Q3TKB7	-16.2513	-16.2902	-16.1429	-16.3671	-16.2231	-16.3825	-16.379	-16.6413	-0.143619	0.194834	0.0984326	8	0.98857
Cd38|Q3UCS6	-15.5607	-15.4315	-15.4707	-15.5312	-15.0416	-15.064	-15.5542	-15.5086	0.206422	0.195147	0.141591	8	0.98857
Bphl|Q3TDN8	-12.078	-12.0661	-12.0578	-12.0234	-11.9857	-11.8057	-12.0145	-12.075	0.086102	0.19527	0.0590789	8	0.98857
Sik3|E9PU87	-14.3516	-14.373	-14.3854	-14.2101	-14.4175	-14.3778	-14.338	-14.4875	-0.0751798	0.195366	0.0515973	8	0.98857
Trappc13|Q3TIR1	-15.8959	-15.8401	-15.5544	-15.545	-15.8639	-15.8169	-15.8528	-15.8444	-0.135665	0.195492	0.0931398	8	0.98857
Pgm3|Q3TFH8	-13.6461	-13.606	-13.5754	-13.6773	-13.6221	-13.6405	-13.7082	-13.7579	-0.0560057	0.195507	0.0384519	8	0.98857
Pcm1|Q9R0L6	-18.7359	-18.6657	-18.4347	-18.6286	-18.4283	-19.0962	-18.8092	-19.2357	-0.276119	0.195619	0.18963	8	0.98857
Icam2|P35330	-18.4284	-18.0808	-17.941	-18.1806	-18.0409	-17.955	-17.9828	-18.0409	0.152789	0.195787	0.104977	8	0.98857
Dnajc6|Q80TZ3	-11.4405	-11.4806	-11.4319	-11.2465	-11.4752	-11.4256	-11.5016	-11.5254	-0.0820753	0.196041	0.0564284	8	0.98857
Mapk1|Q3UF82	-9.57063	-9.43824	-9.60508	-9.56701	-9.60631	-9.65535	-9.62517	-9.54605	-0.062978	0.196274	0.0433247	8	0.98857
P4ha1|Q3TN84	-16.0336	-15.7782	-15.7558	-16.0289	-15.8552	-15.6966	-15.8474	-15.2147	0.24565	0.196342	0.169021	8	0.98857
Kcnn3|Q45FA7	-14.4373	-14.2898	-14.2634	-14.2236	-14.38	-14.4072	-14.3207	-14.4	-0.073485	0.196423	0.0505723	8	0.98857
Mrps35|Q8BJZ4	-15.6055	-15.681	-15.632	-15.7411	-15.663	-15.5928	-15.5746	-15.6228	0.0515889	0.196796	0.0355377	8	0.98857
Fam3c|G5E911	-17.4124	-17.425	-17.3839	-17.5251	-17.1913	-17.5319	-17.2959	-17.2641	0.115802	0.197136	0.0798419	8	0.98857
Spry2|Q9QXV8	-17.5249	-17.4379	-17.2698	-17.6212	-17.1168	-17.3199	-17.5281	-17.2216	0.16688	0.197192	0.115075	8	0.98857
Gstm7|D3YVP5	-14.8842	-15.2975	-15.1415	-14.7406	-15.1975	-15.1556	-15.1647	-15.2961	-0.187499	0.197219	0.129302	8	0.98857
Mapk10|Q80W82	-11.6512	-11.7134	-11.7566	-11.558	-11.7377	-11.7251	-11.7156	-11.7558	-0.0637451	0.197224	0.0439601	8	0.98857
Lmtk3|A0A3B2WCD2	-15.3131	-15.4866	-15.3823	-15.5208	-15.4227	-15.4659	-15.5808	-15.62	-0.0966657	0.197386	0.0666907	8	0.98857
Immt|E9PVS5	-15.4634	-15.7629	-15.4567	-15.7261	-15.3715	-15.6349	-15.3475	-15.4461	0.152287	0.197451	0.105082	8	0.98857
Med15|Q7TQE1	-15.9388	-15.956	-15.8209	-15.905	-16.1168	-15.8982	-15.9226	-16.0213	-0.0845201	0.197561	0.0583376	8	0.98857
mKIAA0034|Q80U89	-7.84914	-7.86389	-7.875	-7.70168	-7.8517	-7.85318	-7.90668	-7.95077	-0.0681595	0.197642	0.047055	8	0.98857
Farsa|Q8C0C7	-13.6795	-13.662	-13.6287	-13.7053	-13.5387	-13.5985	-13.5975	-13.7116	0.0572897	0.197707	0.0395574	8	0.98857
Amacr|O09174	-15.4568	-15.3925	-15.366	-15.2101	-15.5137	-15.37	-15.4289	-15.4625	-0.0874502	0.197868	0.0604078	8	0.98857
Otud4|B2RRE7	-17.2134	-17.2244	-17.1535	-17.32	-17.0117	-17.2443	-17.0857	-17.2022	0.0918384	0.198063	0.0634709	8	0.98857
Sergef|Q80YD6	-18.2134	-18.1967	-17.7927	-17.6286	-18.1858	-17.932	-18.3467	-18.4219	-0.263781	0.198121	0.18233	8	0.98857
Eloc|P83940	-12.966	-13.0338	-12.9716	-12.9945	-12.9382	-12.9213	-12.9844	-12.9897	0.0330832	0.198177	0.022871	8	0.98857
Man2b1|Q3TBM1	-13.9544	-13.5177	-13.7634	-14.0613	-13.605	-13.5638	-13.7783	-13.6068	0.185744	0.198371	0.128472	8	0.98857
Spcs1|A0A2I3BRW0	-16.7969	-16.5404	-16.5667	-16.508	-16.5474	-16.5528	-16.4105	-16.4741	0.106803	0.198523	0.0739007	8	0.98857
Nradd|Q9CVM2	-17.5668	-16.6357	-17.1141	-17.5564	-17.0961	-16.969	-16.8496	-16.451	0.376827	0.199462	0.261368	8	0.98857
Emsy|A0A0U1RPW3	-18.7681	-18.8519	-18.8347	-18.3967	-18.8434	-19.3654	-18.6963	-18.9783	-0.25797	0.199646	0.179014	8	0.98857
Pdpr|Q7TSQ8	-13.7257	-13.6474	-13.6813	-13.7244	-13.7683	-13.6681	-13.7534	-13.763	-0.043507	0.19966	0.030192	8	0.98857
Gtf2h5|Q8K2X8	-18.2585	-17.822	-18.1323	-18.1118	-18.175	-18.2414	-18.1269	-18.4675	-0.171569	0.199851	0.11912	8	0.98857
Ptbp1|Q3TQW3	-13.5346	-13.0688	-13.1049	-13.5921	-13.2645	-13.1455	-13.0523	-12.9571	0.220261	0.200177	0.153054	8	0.98857
Napepld|Q8BH82	-14.1835	-14.2938	-14.361	-14.0881	-14.475	-14.4148	-14.4611	-14.1426	-0.141751	0.20036	0.098546	8	0.98857
Ubtf|Q9DBH1	-14.2903	-14.3944	-14.2275	-14.3434	-14.2706	-14.298	-14.1853	-14.2537	0.0619911	0.200408	0.0431017	8	0.98857
Dmxl1|F8WGX5	-13.3375	-13.4623	-13.4299	-13.3842	-13.5613	-13.4363	-13.4346	-13.4251	-0.0608524	0.200468	0.0423165	8	0.98857
2|Q62238	-19.2134	-18.299	-18.5077	-18.4611	-18.4413	-18.2991	-18.4607	-17.8781	0.350491	0.200542	0.243776	8	0.98857
Psmd3|P14685	-11.9925	-11.9625	-11.9157	-11.9419	-11.9344	-11.9371	-11.9162	-11.9277	0.0242791	0.200612	0.0168898	8	0.98857
Wdr45b|Q9CR39	-15.9937	-16.0249	-15.9002	-15.9494	-15.8391	-16.0386	-15.7873	-15.8509	0.0881006	0.200674	0.061297	8	0.98857
Igkv8-24|A0A140T8P5	-18.1324	-16.254	-16.0189	-18.636	-17.865	-16.311	-13.8239	-14.6306	1.6027	0.200701	1.11518	8	0.98857
Cend1|Q9JKC6	-10.3926	-10.6756	-10.6802	-10.6902	-10.3758	-10.6259	-10.3955	-10.5088	0.133162	0.200715	0.0926589	8	0.98857
Arhgap44|Q5SSM3	-12.9669	-13.026	-12.9522	-12.873	-12.9887	-13.038	-13.0048	-12.9815	-0.0487012	0.201013	0.0339139	8	0.98857
Lpcat3|Q91V01	-15.2534	-15.1147	-15.1219	-15.1854	-15.252	-15.0848	-14.8372	-14.9595	0.135476	0.201228	0.0943926	8	0.98857
Sra1|Q80VJ2	-16.2189	-16.2512	-16.0433	-16.4497	-16.057	-16.0873	-16.0419	-16.2357	0.13529	0.201662	0.0943681	8	0.98857
Rps17|Q8BT90	-13.4503	-13.3677	-13.258	-13.3807	-13.3375	-13.2861	-13.3132	-13.2793	0.0601336	0.201664	0.0419448	8	0.98857
Dgkg|Q8C413	-11.9134	-11.9783	-12.0057	-11.9746	-11.925	-12.0848	-12.0169	-12.2293	-0.0960056	0.201824	0.0669939	8	0.98857
Mrpl9|Q3UK02	-16.3546	-16.3932	-16.3714	-16.2759	-16.4251	-16.3199	-16.4362	-16.6984	-0.121104	0.201831	0.0845097	8	0.98857
Pcdh1|E0CXD4	-14.6879	-14.8991	-14.9227	-14.6977	-14.9382	-14.8317	-14.8862	-14.9428	-0.0978522	0.202149	0.0683391	8	0.98857
Rab32|Q3TW01	-18.0558	-17.5526	-17.9137	-17.8013	-17.72	-17.756	-17.6847	-17.3653	0.199354	0.202309	0.139284	8	0.98857
Api5|O35841	-13.7434	-13.7769	-13.5743	-13.7486	-13.6166	-13.6619	-13.5457	-13.6963	0.0806836	0.202632	0.0564182	8	0.98857
Nop58|Q6DFW4	-14.9206	-15.2821	-15.0922	-15.2508	-14.8547	-15.126	-14.7956	-15.0955	0.168501	0.202639	0.117827	8	0.98857
Actb|Q3TIJ9	-10.0683	-10.1701	-10.1557	-10.3333	-10.0607	-10.0956	-10.1658	-10.0582	0.0867742	0.202722	0.060691	8	0.98857
Osmr|A0A0R4J268	-18.1536	-18.0408	-17.9273	-18.2136	-18.0809	-17.9597	-17.909	-17.9689	0.104207	0.202893	0.0729158	8	0.98857
Frmd4b|Q920B0	-18.4284	-19.1481	-18.6432	-18.4221	-18.3348	-18.3593	-18.4476	-18.5009	0.249806	0.202925	0.174808	8	0.98857
Slc25a44|Q8BGF9	-17.0987	-17.4379	-17.4908	-17.4644	-16.9783	-17.4252	-17.1694	-17.1777	0.185337	0.203426	0.12986	8	0.98857
Mast4|A0A0A6YXG1	-16.6792	-16.5756	-16.9924	-16.9951	-16.764	-17.019	-17.0781	-17.175	-0.19843	0.203486	0.139055	8	0.98857
Oscp1|Q8BHW2	-13.619	-13.6294	-13.533	-13.6054	-13.6332	-13.6375	-13.5927	-13.7126	-0.0473042	0.203524	0.0331528	8	0.98857
Ifi204|P0DOV2	-16.8032	-16.3123	-16.1749	-16.9253	-16.5721	-16.305	-16.1427	-15.8146	0.345293	0.203625	0.242058	8	0.98857
Mical3|A0A5F8MPU7	-13.1295	-13.2049	-13.0341	-13.1028	-13.1772	-13.1533	-13.1598	-13.1872	-0.0515397	0.203904	0.0361562	8	0.98857
Castor2|Q8CAB8	-17.7359	-17.6357	-17.5352	-17.024	-17.72	-17.6285	-17.6467	-17.9092	-0.243407	0.203989	0.170792	8	0.98857
Tada1|Q99LM9	-17.9457	-18.23	-17.8869	-18.1015	-17.8094	-17.9049	-17.708	-18.0961	0.161424	0.204166	0.113318	8	0.98857
Eef1g|Q9D8N0	-10.9409	-10.965	-10.8941	-10.9903	-10.8857	-10.949	-10.9098	-10.9072	0.0346897	0.204193	0.0243534	8	0.98857
Ash2l|E9PU93	-19.7122	-18.9137	-18.9595	-18.9321	-19.6507	-19.2816	-19.39	-19.3902	-0.298743	0.204204	0.209734	8	0.98857
[truncated: 5,325 more rows]

## Sheet: prot_WT-Sponge_vs_WT-Control
Supplementary Table 5: Protein differential expression analysis between WT-Sponge and WT-Control
[truncated: 6,560 more rows]

[truncated: 2 more sheets: prot_target_FAD, prot_target_WT]
